# Supplementary material for: Global motion filtered nonlinear mutual information analysis: Enhancing dynamic portfolio strategies
Source: PLoS One. 2024 Jul 11;19(7):e0303707. doi: 10.1371/journal.pone.0303707 (PMC11239051; doi:10.1371/journal.pone.0303707)
Supplement: S1 Data — (ZIP) [file pone.0303707.s003.zip]

Archive with 2 entries (2 files):
- pricecsi3002009-2019.xlsx
- priceSP5002009-2019.xlsx
