# Supplementary material for: Global motion filtered nonlinear mutual information analysis: Enhancing dynamic portfolio strategies
Source: PLoS One. 2024 Jul 11;19(7):e0303707. doi: 10.1371/journal.pone.0303707 (PMC11239051; doi:10.1371/journal.pone.0303707)
Supplement: S1 Data — (ZIP) [file pone.0303707.s003.zip › pricecsi3002009-2019.xlsx]

## Sheet: Sheet1
'2009-09-30'	5.9644	2.4459	11.3609	1.3498	4.9947	4.1094	2.8667	3.8202	4.4827	3.819	5.5052	4.4321	13.0956	6.1168	9.632	13.5654	6.1677	5.8016	5.1055	3.4464	5.1779	6.1773	12.6817	6.5339	9.8713	4.397	9.1353	5.7686	5.4114	5.8569	1.1336	3.3197	1.9049	3.8766	13.4868	9.4187	5.3365	2.0398	1.2701	2.4956	5.8408	8.2884	12.5872	16.142	2.0956	6.6656	1.2678	12.1547	3.639
'2009-10-09'	6.3711	2.5541	11.7761	1.4057	5.1642	4.2746	2.9688	3.9545	4.677	3.9771	5.7439	4.6263	13.703	6.4413	10.1078	14.2109	6.4258	5.9843	5.3857	3.5783	5.4225	6.4009	13.3448	6.8622	10.2012	4.5942	9.6922	6.2905	5.4114	6.0935	1.2472	3.586	2.0314	4.0756	14.8388	9.7203	5.3365	2.1365	1.3673	2.6585	6.021	8.6875	13.165	16.7591	2.2346	6.953	1.3312	13.3558	3.8186
'2009-10-12'	6.2953	2.5541	11.8269	1.3882	5.1077	4.3189	2.9561	3.9023	4.6145	3.9297	5.6514	4.5468	13.5355	6.5538	10.1599	14.1539	6.4488	5.9295	5.9197	3.7689	5.486	6.4155	13.2492	6.9084	10.3062	4.6139	9.5482	6.0531	5.4993	6.103	1.22	3.6913	2.0463	4.1546	14.5337	10.1874	5.4873	2.1135	1.3607	2.6617	5.9162	8.7884	12.844	16.7406	2.223	6.8881	1.3492	13.1204	3.7673
'2009-10-13'	6.4136	2.5749	11.8777	1.4197	5.249	4.5043	3.0156	3.9247	4.7186	4.2459	5.7196	4.5998	13.7135	6.5667	10.4206	14.2868	6.5127	5.9843	5.8936	3.7901	5.5267	6.4632	13.745	6.9131	10.5761	4.7125	9.697	6.0916	5.4993	6.1408	1.2389	3.7427	2.0531	4.2273	15.1026	10.0987	5.5727	2.1687	1.4704	2.7074	5.8659	8.7355	12.3671	16.5308	2.2403	7.0271	1.3934	13.407	3.8058
'2009-10-14'	6.4622	2.5873	11.9879	1.4267	5.2561	4.5325	3.0879	3.9695	4.7394	4.1748	5.8365	4.644	13.9544	6.4339	10.3293	14.7804	6.6838	6.03	5.7928	3.7642	5.5992	6.4449	13.5957	6.9501	10.3362	4.7224	9.8122	6.1536	5.4895	6.185	1.246	3.6801	2.064	4.281	15.2509	10.0455	5.8541	2.201	1.5076	2.7693	5.8995	8.9038	12.3121	16.6727	2.2519	7.1662	1.4066	13.8813	3.887
'2009-10-15'	6.4895	2.5915	11.8947	1.4547	5.3479	4.4801	3.1092	3.9695	4.7741	4.1985	5.8365	4.6351	14.2057	6.5777	10.2968	14.4957	6.7886	5.966	5.972	3.856	5.6037	6.5402	13.4642	6.9408	10.6011	4.6829	10.0138	6.1985	5.4993	6.0651	1.3206	3.8636	2.0287	4.2904	15.2592	10.2347	5.8591	2.2378	1.4711	2.8442	5.8366	9.1394	11.9223	16.4999	2.2201	7.0549	1.3922	14.0417	3.887
'2009-10-16'	6.5502	2.5707	11.9794	1.4372	5.3267	4.4237	3.0922	3.9471	4.788	4.238	5.7585	4.5822	14.1795	6.6349	10.4141	14.3058	6.8218	5.893	5.8899	3.7948	5.572	6.5585	13.5359	6.9454	10.5161	4.6435	9.9322	6.1344	5.4504	5.9989	1.3218	3.8435	2.0463	4.2494	15.4488	10.5658	5.9496	2.1964	1.4857	2.8328	5.7528	9.1586	12.0599	16.4629	2.1825	7.1106	1.3671	14.5706	3.8742
'2009-10-19'	6.7748	2.6539	12.1658	1.4617	5.4397	4.5929	3.1687	4.0068	4.9546	4.2617	5.8365	4.6528	14.5513	6.8377	10.4141	14.6381	7.1591	5.966	6.0318	3.9879	5.6672	6.6245	13.6912	7.135	10.896	4.7815	10.2203	6.7482	5.4993	6.0683	1.3466	3.8815	2.0994	4.4737	16.0259	10.4889	6.3063	2.2286	1.4828	2.9159	5.7346	9.1538	11.9361	16.6048	2.249	7.2404	1.4353	14.888	3.8956
'2009-10-20'	6.9236	2.6664	12.2081	1.4757	5.4751	4.7017	3.2453	4.0963	4.9754	4.2934	5.9291	4.7587	14.7241	6.8192	10.9028	15.0463	7.1207	6.0848	5.9608	3.9502	5.8212	6.6575	13.6972	7.2275	10.9959	4.9886	10.3883	6.8466	5.5579	6.3269	1.4022	3.9666	2.0926	4.5116	16.0341	10.3588	6.3314	2.2562	1.4711	3.0038	5.7235	9.0865	12.3992	17.1478	2.359	7.3516	1.4616	14.7924	3.9298
'2009-10-21'	6.875	2.6539	12.0895	1.4826	5.574	4.6735	3.2963	4.059	4.9823	4.3171	5.8949	4.7852	15.054	6.6681	11.0136	14.7899	7.0748	6.0117	5.845	3.8419	5.7759	6.5219	13.2552	7.1304	10.6011	4.8801	10.9787	6.7761	5.5774	6.2449	1.4685	3.9397	2.0966	4.4769	15.6384	10.1578	6.3314	2.2516	1.5193	3.113	5.8757	8.8942	12.4909	16.7282	2.2924	7.2404	1.5346	14.6389	3.9554
'2009-10-22'	6.8082	2.6165	12.0556	1.4582	5.468	4.6654	3.2793	4.0291	4.9268	4.2459	5.8121	4.7411	14.9074	6.5888	11.0462	14.6286	6.9828	5.9295	5.9384	3.7572	5.7215	6.5329	13.2133	7.1304	10.4161	5.1069	11.3532	6.9087	5.4993	6.1976	1.478	3.8569	2.1021	4.4769	15.6137	10.2642	6.241	2.2148	1.4843	3.0006	5.7542	8.9326	12.4772	16.5184	2.2606	7.2496	1.5405	14.3727	3.9041
'2009-10-23'	6.957	2.6622	12.2674	1.4757	5.5104	4.7138	3.3601	4.0739	5.0101	4.3013	5.9388	4.847	15.0749	6.5593	11.5415	14.8279	7.0748	5.9935	5.9048	3.9926	5.7578	6.6538	13.3149	7.3015	10.6061	5.1167	11.3436	6.9835	5.5872	6.289	1.4945	3.9644	2.1075	4.5337	16.2484	10.3529	6.3817	2.3483	1.4901	3.0332	5.8841	9.1105	12.3946	16.7097	2.2751	7.2682	1.5238	15.0381	3.9768
'2009-10-26'	6.9296	2.6789	12.2081	1.4861	5.5104	4.6412	3.4282	4.0068	5.0309	4.2459	5.8998	4.9	14.8393	6.5445	11.7305	14.752	7.0237	5.9752	6.338	4.0397	5.7985	6.7088	13.2014	7.2136	10.9409	5.0477	11.0988	6.868	5.6751	6.3364	1.5549	4.0718	2.1673	4.5084	16.7843	10.6899	6.3917	2.4312	1.5164	3.0739	5.9679	9.2067	12.4634	17.3761	2.2548	7.3701	1.5011	15.0654	3.9683
'2009-10-27'	6.6747	2.5665	12.1912	1.4197	5.3338	4.5566	3.3644	3.9769	4.8366	4.0799	5.6757	4.6616	14.2319	6.5243	11.535	14.2394	6.7911	5.7833	6.2745	4.1126	5.6943	6.5585	13.303	6.8622	10.851	4.8998	10.5419	6.5515	5.4797	6.1061	1.5241	3.9688	2.1347	4.322	15.9846	10.684	6.045	2.3391	1.4484	2.9338	5.8296	9.3846	11.9957	17.3453	2.1796	7.2218	1.4556	14.168	3.8143
'2009-10-28'	6.6261	2.5873	12.1742	1.4232	5.3832	4.5123	3.3048	3.9471	4.7603	4.1352	5.7098	4.7411	14.4885	6.681	11.4112	14.2868	6.7477	5.8107	6.5285	4.4775	5.6853	6.5402	13.3926	7.0795	10.9959	4.9688	11.1036	6.5472	5.5188	6.1597	1.4791	3.9688	2.1347	4.3821	16.504	11.0683	6.0802	2.4864	1.4499	2.9517	5.8422	9.6875	12.1516	17.3515	2.1854	7.2125	1.4831	14.3795	3.8913
'2009-10-29'	6.5472	2.5457	11.9624	1.3952	5.468	4.3794	3.2028	3.865	4.6839	4.0878	5.5832	4.5733	14.1272	6.528	11.1179	14.5241	6.4922	5.7194	6.4426	4.374	5.7985	6.5402	12.8072	6.816	11.1709	4.8012	10.7099	6.2542	5.3332	6.0399	1.3892	3.9711	2.0259	4.322	15.7703	10.7964	5.9144	2.4496	1.4104	2.8865	5.8143	9.548	12.0186	16.5246	2.1217	7.3794	1.4185	13.9905	3.9041
'2009-10-30'	6.5988	2.6123	12.0048	1.4022	5.4539	4.4479	3.2666	3.8874	4.7464	4.0799	5.6465	4.5998	14.1534	6.6386	11.5806	14.6665	6.5944	5.7742	6.4613	4.4658	5.8348	7.0168	12.7773	6.8021	11.6057	4.8505	10.5563	6.3718	5.3528	6.0872	1.4046	4.1434	2.0273	4.2873	15.7703	10.9619	5.7737	2.5279	1.4229	2.9713	6.0168	9.5336	12.4359	16.6295	2.1304	7.7688	1.4114	14.1339	4.1564
'2009-11-02'	6.9721	2.6622	12.6148	1.4722	5.5386	4.6291	3.4452	4.0441	4.8574	4.1273	5.7147	4.6705	14.4361	6.8266	12.1802	14.9039	6.8422	5.9204	6.4912	4.5858	5.9571	7.717	13.2492	6.8807	12.3354	4.9294	10.7915	6.4552	5.4504	6.2291	1.4247	4.421	2.1198	4.4168	16.5782	11.63	5.8993	2.5739	1.5076	3.0446	6.2989	9.9519	12.8853	16.9689	2.1564	8.5475	1.4783	14.6662	4.3574
'2009-11-03'	7.0329	2.7121	12.7927	1.4791	5.7294	4.6574	3.4452	4.0515	4.906	4.2222	5.8316	4.7411	14.677	6.8414	12.2584	15.2646	6.8652	5.9204	6.7265	4.5552	5.9571	7.684	13.5299	7.024	12.1955	5.0379	11.0555	6.5857	5.5188	6.3553	1.4886	4.421	2.1973	4.5211	16.5617	11.6832	5.8591	2.6522	1.5296	3.1244	6.3157	10.3557	12.8991	17.5983	2.2288	8.8442	1.5118	14.9085	4.3788
'2009-11-04'	7.1846	2.708	12.9537	1.4791	5.7082	4.7661	3.4495	4.059	4.9337	4.2301	5.856	4.7499	14.9231	6.7105	12.3235	15.1032	6.6966	5.9386	6.8161	4.4328	5.9571	7.662	13.5538	7.2552	12.0455	5.0674	11.0411	6.5771	5.5677	6.3206	1.4969	4.4635	2.1782	4.5148	16.6771	11.7956	5.9043	2.6384	1.5164	3.1276	6.3981	10.2307	13.5869	17.4934	2.2172	9.0389	1.5142	14.9903	4.46
'2009-11-05'	7.1482	2.7288	13.3095	1.5071	5.7506	4.7742	3.4409	4.1038	4.9476	4.2776	5.9534	4.9706	14.8812	6.7271	12.2649	15.7772	6.6787	5.9569	6.9057	4.4658	5.9571	7.8233	13.6315	7.4818	12.3154	5.1759	11.0844	6.5001	5.8509	6.5098	1.5549	4.5038	2.287	4.5179	16.7348	11.8961	5.9295	2.864	1.5237	3.0804	6.3003	10.3701	13.5319	18.3017	2.2288	9.1594	1.4987	15.062	4.4472
'2009-11-06'	7.1725	2.8161	13.157	1.5246	5.7506	4.746	3.458	4.1336	5.0378	4.2776	5.9291	4.9353	14.9231	6.7012	12.2714	16.0335	6.7707	6.0117	7.2605	4.3904	5.9571	7.5777	13.6375	7.357	12.3654	5.1167	11.0363	6.714	5.7923	6.4909	1.5336	4.5038	2.2884	4.5906	16.8914	11.6123	6.1958	2.864	1.5113	3.0804	6.331	10.048	13.298	18.1043	2.2722	8.7978	1.5047	15.1644	4.4472
'2009-11-09'	7.1361	2.8536	13.1231	1.5456	5.8989	4.7057	3.4495	4.156	5.1211	4.3803	5.9242	5.0059	15.0435	6.6091	12.1606	16.3563	6.7094	5.9752	7.5929	4.4493	5.9571	7.64	14.0556	7.5836	12.4554	5.2252	11.286	6.7718	5.8802	6.5981	1.5407	4.4658	2.2884	4.5874	16.809	11.6714	6.1706	2.7811	1.4777	3.2531	6.4386	10.1634	13.5685	18.9064	2.2548	8.7051	1.58	14.8607	4.5584
'2009-11-10'	7.13	2.8203	13.0469	1.5246	5.8495	4.7258	3.4537	4.1187	5.1072	4.325	5.8852	5.1649	14.9964	6.952	12.1736	16.9448	6.901	5.9478	7.5929	4.5034	5.9571	7.5777	13.8226	7.6344	12.6303	5.166	11.094	6.6392	5.9681	6.5287	1.5123	4.5352	2.2516	4.559	16.8667	11.7069	6.1907	2.7581	1.5654	3.2905	6.4707	10.3798	13.5456	18.7892	2.2461	8.8071	1.5573	14.9255	4.5627
'2009-11-11'	7.0602	2.9243	13.0045	1.5211	5.7506	4.6694	3.4069	4.1038	5.1558	4.2934	5.817	5.1737	15.431	7.0644	11.9195	16.8214	6.8039	5.9021	7.5705	4.4775	6.1879	7.6583	13.6195	7.6622	12.6003	5.1364	11.742	6.5344	5.9779	6.6234	1.4993	4.5419	2.2313	4.5685	16.6441	11.7719	6.1907	2.7167	1.5807	3.2938	6.5056	10.5673	13.5319	18.8632	2.2693	8.7515	1.5405	14.6389	4.5755
'2009-11-12'	7.0146	2.9035	13.2502	1.5421	5.7435	4.6694	3.4409	4.1933	5.3085	4.3013	5.8121	5.2178	15.3786	7.0368	11.7957	16.3468	6.7119	5.893	8	4.6517	6.2684	7.6657	13.7211	7.6483	12.4504	5.2646	11.574	6.5087	5.9193	6.554	1.5395	4.5307	2.2231	4.6475	16.5782	12.2154	6.0651	2.7719	1.5807	3.3215	6.5531	10.5144	13.619	18.4868	2.4719	8.7886	1.5501	14.615	4.6225
'2009-11-13'	7.1087	2.9534	13.2248	1.5316	5.7718	4.7178	3.5771	4.1933	5.2738	4.3487	5.7975	5.3414	15.2477	7.011	11.9651	16.9258	6.6762	5.8838	8.7993	4.567	6.2308	7.64	13.9182	7.6529	12.5404	5.2843	11.4876	6.5771	6.0853	6.7401	1.5395	4.5396	2.2666	4.6917	16.5535	12.3868	5.9948	2.7949	1.6757	3.5968	6.4386	10.2548	13.5961	18.7151	2.4285	8.7886	1.5178	14.615	4.5926
'2009-11-16'	7.2878	3.0158	13.5043	1.5841	5.8636	4.8628	3.6409	4.2754	5.5236	4.4594	5.9437	5.7299	16.0488	7.1511	12.2844	17.3815	6.8755	6.0391	8.8217	4.6282	6.4402	7.7133	14.2766	7.8194	13.0652	5.3336	11.8428	6.8017	6.2807	6.8094	1.6933	4.7836	2.2897	4.7802	17.6416	12.4637	6.241	2.9469	1.6896	3.5789	6.6634	10.3942	13.9629	19.4679	2.5037	8.8534	1.586	15.7103	4.7294
'2009-11-17'	7.2969	2.9992	13.5213	1.5771	5.8707	4.8346	3.6323	4.2828	5.5374	4.4673	6.0021	5.6151	15.8289	7.0663	12.3757	18.1599	6.9087	6.0117	8.7657	4.6023	6.3865	7.827	14.5156	7.787	12.7903	5.3139	11.6412	6.7033	6.183	6.759	1.6424	4.7635	2.2503	4.8339	17.5262	12.4992	6.3314	2.9008	1.7378	3.4257	6.6788	10.4038	13.7015	19.7641	2.5066	9.7434	1.6649	15.7342	4.8663
'2009-11-18'	7.2787	3.1115	13.4535	1.5701	5.9201	4.8467	3.6068	4.3948	5.4819	4.5622	6.197	5.5533	15.7661	6.9575	12.2649	17.8656	6.8218	6.1853	8.5715	4.5011	6.3919	8.4319	14.2288	7.7547	12.7653	5.4322	11.6172	6.6606	6.1342	6.7306	1.646	4.7008	2.2231	4.777	17.9549	12.4992	6.2812	2.9054	1.9118	3.517	6.6481	10.2788	13.6006	19.7086	2.5124	10.7168	1.714	16.113	4.785
'2009-11-19'	7.2241	3.1239	13.4535	1.6155	6.0261	4.887	3.6111	4.4022	5.5236	4.6017	6.2165	5.518	15.9179	6.9778	12.0498	17.9701	6.8474	6.2219	8.5416	4.5128	6.4241	8.3732	14.2229	8.0876	12.5753	5.6392	11.7084	6.7119	6.1342	6.7779	1.6921	4.6292	2.2571	4.7896	18.2764	12.5287	6.3264	2.8778	2.0126	3.6212	6.6704	10.4807	13.6969	19.9739	2.5037	11.7922	1.7116	16.171	4.8278
'2009-11-20'	7.1694	3.1156	13.5382	1.633	6.0332	4.8951	3.5813	4.3649	5.4819	4.6255	6.1044	5.5357	16.164	6.9667	11.9912	18.3403	6.8652	6.167	8.4744	4.6258	6.5529	8.1459	14.2766	7.9581	12.5054	5.5505	12.006	6.6028	6.1635	6.9671	1.7146	4.5844	2.2557	4.7865	18.0291	12.3159	6.3616	2.8594	1.9447	3.8786	6.6858	10.4374	13.5181	21.9732	2.5674	12.2372	1.7104	15.956	4.7765
'2009-11-23'	7.1603	3.1406	13.6484	1.6925	5.9978	4.8991	3.5813	4.3873	5.5236	4.6096	6.158	5.5533	16.2112	7.0515	12.0759	19.3086	6.7963	6.1762	8.6163	4.8495	6.6656	8.3219	14.8859	7.9859	12.7403	5.9547	11.958	6.6841	6.2123	7.1343	1.7229	4.6762	2.2843	4.7991	18.2022	12.5287	6.3314	2.8824	1.968	3.9063	6.7081	10.7596	13.6098	23.1085	2.5732	13.4609	1.7307	16.3041	4.785
'2009-11-24'	6.9843	2.9201	12.9706	1.8113	5.7294	4.7138	3.4835	4.4544	5.7109	4.5306	5.9193	5.2796	15.5881	6.799	11.6588	18.2169	6.7119	5.9752	7.8656	4.5717	6.2791	7.695	14.5454	7.4957	12.1605	5.4815	11.574	6.5451	5.9193	6.6454	1.6223	4.3964	2.1592	4.5874	17.5757	11.701	6.2862	2.7259	1.8592	3.7727	6.3981	10.0865	13.0641	21.5412	2.4459	12.4134	1.6446	16.0448	4.46
'2009-11-25'	7.0359	2.9908	13.2163	1.8393	5.8142	4.742	3.5558	4.5216	6.1967	4.6255	5.9875	5.3679	15.7137	6.8727	11.7696	18.4447	6.7375	6.0574	8.1121	4.6635	6.4133	7.827	15.2085	7.7593	12.5154	5.7181	11.6556	6.6135	6.0072	7.0113	1.6697	4.4725	2.1959	4.6633	18.5402	11.8015	6.3164	2.7719	1.9242	3.9991	6.5908	10.4807	13.5135	22.5038	2.5124	12.3577	1.6243	16.9081	4.6097
'2009-11-26'	6.6747	2.8286	12.7164	1.7309	5.5669	4.4761	3.3516	4.3201	5.7873	4.3962	5.7975	5.156	14.8131	6.5261	11.2222	17.1442	6.5867	5.8473	7.6079	4.3033	6.3972	7.3687	14.3304	7.2599	11.8556	5.4322	10.8587	6.4424	6.0072	6.6454	1.588	4.1703	2.0749	4.4832	18.7628	11.3994	6.1958	2.7811	1.8138	3.7124	6.5377	10.0625	13.165	23.016	2.3995	11.8942	1.6243	16.3655	4.3788
'2009-11-27'	6.5138	2.8577	12.6148	1.612	5.5175	4.4438	3.2028	4.2231	5.4125	4.2143	5.817	5.156	14.3	6.4708	11.0201	17.2296	6.2265	5.8107	7.9291	4.2068	6.1933	7.3687	14.0855	7.0287	11.7956	5.2646	10.5755	6.1044	6.0072	6.5697	1.6247	4.1166	2.0504	4.3442	18.771	11.2812	5.6079	2.6568	1.7846	3.574	6.6425	10.2067	13.0871	22.7445	2.3417	11.3102	1.5429	15.5568	4.3189
'2009-11-30'	6.6838	3.0616	12.9537	1.668	5.7011	4.5566	3.2751	4.3201	5.6693	4.3566	5.9291	5.2885	15.2844	6.6883	11.2678	18.2738	6.3619	5.966	8.5491	4.3763	6.4992	7.6143	14.8501	7.3154	12.6803	5.5998	11.1324	6.2606	6.0072	6.8946	1.7868	4.3673	2.1143	4.5116	20.5352	11.6064	5.6933	2.7443	1.9629	3.7988	6.8715	11.2259	13.7703	23.9601	2.4227	11.579	1.5824	16.2427	4.3189
'2009-12-01'	6.6959	3.1323	13.1231	1.7274	5.7647	4.5687	3.2751	4.3351	6.1134	4.412	5.9339	5.4032	15.609	6.7068	11.3329	19.6313	6.3619	5.9752	8.7582	4.4399	6.4992	7.8013	15.0771	7.4957	12.7653	5.7674	11.2716	6.2713	6.1537	7.1879	1.8306	4.421	2.132	4.5653	20.3126	11.766	5.7335	2.887	1.9914	3.877	7.1089	11.5288	13.8849	23.9909	2.4488	11.9313	1.5956	16.2904	4.7508
'2009-12-02'	6.7597	3.1697	13.14	1.7204	5.7506	4.5647	3.3048	4.4022	6.0995	4.4357	5.9632	5.3944	15.5881	6.7141	11.346	19.3655	6.5408	6.0574	8.747	4.5764	6.4616	7.9113	15.0114	7.6575	12.7603	5.8759	11.3244	6.4488	6.1733	7.1438	2.014	4.515	2.1388	4.6127	20.123	11.7956	5.9345	2.8732	2.0784	3.8802	7.0293	11.5144	14.1509	23.9909	2.5037	11.8664	1.6757	16.543	4.8791
'2009-12-03'	6.7111	3.2446	13.0553	1.7379	5.8566	4.5002	3.2623	4.3724	6.3216	4.4041	5.8949	5.3503	15.7766	6.716	11.2352	19.1946	6.3977	5.9843	8.8292	4.7859	6.4616	7.8453	15.3638	7.5928	12.7603	5.9744	11.4876	6.344	6.144	7.1658	2.1406	4.5284	2.1442	4.5811	20.2467	11.9197	5.8591	2.9193	2.0455	3.9226	6.9819	11.7788	14.2151	23.4603	2.5211	12.1167	1.7415	16.6351	4.9133
'2009-12-04'	7.042	3.1655	13.1739	1.7274	5.8495	4.8064	3.4069	4.4544	6.3493	4.5069	6.2116	5.2796	16.541	6.6404	11.7565	18.6441	6.5203	6.1579	8.5304	4.8259	6.4616	7.6657	15.3638	7.394	12.7603	5.7674	12.0589	6.3312	6.0463	6.8946	2.1406	4.5217	2.1048	4.717	19.8427	11.6773	5.8189	2.841	1.9403	3.7809	6.9902	11.5384	13.6878	22.3434	2.5414	11.236	1.7415	16.7238	4.8321
'2009-12-07'	6.9873	3.2279	13.2587	1.7414	5.8566	4.7943	3.4027	4.4395	6.3632	4.5148	6.2019	5.3061	16.5725	6.8248	11.7957	19.2706	6.6634	6.1305	8.4706	4.753	6.6012	7.7536	15.2861	7.8518	12.8402	6.1618	12.0973	6.2563	6.0658	7.0271	2.1406	4.4479	2.1361	4.7896	20.3044	11.8784	5.9094	2.8686	1.9775	3.8216	6.9763	11.5384	13.917	22.763	2.6456	11.338	1.7355	16.5737	4.7936
'2009-12-08'	6.8204	3.1697	13.0892	1.7099	5.8	4.6856	3.3346	4.3574	6.3701	4.4515	6.2214	5.2443	16.1326	6.81	11.6132	18.7675	6.6378	6.0483	8.6835	4.6423	6.4509	7.662	14.874	8.1015	12.8752	6.0829	11.7324	6.2606	5.9877	6.9577	2.1406	4.4188	2.1116	4.6949	19.8592	11.6655	5.9747	2.8041	1.9973	3.7841	7.0042	11.2259	13.9354	22.436	2.5906	11.2823	1.7379	16.2427	4.6995
'2009-12-09'	6.6504	3.0324	12.708	1.6715	5.6658	4.5365	3.2751	4.2604	6.4118	4.3408	6.2993	5.1207	15.7033	6.6625	11.3199	18.5396	6.436	5.966	8.5976	4.6588	6.306	7.475	14.426	7.824	12.9602	5.9744	11.7612	6.1344	5.9388	6.8788	2.1406	4.4434	2.1034	4.5558	19.3646	11.4704	5.7586	2.7397	2.006	3.7548	6.8492	10.8365	13.8299	22.0904	2.5182	11.1247	1.7188	15.9322	4.6738
'2009-12-10'	6.705	3.0366	13.1739	1.6785	5.7011	4.5607	3.3091	4.2604	6.3285	4.3645	6.236	5.1649	15.8656	6.633	11.3981	20.3908	6.3824	5.9569	9.0906	4.6659	6.3382	7.5667	14.5395	7.8656	12.9052	5.9153	11.8812	6.3312	6.0072	7.0271	1.9667	4.4591	2.1334	4.6001	19.5954	11.4467	5.7184	2.7581	1.968	3.7841	6.8478	11.1634	13.8299	22.4236	2.5414	11.0784	1.7128	15.9185	4.8021
'2009-12-11'	6.7111	3.0408	13.0384	1.682	5.6658	4.5486	3.2921	4.2754	6.3632	4.3487	6.158	5.209	15.7085	6.6662	11.4828	19.4699	6.3159	5.9295	8.9636	4.6117	6.3597	7.5593	14.3364	7.7408	12.7053	5.9843	11.7324	6.2285	5.9877	6.9577	1.9276	4.3807	2.1089	4.5843	19.5789	11.4467	5.7234	2.7489	1.9695	3.7271	6.8715	11.3173	13.7015	22.0349	2.524	11.2267	1.6374	15.7786	4.909
'2009-12-14'	6.8204	2.9992	13.4111	1.675	5.6941	4.7057	3.3559	4.3649	6.3632	4.3882	6.6744	5.4827	15.7609	6.6091	11.75	18.9194	6.2802	6.0848	8.6835	4.5929	6.5099	7.508	14.2049	7.7223	12.7603	5.8857	11.7324	6.2435	6.1928	6.8599	1.898	4.2979	2.0898	4.6127	19.6861	11.3699	5.7234	2.8778	1.9936	3.6913	6.7891	11.5576	14.0913	22.2015	2.4951	11.0042	1.6745	15.6353	5.0416
'2009-12-15'	6.6808	3.0408	13.1909	1.6645	5.6658	4.7379	3.3091	4.3052	6.2799	4.3645	6.6452	5.3944	15.3786	6.6902	11.6914	19.1946	6.0681	6.0665	8.8292	4.7059	6.5153	7.6033	14.2945	7.8703	13.0102	5.8167	11.4156	6.1643	6.0658	6.8788	2.0069	4.3538	2.0926	4.5558	19.8427	11.4704	5.3918	2.841	1.9827	3.7108	6.8925	11.5384	14.1692	22.4545	2.4719	11.134	1.6709	15.9492	4.9689
'2009-12-16'	6.6413	3.0408	13.3857	1.64	5.6164	4.8306	3.3006	4.2455	6.1342	4.325	6.5039	5.4297	15.3839	6.6754	11.6653	19.0712	6.0604	6.1579	8.9562	4.7953	6.4777	7.706	14.2169	7.8518	12.9202	5.728	11.43	6.0403	5.9388	6.9041	2.2081	4.3136	2.0708	4.5464	19.9499	11.6064	5.3164	2.8364	1.9461	3.7613	6.8436	11.4182	14.5774	22.1274	2.4748	11.2082	1.6446	16.2051	4.909
'2009-12-17'	6.4956	3.099	13.0469	1.598	5.4963	4.9031	3.2666	4.156	5.9052	4.2143	6.2993	5.1384	15.0854	6.6736	11.4046	18.5681	6.0425	6.2219	8.7395	4.5882	6.2523	7.3687	13.8167	8.0413	12.6503	5.5012	11.1372	5.8456	5.7923	6.6928	2.2672	4.1792	2.0273	4.4295	19.48	11.2043	5.1305	2.7443	1.8708	3.6978	6.7807	10.8124	14.3343	20.9921	2.3909	10.4109	1.5776	15.7649	4.7251
'2009-12-18'	6.2922	2.9368	13.0384	1.5701	5.4327	4.8386	3.19	4.0814	5.9469	4.0483	6.3285	5.0678	14.9388	6.4339	11.1961	18.0365	5.5903	6.2675	8.6649	4.3528	5.9196	7.6363	13.6793	7.4865	12.5853	5.4618	11.0651	5.6275	5.6458	6.3963	2.2826	4.1143	1.9253	4.2778	19.2327	10.9323	4.7787	2.7121	1.8818	3.5723	6.5964	10.4038	14.2059	20.5663	2.333	9.9567	1.5549	15.2702	4.6396
'2009-12-21'	6.2679	2.9201	13.6484	1.5806	5.4397	4.6896	3.1645	4.1187	5.8983	4.0878	6.3188	5.0854	15.2791	6.3362	10.9615	18.1314	5.6567	6.1579	8.6649	4.3386	5.9893	7.5044	13.9541	7.5466	12.7303	5.5308	11.2428	5.6873	5.7239	6.4215	2.2838	4.2195	1.9525	4.341	18.9524	10.9915	4.8441	2.7673	1.9037	3.486	6.6453	10.5048	14.3939	20.7761	2.3735	10.1143	1.586	15.1439	4.614
'2009-12-22'	6.0737	2.8827	13.6992	1.5421	5.4397	4.7057	3.0922	4.0366	5.8566	4.0878	6.3237	4.9618	14.7765	6.0081	10.6422	17.8087	5.4983	6.295	8.7246	4.2162	5.8122	7.2221	13.4583	7.5188	12.7303	5.2646	10.5707	5.3965	5.5872	6.2922	2.227	4.0696	1.9063	4.2083	17.8477	10.6485	4.5727	2.7075	1.8138	3.385	6.7696	10.4086	14.5407	20.7329	2.2606	9.7527	1.5346	14.3795	4.5969
'2009-12-23'	6.0889	2.9118	14.0211	1.5526	5.4115	4.7943	3.0794	4.0515	5.9399	4.0641	6.3773	4.9883	14.8759	6.174	10.6161	18.0745	5.529	6.4411	9.2699	4.2774	5.8981	7.2367	13.6434	8.1801	12.9452	5.3533	10.5947	5.743	5.6458	6.4341	2.2246	4.0852	1.9063	4.2525	17.9219	10.885	4.6029	2.7167	1.8453	3.4388	6.8589	10.6874	14.504	20.844	2.2838	9.9845	1.5501	14.5433	4.7166
'2009-12-24'	6.2801	2.9659	14.3431	1.598	5.4963	4.8588	3.1687	4.1261	6.2175	4.1352	6.5039	5.1737	15.2268	6.5722	10.8768	19.0238	5.6414	6.4777	9.5799	4.4634	6.0269	7.4017	14.0915	8.365	13.49	5.4815	10.8827	5.9077	5.7532	6.5571	2.3583	4.2263	1.9063	4.3505	19.0266	11.2635	4.7084	2.7949	1.8774	3.5919	6.9358	10.6874	14.7975	21.5104	2.3503	10.346	1.5908	15.9799	4.8149
'2009-12-25'	6.1769	2.9659	14.2922	1.5806	5.4468	4.754	3.1772	4.0814	6.1897	4.1036	6.4844	5.2443	15.0959	6.6736	10.6878	19.1377	5.6363	6.4229	9.4828	4.5034	6.1396	7.5374	13.9839	8.5408	13.445	5.4519	10.7339	5.7922	5.7923	6.6707	2.3583	4.1725	1.9063	4.3473	18.837	11.3699	4.7235	2.8778	1.9125	3.6896	7.2207	11.1538	15.1093	21.0784	2.3474	10.4109	1.6613	16.0618	4.9005
'2009-12-28'	6.3044	2.9908	14.3346	1.6085	5.5175	4.9112	3.2155	4.1485	6.3771	4.1431	6.5965	5.2885	15.6352	6.7215	10.9419	19.5554	5.667	6.432	9.677	4.5034	6.3006	7.651	14.1153	8.661	13.4	5.59	11.0459	5.7922	5.9974	7.3393	2.3903	4.2621	1.9063	4.4484	19.0183	11.494	4.7285	2.9837	1.9154	3.7434	7.1076	11.3028	15.2698	20.9303	2.3909	10.4943	1.6566	16.4099	4.9176
'2009-12-29'	6.3529	2.9784	14.4786	1.6085	5.5316	4.9595	3.2581	4.3276	6.4534	4.1115	6.6793	5.2885	16.1222	6.8469	11.1896	19.5839	5.552	6.4777	9.7517	4.5905	6.3275	7.629	14.1811	8.661	13.3251	5.5998	11.1756	5.8563	5.9877	7.5979	2.3157	4.2128	2.0966	4.4737	18.9277	11.3935	4.839	3.0942	1.9242	3.7369	7.2095	11.1971	15.4119	20.7699	2.3735	10.3646	1.6422	16.4099	4.9817
'2009-12-30'	6.5654	2.9784	14.3431	1.626	5.6587	5.0159	3.3559	4.3276	6.7032	4.1748	6.8888	5.315	16.4887	6.8119	11.7435	19.9826	5.6925	6.6513	9.479	4.7412	6.3382	7.728	14.1213	8.661	13.3001	5.5604	11.5692	5.8285	5.9388	7.5254	2.2885	4.1703	2.098	4.4737	19.0183	11.5532	5.0551	3.0942	1.9242	3.6391	7.2137	11.4374	15.0909	20.3565	2.3822	10.8095	1.6566	16.5054	4.8663
'2009-12-31'	6.5836	3.0116	14.7582	1.6225	5.6587	5.0038	3.3644	4.3276	6.7032	4.2459	6.8644	5.3503	16.6353	6.786	11.7631	20.0585	5.7232	6.6604	9.6322	4.7059	6.2845	7.7097	14.2169	8.661	13.0602	5.6885	11.5932	5.8649	6.017	7.6389	2.2921	4.2643	2.1021	4.5843	18.9936	11.5709	4.9898	3.062	1.9381	3.7304	7.3324	11.5432	15.0863	20.5539	2.3995	10.5407	1.6637	16.5054	4.8834
'2010-01-04'	6.4319	2.9742	15.1648	1.6015	5.6587	4.9474	3.3729	4.3201	6.5575	4.1906	6.7329	5.3414	16.384	6.7123	11.5415	19.7547	5.5954	6.5234	9.6882	4.6329	6.1557	7.607	14.42	9.1419	13.475	5.728	11.334	6.0125	5.9486	7.5033	2.2447	4.3874	2.0858	4.5906	19.142	11.4527	4.824	3.0436	2.0068	4.0089	7.1229	11.3509	14.8892	21.1957	2.3677	10.3924	1.6841	16.4406	4.9817
'2010-01-05'	6.4804	2.9659	15.2665	1.5945	5.7153	5.0723	3.4324	4.3276	6.4881	4.2222	6.7719	5.3856	17.1851	6.7178	11.5545	20.5806	5.4217	6.7518	9.6882	4.753	6.2899	7.6473	14.4379	9.2482	12.8202	5.7773	11.8716	6.1087	5.9681	7.7525	2.3654	4.3874	2.079	4.6001	19.9581	11.7601	4.6933	3.1495	2.0148	4.2272	6.8771	11.1298	14.7608	21.3438	2.3619	10.4202	1.6685	16.9524	4.9945
'2010-01-06'	6.3529	2.995	14.9954	1.598	5.6799	4.887	3.3644	4.2828	6.5853	4.1669	6.6257	5.3061	16.9861	6.9022	11.3134	22.1849	5.4166	6.6056	8.9487	4.6329	6.4026	7.7683	14.6888	9.2575	12.6153	5.659	11.7708	6.0403	6.017	7.6799	2.3288	4.5195	2.0572	4.5874	20.1642	12.2213	4.7235	3.039	1.9732	4.1604	6.8436	11.5192	14.6278	21.4857	2.3648	10.3924	1.641	16.6999	4.8791
'2010-01-07'	6.2103	2.9326	14.8429	1.5596	5.5528	4.7863	3.2751	4.1634	6.2661	4.0562	6.4503	5.156	16.5725	6.834	11.0201	22.4127	5.4191	6.4137	8.6947	4.5364	6.1986	7.5593	14.9397	8.9384	12.0555	5.4914	11.4108	5.8692	6.0658	7.5443	2.2542	4.318	1.996	4.499	20.0158	11.8843	4.6581	3.1771	1.9571	4.1278	6.7626	11.1298	14.5498	20.8193	2.3214	9.9659	1.6135	16.3143	4.8021
'2010-01-08'	6.2801	2.9534	15.1987	1.5666	5.5528	4.8185	3.3091	4.1784	6.3008	4.1115	6.3821	5.2002	16.8919	6.7105	11.0201	22.5551	5.4907	6.496	8.8777	4.494	6.1611	7.5337	14.8322	9.424	11.4558	5.5801	11.598	5.8029	5.9584	7.8282	2.2637	4.2688	2.011	4.4832	19.5789	11.8843	4.6581	3.2508	1.9863	4.2858	6.8855	10.8461	15.7696	20.6527	2.333	10.0957	1.6231	16.0413	4.8321
'2010-01-11'	6.2801	2.9326	15.4105	1.5596	5.5528	4.8588	3.3474	4.2082	6.273	4.1352	6.348	5.1737	17.4993	6.4985	11.0397	22.9823	5.3655	6.5234	8.6649	4.3433	6.3114	7.5703	14.7963	9.7523	11.1859	5.5407	11.6796	5.775	6.056	8.6104	2.3134	4.3941	1.9987	4.5558	19.3069	11.7897	4.6632	3.2278	1.9746	4.3575	6.7025	10.7644	15.5449	21.0229	2.333	10.105	1.6207	15.898	5.0459
'2010-01-12'	6.3135	2.995	15.3004	1.5806	5.5528	4.9998	3.3644	4.4171	6.2452	4.1906	6.4893	5.3238	17.583	6.4819	11.1244	23.9316	5.4447	6.8888	8.8553	4.4469	6.4616	7.816	14.9576	9.7754	11.5757	5.6984	11.6028	5.9825	6.056	8.6356	2.5429	4.4993	2.0382	4.6253	19.4965	12.0853	4.6732	3.3152	1.9812	4.3445	6.9358	11.0721	15.6641	20.8563	2.4893	10.4016	1.6314	16.0106	5.2084
'2010-01-13'	6.0191	2.9368	15.5969	1.5456	5.5528	4.6694	3.2155	4.2978	6.0093	4.1115	6.2603	5.2355	16.6458	6.2606	10.5248	24.3303	5.2198	6.9619	8.8628	4.3269	6.4724	7.8636	14.3364	9.8586	11.2608	5.5702	11.0699	5.7879	6.056	8.5851	2.4719	4.5128	1.9851	4.48	18.804	12.038	4.5476	3.2093	1.9724	4.2076	6.9414	11.274	16.0493	20.5848	2.4401	10.4758	1.5597	14.9426	5.435
'2010-01-14'	6.0615	3.0033	16.3425	1.5596	5.5528	4.6735	3.2198	4.4321	6.044	4.159	6.3042	5.5004	16.8919	6.4192	10.6422	24.3968	5.2607	7.0259	9.6546	4.4869	6.6817	8.2412	14.7903	9.9002	11.3758	5.6787	11.1996	5.8392	6.056	8.6798	2.4672	4.6202	2.0232	4.5653	19.0183	12.4814	4.5727	3.283	2.0009	4.2826	7.067	11.8365	16.3061	21.4487	2.4893	11.0042	1.5621	15.3452	5.4692
'2010-01-15'	6.0828	3.0366	16.1984	1.5596	5.5528	4.6694	3.2198	4.4321	6.0232	4.1748	6.3578	5.465	16.7453	6.5667	10.6291	24.3968	5.3604	6.9985	9.4604	4.6564	6.6709	8.3805	14.7545	9.7292	11.5407	5.7181	11.2332	5.8927	6.183	8.7018	2.4826	4.7814	2.0858	4.6253	19.1997	12.4992	4.628	3.2324	2.0915	4.6149	6.9721	12.1682	16.2602	22.0102	2.469	10.9208	1.6183	15.1678	5.5077
'2010-01-18'	6.1435	3.1031	17.376	1.5596	5.6658	4.6372	3.2283	4.4694	6.0301	4.2222	6.2993	5.6858	16.185	6.7105	10.5444	24.5866	5.4549	7.035	10.043	4.8024	7.0198	8.5602	14.6589	10.3488	11.3908	5.797	11.1372	5.8371	6.4956	8.8848	2.466	4.8441	2.1402	4.6822	18.9771	12.6825	4.7084	3.4073	2.1705	4.6817	6.9958	12.3605	16.3978	23.0098	2.5269	11.0599	1.6996	14.9801	5.5162
'2010-01-19'	6.1769	3.074	17.4269	1.5875	5.6658	4.6533	3.2793	4.4171	6.0995	4.1906	6.3626	5.6681	16.2321	6.5998	10.59	23.9696	5.437	6.9071	10.2298	4.7059	7.1217	8.4869	14.5753	10.1684	11.2608	5.7773	11.286	5.8692	6.8179	8.7208	2.5086	4.7501	2.1048	4.6475	19.1502	12.5879	4.6833	3.4073	2.2121	4.5481	6.8576	11.9615	16.1548	22.763	2.4951	10.8003	1.7845	15.178	5.4051
'2010-01-20'	6.0069	3.0449	16.6729	1.5386	5.5104	4.4559	3.19	4.4843	5.7873	4.0878	6.0655	5.4562	15.4833	6.268	10.3359	22.6026	5.2403	6.5965	9.9235	4.6729	6.9071	8.0653	14.4558	9.3777	10.746	5.5407	11.4012	5.6574	6.6617	8.0332	2.3607	4.5531	2.0504	4.5053	18.2517	11.9907	4.5476	3.283	2.283	4.4569	6.8282	11.5769	16.1364	21.5351	2.4401	10.2997	1.7391	15.178	5.1784
'2010-01-21'	6.2133	3.074	16.7067	1.5316	5.4963	4.5848	3.2453	4.4619	5.6485	4.1115	6.007	5.5975	15.6038	6.1353	10.5248	23.0488	5.2582	6.697	10.0878	4.6659	6.9178	8.1752	14.653	9.4656	10.6061	5.5604	11.4204	5.5547	6.7496	8.1467	2.2909	4.5956	2.0898	4.4927	17.9302	11.9966	4.5526	3.2186	2.2158	4.4601	6.838	11.7884	16.2373	21.7695	2.4516	10.3182	1.7415	14.0861	5.2084
'2010-01-22'	6.3438	2.9534	16.3679	1.5001	5.4468	4.7258	3.3091	4.3425	5.4611	4.0404	5.9437	5.5357	15.2948	6.1353	10.8637	21.5489	5.1074	6.6513	10.1065	4.5081	6.6441	8.4502	13.9899	9.1003	10.816	5.4322	10.9259	5.2938	6.6128	8.1152	2.253	4.4725	2.1034	4.4105	17.213	11.7542	4.437	3.0574	2.1566	4.1946	6.6816	11.3653	15.9117	21.3499	2.3764	11.3472	1.6853	13.3831	5.1528
'2010-01-25'	6.2103	2.916	15.6562	1.4687	5.4539	4.6332	3.2453	4.2828	5.3362	4.0087	5.9144	5.4562	15.2739	6.1353	10.577	21.8052	5.0921	6.4046	9.677	4.3834	6.5529	8.3659	13.6614	9.1974	10.6511	5.6491	10.6907	5.1548	6.3393	8.254	2.1489	4.2106	2.0164	4.3663	17.2212	11.5946	4.3767	3.0436	2.1537	4.1001	6.6858	11.0624	15.1322	20.6588	2.3388	10.8559	1.6865	13.3627	5.0758
'2010-01-26'	6.2801	2.7745	15.724	1.4267	5.2349	4.5929	3.2113	4.1411	5.1766	3.8822	5.6757	5.1914	14.9021	5.6873	10.4857	21.7198	4.8468	6.3132	9.0869	4.3057	6.4616	8.3805	13.0222	8.8043	10.676	5.4125	10.1291	4.9922	6.1342	7.885	2.0365	4.0427	1.9158	4.2873	16.5205	11.5236	4.2712	2.9239	2.0711	4.0838	6.6969	10.5096	15.1643	19.4247	2.2722	9.7712	1.6745	12.7587	4.9261
'2010-01-27'	6.0282	2.7205	15.4021	1.4197	5.2066	4.4438	3.1134	4.1261	5.1974	3.8664	5.5978	5.209	14.8026	5.5859	10.0621	21.9096	4.8468	6.3589	9.2699	4.3222	6.6226	8.4245	12.5742	9.0448	10.3762	5.6097	9.9178	4.9537	6.2026	7.7683	2.1051	4.0069	1.9104	4.2589	16.9821	11.4113	4.1556	2.9331	2.082	4.0513	6.6355	10.2836	14.8617	19.5852	2.249	9.3911	1.6817	12.6666	4.9304
'2010-01-28'	5.9796	2.7621	15.7155	1.4267	5.1501	4.3673	3.0837	4.1485	5.246	3.8822	5.6075	5.3856	14.9074	5.7315	9.8601	23.1247	4.903	6.4046	9.565	4.3269	6.6495	8.8535	12.7534	9.4471	10.3012	5.7477	9.9418	4.9858	6.3686	8.0017	2.1489	4.0069	1.9144	4.3789	17.0398	11.766	4.221	3.2232	2.0667	4.2467	6.7612	10.5817	15.1414	19.6716	2.249	9.6136	1.598	12.8133	5.1228
'2010-01-29'	5.9553	2.7537	15.7155	1.4092	5.1995	4.3391	3.0752	4.1038	5.2599	3.8743	5.5637	5.3768	14.8079	5.6855	9.8862	22.8399	4.8698	6.4229	9.8227	4.2963	6.9017	8.8828	12.831	9.4563	10.0613	5.7477	9.937	4.9494	6.31	8.2634	2.156	4.0696	1.9117	4.4927	16.8997	11.8843	4.1506	3.26	2.123	4.2402	6.6732	10.6874	15.4394	19.7209	2.2519	10.1699	1.5178	12.5812	5.2212
'2010-02-01'	5.8339	2.9201	15.0039	1.3847	5.0724	4.2746	3.0241	3.9993	5.1974	3.7794	5.4273	5.4739	13.8444	5.4735	9.9644	22.2798	4.9771	6.1579	9.9683	4.1056	6.891	8.8974	12.3054	9.3084	9.7214	5.7773	9.4378	4.6735	6.1635	8.3833	2.0104	4.0024	1.8587	4.5906	15.7538	11.9434	4.1104	3.3014	2.2063	4.2011	6.7025	10.4471	15.0955	20.2331	2.2027	10.7261	1.5633	12.0012	5.1314
'2010-02-02'	5.84	2.8244	14.6142	1.3847	5.0724	4.3109	3.0284	3.9993	5.1905	3.7873	5.4029	5.3856	13.6454	5.538	10.186	22.6216	4.949	6.094	10.0169	3.9996	6.7836	8.5822	12.2576	9.3685	9.9063	5.8364	9.3754	4.7184	5.8509	8.1467	2.0211	3.9957	1.841	4.48	15.7785	11.8902	4.0652	3.2462	2.1639	4.2858	6.6634	10.2932	14.6232	19.832	2.249	10.6149	1.5298	12.2468	5.1741
'2010-02-03'	6.0373	3.1073	15.0124	1.4197	5.1925	4.4156	3.1007	4.1112	5.3015	3.8506	5.5247	5.4474	14.2162	5.8127	10.4206	22.3368	5.0819	6.167	9.8974	4.0985	6.8105	8.3915	12.622	9.2714	10.2312	5.728	9.6778	4.9088	5.7142	8.2508	2.1465	4.1546	1.8818	4.5558	17.0563	11.5709	4.1305	3.4258	2.1639	4.3461	6.5587	10.4615	14.6736	19.3754	2.2751	11.2916	1.5381	13.349	5.1955
'2010-02-04'	5.9675	3.4193	15.9019	1.4127	5.1784	4.3673	3.0837	4.1038	5.2738	3.8506	5.4516	5.465	14.0748	5.7113	10.3293	22.3653	5.0742	6.0757	9.9646	4.0326	7.1593	8.5015	12.61	9.5812	10.2262	6.2998	9.6346	4.819	5.7044	8.3044	2.1276	4.0897	1.9008	4.5369	16.6112	11.6951	4.2813	3.7665	2.2165	4.364	6.5796	10.3413	14.747	19.4618	2.2867	11.3751	1.5537	13.0931	5.1955
'2010-02-05'	5.8946	3.4484	15.4275	1.3952	5.0724	4.2867	3.0326	4.0366	5.0933	3.8901	5.3249	5.5445	13.7606	5.5103	10.0882	22.1564	4.8724	5.9204	9.6396	3.969	7.1593	8.8278	12.7892	9.8401	10.0713	6.2801	9.3754	4.6692	5.6946	8.5347	2.0246	3.9912	1.8478	4.5179	15.9929	11.4054	4.1355	3.4672	2.1822	4.2207	6.5307	10.3461	14.5911	19.1594	2.2317	11.4214	1.5202	12.4413	5.0972
'2010-02-08'	5.8339	3.4775	15.5037	1.4057	5.0794	4.2263	3.0199	4.0217	5.0586	3.9138	5.2714	5.5357	14.0434	5.5288	9.8601	22.3843	4.7625	5.8199	9.3483	3.9596	7.2935	8.7398	12.8131	9.5858	10.0613	6.1026	9.5434	4.7783	5.89	8.4337	2.0246	3.9151	1.8709	4.5969	16.2484	11.2812	4.1154	3.633	2.1179	4.3054	6.3687	10.4903	14.5682	19.5358	2.2606	11.236	1.5178	12.7792	4.8705
'2010-02-09'	5.8946	3.2737	15.6308	1.4092	5.1289	4.2948	3.0539	4.0739	5.0795	3.9059	5.2957	5.5445	14.0643	5.5509	9.9774	22.3083	4.7625	5.8381	9.3147	4.042	7.1056	8.7875	12.7116	9.1604	9.9913	5.9942	9.5962	5.2425	5.8998	8.6577	1.9832	3.9554	1.8696	4.5843	16.3803	11.1807	4.1657	3.4119	2.1412	4.2858	6.3296	10.7163	14.5728	19.542	2.2693	10.9023	1.5166	12.8133	4.7893
'2010-02-10'	5.9735	3.2903	15.7409	1.4197	5.143	4.3512	3.0752	4.0739	5.1419	3.9059	5.3737	5.6416	14.2685	5.6302	10.1208	23.7323	4.8672	5.9204	9.479	4.0962	7.1164	8.7985	12.7952	9.239	10.3312	5.9646	9.8122	5.1612	5.89	9.525	1.9643	4.0718	1.8886	4.6411	16.6606	11.4172	4.3315	3.3567	2.2216	4.4015	6.4665	10.8894	14.9167	19.9492	2.2809	10.9857	1.5298	13.0351	4.8534
'2010-02-11'	5.9614	3.203	15.4698	1.4372	5.1501	4.331	3.0752	4.059	5.4334	3.9376	5.398	5.465	14.2685	5.7168	10.1403	23.5614	4.9439	5.9752	9.5089	4.0656	7.1969	8.8791	12.8072	9.1881	10.5511	5.797	9.7306	5.4414	5.8607	9.4178	2.014	4.0673	1.8927	4.5748	16.6276	11.4645	4.437	3.3014	2.1953	4.3575	6.5503	10.6009	14.7654	19.869	2.2519	10.7725	1.6063	12.9361	5.0501
'2010-02-12'	6.013	3.2737	15.8257	1.4407	5.1925	4.3673	3.0964	4.0888	5.5652	3.985	5.4808	5.571	14.3052	5.8735	10.2837	23.6563	4.9746	6.0483	9.7069	4.1174	7.1056	8.9121	12.9147	9.3315	10.6011	5.866	9.8122	5.4649	5.8998	9.7742	2.0282	4.1121	1.909	4.6411	17.0398	11.494	4.5677	3.4258	2.2151	4.4015	6.7738	10.7932	14.8892	20.0912	2.2693	10.8281	1.6506	13.2774	5.2383
'2010-02-22'	5.9735	3.2945	16.2662	1.4267	5.1642	4.3471	3.0752	4.1038	5.5444	3.985	5.4224	5.8447	14.4099	5.7776	10.2511	24.4063	4.8902	5.9478	9.5575	4.0397	7.3847	8.6555	12.9565	9.128	10.3262	6.0139	9.7882	5.3601	5.9877	9.8972	2.0377	4.0964	1.8954	4.6917	16.9327	11.9257	4.4973	3.3889	2.2355	4.4878	6.7877	10.8653	14.8112	19.9554	2.2635	10.6427	1.6243	13.1443	5.11
'2010-02-23'	5.9159	3.4401	16.3255	1.4232	5.1218	4.2907	3.0454	4.1411	5.5444	3.9455	5.3493	5.8447	14.0539	5.7334	10.0752	24.7955	4.8519	5.9295	9.3521	4.148	7.4062	8.5345	13.2014	9.461	10.6211	6.2012	9.4858	5.251	6.0072	10.8182	2.0471	4.2195	1.89	4.7012	16.4628	12.0262	4.4923	3.3843	2.4131	4.6263	6.7919	11.3076	14.7837	20.2084	2.2288	11.2638	1.6518	12.7792	5.2468
'2010-02-24'	5.9675	3.4234	16.4526	1.4652	5.2066	4.3471	3.0879	4.1709	5.704	4.0324	5.4321	5.8447	14.2057	5.8182	10.1338	25.9726	4.9464	6.0209	9.8376	4.3269	7.5296	8.9011	13.3388	9.706	10.6411	6.2111	9.6202	5.4264	6.31	10.7172	2.1146	4.2621	1.9199	4.7454	16.6359	12.5169	4.4923	3.3797	2.4372	4.6589	6.9553	11.6153	15.3615	21.1401	2.2693	11.5327	1.7116	12.9225	5.3281
'2010-02-25'	6.2953	3.4567	16.5204	1.4687	5.2631	4.4196	3.1305	4.1858	5.6762	4.0562	5.5052	5.8447	14.4571	6.0173	10.3359	26.9409	5.0997	6.0665	10.0057	4.3904	7.5564	9.0221	13.1297	9.743	10.731	6.2998	9.8314	5.5184	6.6128	10.7772	2.2507	4.3024	1.9498	4.8117	16.9327	12.5524	4.6531	3.5685	2.3802	4.6752	6.8589	11.7836	15.6825	21.3191	2.3127	11.5234	1.7594	13.1716	5.358
'2010-02-26'	6.2953	3.3735	16.2154	1.4512	5.2137	4.4196	3.1177	4.1485	5.5791	4.0957	5.5003	5.8447	14.3052	6.0284	10.3619	26.8744	5.087	6.1396	10.0654	4.2939	7.4062	9.2494	13.1178	9.8864	10.9959	6.2801	9.7354	5.4628	6.6519	10.3167	2.2294	4.4702	1.9294	4.8212	16.9327	12.6115	4.6029	3.5547	2.3656	4.9765	6.8659	11.5336	15.6641	22.4174	2.3214	11.5327	1.7821	12.8576	5.3452
'2010-03-01'	6.2953	3.4401	16.0629	1.4652	5.2702	4.5325	3.156	4.156	5.6901	4.0957	5.5539	5.8447	14.5251	6.1058	10.6226	25.7353	5.0665	6.167	10.1924	4.3504	7.4276	9.1174	13.2791	10.0528	10.9959	6.497	9.9034	5.5697	6.7007	10.4807	2.3004	4.4747	1.9552	4.8181	17.1552	12.5465	4.5978	3.633	2.3824	4.9765	6.8659	11.7211	15.5862	22.6519	2.333	11.6532	1.8061	13.059	5.4264
'2010-03-02'	6.2953	3.4401	15.7664	1.4512	5.249	4.5123	3.1645	4.1485	5.6138	4.0641	5.4955	5.8447	14.389	6.0413	10.7269	25.9631	5.0665	6.1396	10.0878	4.2892	7.374	9.275	13.2731	9.965	10.901	6.4181	9.8506	5.5312	6.6421	11.0831	2.2672	4.4479	1.943	4.7486	16.809	12.3277	4.633	3.5547	2.4372	4.9228	6.7849	12.0192	15.5908	22.7013	2.3301	11.4863	1.7989	12.5915	5.3324
'2010-03-03'	6.2953	3.4359	16.0713	1.4791	5.3974	4.5405	3.1687	4.1933	5.6762	4.1115	5.5149	5.8447	14.4518	6.0468	10.7464	25.9536	5.0231	6.1579	10.1028	4.3787	7.5296	9.2164	13.6853	10.1176	10.9859	6.7632	10.0138	5.7365	6.7789	11.2629	2.2802	4.5531	1.9688	4.777	16.9244	12.4341	4.633	3.5547	2.4189	4.9244	6.8003	11.9326	15.389	23.2505	2.3417	11.5883	1.8886	12.6904	5.3067
'2010-03-04'	6.2953	3.2279	15.4275	1.4337	5.3055	4.3995	3.0879	4.2157	5.5999	4.0087	5.3834	5.8447	13.9439	5.8551	10.5053	24.9948	4.9005	5.9752	9.7069	4.3763	7.2988	8.8645	13.1775	9.5627	10.891	6.3984	9.625	5.4692	6.5933	10.7992	2.1832	4.5866	1.8995	4.6222	16.3309	12.1681	4.5074	3.5501	2.4102	4.7517	6.6201	11.5336	15.4348	22.3804	2.5761	11.0413	1.9006	12.3902	5.187
'2010-03-05'	6.2953	3.2321	15.5969	1.4442	5.2631	4.3955	3.0837	4.3574	5.6693	4.0324	5.3785	5.8447	14.2005	5.7961	10.5053	24.6151	4.8851	5.966	9.7255	4.4822	7.3149	8.8571	13.1118	9.4147	10.9759	6.2998	9.8266	5.3965	6.6323	10.6573	2.2187	4.712	1.9158	4.6253	16.2155	12.2982	4.5074	3.5086	2.4029	4.8267	6.6201	11.4711	15.4532	22.6766	2.7498	11.0228	1.94	12.3765	5.1998
'2010-03-08'	6.2953	3.2279	15.8257	1.4547	5.249	4.5163	3.1092	4.3201	5.8358	4.0404	5.4126	5.8447	14.1795	5.8753	10.5053	24.5676	4.9643	5.9569	10.0393	4.5458	7.3203	8.9341	13.1895	9.4794	10.9909	6.3491	9.841	5.4007	6.8863	10.6226	2.2163	4.6941	1.9512	4.6253	16.2814	12.5938	4.5174	3.5777	2.5213	4.9	6.6564	11.6586	15.5036	22.8309	2.6948	11.1155	1.9221	12.5164	5.2212
'2010-03-09'	6.2953	3.2279	15.868	1.4547	5.2773	4.5969	3.1602	4.2754	5.8428	4.1115	5.4419	6.0478	14.2371	5.9528	10.5053	24.3778	5.1815	5.9752	10.1028	4.5529	7.3042	8.7911	13.0521	9.3638	10.9709	6.2899	9.8842	5.4713	6.8179	10.528	2.3122	4.6068	1.9525	4.7012	16.6194	12.5406	4.628	3.5501	2.4825	4.8674	6.655	11.548	15.3477	22.9975	2.6427	11.2823	1.9041	12.7416	5.3324
'2010-03-10'	6.2953	3.2071	15.4444	1.4791	5.2419	4.5687	3.1305	4.2008	5.9191	4.0483	5.4857	5.88	14.2633	5.8643	10.5053	24.0265	5.087	5.9569	10.1028	4.3669	7.1271	8.8388	12.7534	9.3731	10.5611	6.1618	9.817	5.4799	6.6226	10.528	2.2862	4.4971	1.9199	4.7043	16.2979	12.2095	4.5476	3.5455	2.4401	4.6654	6.6844	11.5865	15.444	22.2879	2.6658	10.9857	1.9113	12.5505	5.3837
'2010-03-11'	6.4652	3.1614	15.3004	1.4757	5.2278	4.6372	3.173	4.1933	5.9191	4.0166	5.5978	6.136	14.5775	5.8311	10.5053	23.4759	5.0512	5.966	9.8563	4.3575	6.9983	8.6188	12.4846	9.2482	10.2512	6.2111	9.9562	5.3558	6.6812	10.3514	2.3785	4.4792	1.8927	4.7391	16.2484	12.1681	4.5275	3.5455	2.4935	4.5725	6.6173	11.2644	15.4945	21.8436	2.579	10.7539	1.9053	12.4448	5.2255
'2010-03-12'	6.3863	3.1531	15.258	1.4617	5.03	4.5526	3.1432	4.1112	5.7942	4.0245	5.5101	5.9948	14.5094	5.7574	10.5053	24.2544	4.9694	5.8747	9.6023	4.2821	6.9607	8.4649	12.4846	9.1696	10.2012	5.9942	9.7162	5.2574	6.4858	10.4113	2.3595	4.4098	1.8519	4.6443	15.9434	12.0912	4.4521	3.4258	2.4847	4.6116	6.4302	11.2788	15.9163	22.1768	2.4922	10.5871	1.8216	12.2468	5.1399
'2010-03-15'	6.2771	3.1988	14.9107	1.4337	5.03	4.4962	3.0837	4.1038	5.6415	3.9218	5.4273	5.8182	14.5408	5.6043	10.2381	23.5424	5.0129	5.8473	9.4865	4.1833	7.0198	8.4905	12.395	8.8413	10.0063	6.0237	9.7162	5.0992	6.5444	10.4365	2.3725	4.3001	1.8492	4.5843	15.5724	12.1385	4.422	3.2784	2.4679	4.5188	6.3031	10.7692	15.8659	21.9978	2.4574	10.55	1.8204	11.9431	5.0031
'2010-03-16'	6.4319	3.2238	15.3343	1.4337	5.03	4.6614	3.1177	4.1261	5.6832	3.9138	5.5149	5.9241	14.7241	5.5453	10.5682	23.3525	5.0793	5.8381	9.494	4.188	7.0788	8.5308	12.4547	9.0309	9.9563	6.0139	9.6106	5.2938	6.8765	10.1842	2.356	4.3807	1.8601	4.638	15.3828	12.0203	4.4873	3.3475	2.4643	4.5823	6.3673	10.899	15.7512	22.1089	2.4864	10.6612	1.9113	11.9227	5.0672
'2010-03-17'	6.5776	3.2862	15.868	1.4652	5.1077	4.75	3.1687	4.2008	5.7387	3.985	5.588	6.0742	14.9231	5.8034	10.7607	23.9031	5.2122	5.9478	9.5239	4.3316	7.17	8.6702	12.6041	9.3638	10.2262	6.1322	9.745	5.4114	7.0817	10.4649	2.4033	4.4837	1.9552	4.7264	15.828	12.2095	4.5828	3.3751	2.5622	4.667	6.581	11.1201	16.3932	22.3496	2.689	10.8837	1.9867	12.2571	5.2639
'2010-03-18'	6.5867	3.2571	15.7918	1.4512	5.1077	4.7299	3.156	4.1933	5.704	3.9613	5.5832	6.1007	14.7817	5.7334	10.6782	23.8082	5.2837	5.9112	9.3969	4.3175	7.1539	8.6298	12.4607	9.3916	10.1063	6.1026	9.7258	5.3793	7.1403	10.3734	2.3891	4.4971	1.9471	4.7454	16.0671	12.1444	4.6179	3.3383	2.5607	4.6556	6.5591	10.9759	17.081	22.4606	2.6716	10.7817	2.0238	12.2571	5.187
'2010-03-19'	6.617	3.2654	15.9866	1.4582	5.136	4.754	3.1687	4.2082	5.7456	3.9771	5.6562	6.3568	14.7817	5.7998	10.6782	24.3398	5.3323	5.9204	9.4566	4.3951	7.1539	8.6775	12.4487	9.5303	10.1862	6.2012	9.7978	5.6873	7.1403	10.4334	2.4092	4.5262	1.958	4.8939	16.3638	12.1563	4.628	3.3981	2.644	4.6556	6.6179	10.8653	17.1086	22.4483	2.6543	10.8466	2.0393	12.4994	5.2511
'2010-03-22'	6.7415	3.2404	16.0544	1.4477	5.1713	4.7742	3.2113	4.2082	5.6832	4.0008	5.6611	6.3744	14.6979	5.9436	10.7745	24.1025	5.2633	5.9021	9.3857	4.4422	7.2935	8.5785	12.6638	9.7107	10.1812	6.2209	9.9658	5.6938	7.3845	10.5091	2.3938	4.524	1.9607	4.9508	16.438	12.3514	4.6129	3.504	2.7025	4.597	6.5978	11.2499	16.9572	22.4236	2.6861	11.0506	2.1326	12.8167	5.3794
'2010-03-23'	6.6777	3.2987	15.7409	1.4896	5.1572	4.7581	3.1602	4.1485	5.5583	3.9692	5.6465	6.2155	14.4832	5.9491	10.7057	23.7323	5.1611	5.8473	9.4118	4.3481	7.374	8.4575	12.5503	9.4286	10.0013	6.3589	9.9082	5.7173	7.2477	10.7961	2.337	4.412	1.9498	4.8781	16.3556	12.2804	4.5325	3.4304	2.7558	4.6589	6.5138	11.1634	16.7555	22.5964	2.6861	11.6717	2.1493	12.8201	5.4136
'2010-03-24'	6.6868	3.3028	15.5969	1.4757	5.136	4.7379	3.1645	4.1336	5.4334	3.9613	5.6367	6.1537	14.4675	5.9306	10.7057	24.055	5.1585	5.8199	9.4006	4.4305	7.6262	8.5015	12.622	9.4193	10.0363	6.4674	9.9178	5.6959	7.277	11.7423	2.3583	4.5105	1.9403	4.8655	16.3391	12.2509	4.5426	3.3981	2.7244	4.8283	6.4751	10.9567	17.1773	22.183	2.6022	11.4121	2.1374	12.7689	5.435
'2010-03-25'	6.5593	3.178	15.275	1.4722	5.0653	4.6614	3.1177	4.0814	5.3917	3.898	5.5929	6.189	14.1848	5.9011	10.6094	23.8272	5.0614	5.7102	9.4193	4.2892	7.6584	8.2706	12.2456	9.6228	9.7914	6.1519	9.7498	5.5376	7.2184	11.635	2.3075	4.3897	1.8791	4.8307	15.9104	12.4105	4.4672	3.3245	2.6915	4.7745	6.4147	11.0048	17.3241	21.6585	2.5009	11.0599	2.0955	12.7485	5.3666
'2010-03-26'	6.7566	3.2196	15.724	1.4791	5.1148	4.9353	3.1815	4.156	5.4125	3.9455	5.7439	6.4627	14.3523	6.0708	10.8226	24.5676	5.1611	5.7194	9.5015	4.308	7.6691	8.3146	12.2934	9.7476	9.8613	6.1913	9.745	5.6446	7.3356	11.5688	2.3169	4.3897	1.9049	4.9192	16.1165	12.3868	4.6581	3.4027	2.7113	4.7892	6.4231	11.3701	17.3057	21.8683	2.5616	11.2175	2.1123	12.96	5.435
'2010-03-29'	6.9752	3.2779	15.8596	1.5071	5.2066	5.161	3.3048	4.2082	5.5374	3.9692	5.8462	6.5951	14.8498	6.1924	11.2076	24.767	5.322	5.8107	9.6621	4.3551	7.7175	8.3439	12.4428	9.7245	10.2212	6.2406	9.9754	5.79	7.5603	11.3196	2.4471	4.5329	1.9348	5.1214	17.0233	12.4637	4.7586	3.4212	2.7471	4.9179	6.5877	11.5288	16.9664	22.5223	2.5877	11.2545	2.1888	13.7176	5.4649
'2010-03-30'	6.9752	3.2862	15.9104	1.4931	5.1925	5.1489	3.3176	4.2082	5.5583	3.9297	5.8219	6.5687	14.8026	6.2533	11.3039	25.3555	5.3195	5.7925	9.4865	4.4305	7.6155	8.3292	12.4667	9.6505	10.3462	6.1716	9.9562	6.0339	7.531	11.3796	2.466	4.6337	1.9416	5.1119	17.2212	12.3514	4.7385	3.3981	2.7683	4.9488	6.5843	11.3894	17.3974	22.8247	2.5587	11.1896	2.2271	13.9462	5.4564
'2010-03-31'	6.9145	3.2279	15.6986	1.4791	5.1713	5.165	3.2708	4.1709	5.4681	3.9376	5.7147	6.6658	14.8812	6.2514	11.1939	25.1942	5.2863	5.7376	9.296	4.3763	7.7175	8.5235	12.3532	9.7615	10.2312	6.1322	9.8266	6.0018	7.6677	11.7959	2.4506	4.5687	1.9253	5.1277	17.147	12.4223	4.8893	3.4165	2.7405	5.1997	6.586	11.4182	17.6863	22.6951	2.5356	11.236	2.245	13.7346	5.358
'2010-04-01'	6.9357	3.3195	15.7579	1.4861	5.1925	5.1569	3.2963	4.1858	5.5513	3.9613	5.7732	6.6481	15.0749	6.327	11.2626	25.3935	5.4498	5.7925	9.2811	4.4257	7.8409	8.5858	12.7355	9.9604	10.5461	6.2308	9.8986	6.0424	7.658	11.7896	2.6956	4.6896	1.9416	5.1435	17.4932	12.6174	5.2842	3.4672	2.75	5.1606	6.6834	11.5384	17.7826	23.0036	2.553	11.3843	2.3096	13.8609	5.6231
'2010-04-02'	6.9539	3.3111	15.9104	1.5211	5.1854	5.1247	3.3006	4.2157	5.586	3.9534	5.8462	6.6481	15.0854	6.563	11.2008	24.767	5.4779	5.7833	9.2064	4.4799	7.7658	8.5528	12.6757	9.8679	10.5661	6.2209	9.937	6.0809	7.7263	11.6666	2.8885	4.8463	1.9593	5.0835	18.1198	12.6293	5.216	3.4672	2.7171	4.9977	6.8833	11.5913	17.7826	22.9975	2.5587	11.5048	2.2785	14.3352	5.606
'2010-04-06'	6.9782	3.3028	15.9273	1.5316	5.1642	5.2375	3.3091	4.2157	5.6138	3.9455	5.7732	6.8423	15.1378	6.6275	11.2626	24.6056	5.2812	5.765	9.1354	4.6282	7.6316	8.4905	12.6279	9.7245	10.5761	6.3491	10.033	6.1643	8.0096	11.9157	2.8258	4.9045	2.0028	5.055	18.8535	12.6766	5.0947	3.5271	2.7237	5.0352	6.8699	11.5096	18.3375	23.6515	2.6745	11.5419	2.2713	14.4853	5.606
'2010-04-07'	6.9145	3.3278	15.7494	1.5701	5.143	5.1529	3.2666	4.1933	5.5166	3.9297	5.7147	6.8512	14.8655	6.504	11.1801	24.8334	5.1483	5.7376	9.2587	4.7883	7.5886	8.5162	12.8549	9.7846	10.3961	6.2899	9.9034	6.1793	8.2929	11.9315	2.9027	5.0634	1.9743	4.9918	18.5979	12.7593	4.9507	3.5132	2.7946	5.0645	6.9925	11.2019	18.3421	23.9909	2.6369	12.0796	2.2402	14.5058	5.482
'2010-04-08'	6.8538	3.3028	15.8087	1.5386	5.0794	5.0079	3.2155	4.1411	5.3778	3.8901	5.5978	7.2308	14.6351	6.3657	10.9464	25.0613	4.9899	5.6737	9.2886	4.7789	7.6423	8.6482	12.5981	10.1314	10.0913	6.1716	9.9034	6.2927	8.5957	12.0861	2.9405	5.0948	1.9716	5.0108	17.8725	13.1259	4.9431	3.6698	2.7741	5.1557	6.9841	11.3269	18.874	23.4664	2.5906	12.0982	2.2271	13.6937	5.4991
'2010-04-09'	6.963	3.3236	16.19	1.5456	5.0936	5.0401	3.2283	4.1709	5.4125	3.898	5.6416	7.3809	14.7765	6.3971	11.0289	25.9631	5.0078	5.7194	9.2699	4.8	7.7604	8.7068	12.6279	10.4043	10.2162	6.2111	9.9754	6.4295	8.7813	12.6664	2.9275	5.0612	2.011	5.0045	18.3094	13.2974	4.9279	3.7158	2.7551	5.1557	6.9841	11.2884	18.9794	23.8243	2.6195	12.1538	2.2187	13.9598	5.6231
'2010-04-12'	6.8082	3.3319	16.6474	1.5246	5.0794	4.9112	3.173	4.1261	5.2876	3.8585	5.5198	8.0607	14.5932	6.1666	10.9189	26.077	4.7932	5.6645	9.4641	4.72	7.9536	9.0184	12.4846	11.4447	10.0513	6.1322	9.793	6.5643	9.2111	12.1144	2.9275	4.8418	1.9784	5.0045	18.2104	13.4334	4.7232	3.9645	2.7595	5.1296	6.9841	11.3701	19.6627	22.9419	2.5732	12.5153	2.1541	13.796	5.6873
'2010-04-13'	6.9904	3.4151	16.2577	1.5106	5.1218	5.1247	3.2666	4.1709	5.3501	3.8743	5.6465	7.8047	15.0749	6.233	11.0976	25.2606	4.8417	5.7376	9.3185	4.7435	7.857	8.8131	12.3651	11.7314	10.1063	6.0632	10.3067	6.4552	8.752	11.3575	3.0044	4.9985	1.9389	5.0361	18.6309	13.5753	4.7232	3.9967	2.5534	5.0808	7.3351	11.6105	19.9332	22.51	2.5414	12.9047	2.0549	14.127	5.8541
'2010-04-14'	6.9448	3.4026	16.3255	1.5106	5.1077	5.1247	3.2708	4.1485	5.3848	3.8822	5.6221	7.8223	15.0173	6.3215	11.0976	25.4125	4.8008	5.7011	9.2027	4.7271	7.8355	9.0771	12.4846	11.7175	10.2612	6.1519	10.2395	6.4167	8.6934	11.6413	3.1855	4.9873	1.958	4.9792	18.6639	13.8236	4.7232	4.0059	2.6236	5.1801	7.7971	11.5624	19.5861	23.4664	2.5645	12.812	2.0501	14.1816	5.8284
'2010-04-15'	6.9114	3.4026	16.0459	1.5281	5.1077	5.1247	3.2793	4.1187	5.3848	3.8901	5.7098	7.7605	15.1535	6.1574	11.0632	24.9568	4.7369	5.6828	9.072	4.8259	7.7228	8.8461	12.3472	11.8609	10.1362	6.1223	10.5323	6.4167	8.6445	11.3764	3.1393	4.9829	1.9362	4.9255	18.7463	13.7645	4.6398	3.9	2.5892	5.2127	7.5921	11.8317	19.1594	23.7873	2.524	12.2928	2.0931	14.4785	5.8284
'2010-04-16'	6.6959	3.2903	15.9866	1.4966	5.0724	5.1247	3.2028	4.1187	5.3015	3.8664	5.5978	7.9371	15.1535	6.0984	10.7882	24.3683	4.765	5.6189	9.0047	4.8424	7.6745	8.8315	12.3472	12.61	10.0713	6.0139	10.1675	6.6905	8.7715	11.6287	3.1488	4.9023	1.9131	4.8844	18.0785	13.7645	4.6777	3.9369	2.6155	5.1997	7.6056	11.7163	19.8565	23.8737	2.524	12.0055	2.0931	13.9735	5.6573
'2010-04-19'	6.2406	3.0782	14.953	1.4197	4.8958	5.1247	3.0114	3.9321	4.9476	3.7241	5.3055	7.425	15.1535	5.6246	10.1006	22.2798	4.323	5.3356	8.4818	4.6988	7.2076	8.4135	11.5587	12.1198	9.5415	5.6491	10.1675	6.7632	8.3319	11.2945	2.9429	4.524	1.7962	4.5622	16.6689	13.5516	4.2987	3.6698	2.6755	5.1541	7.6224	10.8653	19.7123	23.2196	2.4285	11.6903	1.9891	12.8576	5.4521
'2010-04-20'	6.2346	3.1031	14.9276	1.4057	4.8958	5.1247	3.0156	3.8948	4.7741	3.6766	5.1934	7.7605	15.1535	5.5748	9.9562	23.0962	4.323	5.2351	8.31	4.6682	7.2666	8.5932	11.5109	12.8874	9.2416	5.7773	9.169	7.4391	8.7129	11.326	2.9595	4.5352	1.7921	4.4737	16.5122	14.3025	4.1167	3.725	2.6915	5.3968	7.871	10.6874	20.0128	23.3615	2.388	12.2001	1.8898	12.9464	5.512
'2010-04-21'	6.3317	3.1447	15.2326	1.4232	5.0441	5.1247	3.0411	3.9471	4.8713	3.7557	5.2324	8.1137	15.1535	5.6449	10.08	24.055	4.3409	5.3448	8.3847	4.8777	7.4867	9.0294	11.7678	12.8874	9.4965	5.8266	9.2986	7.4391	9.0841	11.6608	3.079	4.6493	1.822	4.5938	17.1965	15.0652	4.2456	3.7803	2.8231	5.6623	7.8794	10.9615	20.8662	24.8918	2.4459	12.7471	1.8216	14.0793	5.6958
'2010-04-22'	6.1283	3.0782	15.2835	1.3987	5.0865	5.1247	2.9603	3.8799	4.7603	3.8427	5.1252	8.1225	15.1535	5.6043	9.75	24.5486	4.2822	5.2351	8.564	4.8095	7.4115	9.2274	11.5945	12.8874	9.3815	5.8561	8.9961	8.1835	9.5041	11.9388	3.1736	4.5329	1.7866	4.4832	17.3119	15.2722	4.094	3.7619	2.8362	5.6135	7.9684	10.6778	22.6992	24.6388	2.3995	12.5061	1.7307	14.8709	5.5761
'2010-04-23'	6.189	3.099	15.1733	1.3882	4.9876	5.1247	2.9433	3.8575	4.6562	3.819	5.0326	7.946	15.1535	5.5656	9.7431	23.9031	4.3077	5.1164	8.0635	4.7271	7.4706	9.1577	11.9649	12.8874	9.0866	5.8266	9.0681	8.1257	9.2501	11.9577	3.1145	4.5643	1.7635	4.4326	17.5592	14.7814	4.094	3.7297	2.8158	5.936	7.8743	10.399	21.9119	23.8675	2.4459	12.7842	1.6446	15.8946	5.4136
'2010-04-26'	6.2103	3.0948	15.4953	1.3777	4.9099	5.1247	2.9178	3.8351	4.559	3.7478	4.9888	7.7959	15.1535	5.5453	9.6606	23.9411	4.2898	5.29	7.8208	4.793	7.1808	9.6746	12.3771	12.8874	9.3165	5.7181	8.7753	8.2262	9.4552	11.6166	3.2245	4.6807	1.7662	4.2304	17.9137	14.5449	4.0106	3.6882	2.7646	5.9359	7.7366	9.9759	21.8398	24.2994	2.4079	13.2292	1.5621	15.7206	5.3837
'2010-04-27'	6.104	2.9742	14.9022	1.3463	4.7827	5.1247	2.8667	3.7605	4.4272	3.6529	4.867	7.7694	15.1535	5.2301	9.4887	22.109	4.2399	5.4453	7.5369	4.793	6.848	9.7773	12.0605	12.8874	9.2916	5.4914	8.4009	8.5963	9.0548	10.8649	3.176	4.618	1.6942	4.2051	18.837	14.7519	3.9196	3.6882	2.7558	6.1988	7.6056	9.5336	21.3951	24.2994	2.3142	13.3961	1.6362	16.1505	5.2682
'2010-04-28'	6.104	2.9659	14.2753	1.3603	4.7686	5.1247	2.8582	3.7083	4.5105	3.6766	4.8865	7.7341	15.1535	5.3149	9.5024	21.9761	4.1597	5.3722	7.522	4.6376	6.7461	9.671	11.941	13.0816	9.5615	5.4815	8.5833	8.6668	9.0743	10.7196	3.0979	4.618	1.6493	4.2494	18.8699	14.5095	3.8893	3.6698	2.8136	6.2412	7.7013	9.5336	20.7881	24.0526	2.2908	13.7205	1.6721	15.8946	5.2169
'2010-04-29'	6.1283	2.9326	13.6823	1.3393	4.7545	5.1247	2.9135	3.7158	4.5105	3.645	4.8524	7.4515	15.1535	5.208	9.6468	21.7577	4.1397	5.29	7.522	4.5717	6.4831	9.2237	11.4751	12.3094	9.4615	5.3928	8.5497	7.8006	8.6738	9.9869	3.021	4.5016	1.6479	4.2683	18.3341	13.5516	3.8589	3.6145	2.807	5.6921	7.3855	9.6394	19.5801	23.6392	2.2439	12.5988	1.6135	15.0415	5.1014
'2010-04-30'	6.2497	2.9908	13.5891	1.3707	4.7403	5.1247	2.9858	3.768	4.7811	3.5976	4.9108	7.4515	15.1535	5.1471	9.8118	19.5839	4.1263	5.3813	7.4025	4.414	6.5529	9.1357	11.4452	13.0215	9.4215	5.2942	8.8473	7.6231	8.244	9.6963	2.8861	4.3785	1.6452	4.137	19.5624	13.2205	3.9575	3.5869	2.731	5.9931	7.1857	9.7836	19.8686	22.726	2.1765	12.0889	1.6195	15.4408	4.8449
'2010-05-04'	6.1283	2.8682	12.9621	1.3533	4.7262	5.1247	2.9348	3.7382	4.677	3.5343	4.8524	7.5133	13.6402	5.0752	9.5574	19.5554	3.8156	5.3813	7.4473	4.3669	6.4831	9.6013	11.2182	12.499	9.2016	5.3139	8.5017	7.9182	8.2147	9.7974	2.976	4.2934	1.5936	3.8274	19.175	13.6285	3.7376	3.6237	2.75	6.044	7.3419	9.2596	20.4155	22.0781	2.1619	12.9047	1.5381	15.7308	4.8235
'2010-05-05'	6.1647	2.9232	12.9367	1.3533	4.7545	5.1247	2.9858	3.7605	4.6631	3.5343	4.8134	7.8047	12.5877	5.066	9.5918	20.9319	3.8189	5.3082	7.4622	4.2845	6.4563	9.9606	11.5049	12.7163	9.1916	5.5308	8.7321	8.2134	8.6054	10.2774	3.0245	4.3762	1.6004	3.9064	19.0018	14.0719	3.8665	3.7158	2.7727	6.1288	7.3872	9.423	20.6619	22.8247	2.2146	13.4146	1.5441	15.4203	4.9518
'2010-05-06'	5.7793	2.8809	12.0302	1.2973	4.5991	4.613	2.854	3.6188	4.4688	3.4157	4.5454	7.2661	11.5824	4.7342	9.1518	20.4192	3.5617	5.0524	6.719	4.1668	6.1181	9.7443	11.1628	12.9799	8.9267	5.3435	8.4201	8.4016	8.1757	9.9806	2.9583	4.2061	1.4766	3.7088	17.1058	13.6048	3.6467	3.4718	2.769	6.1797	7.3419	8.9807	20.3073	22.1274	2.1794	13.0252	1.4664	14.2465	4.6225
'2010-05-07'	5.6305	2.8343	11.5473	1.2623	4.4719	4.2746	2.8285	3.5068	4.4619	3.3446	4.3895	6.86	11.5405	4.5535	9.1861	21.359	3.545	4.888	6.7825	3.9078	5.7639	10.0522	10.7184	11.921	8.6868	5.8759	8.18	8.1856	7.7654	10.208	2.8707	3.9688	1.4331	3.7121	16.2814	13.2501	3.6846	3.4718	2.7062	6.2178	7.4947	8.7163	20.133	21.2759	2.1502	12.571	1.3934	13.6391	4.289
'2010-05-10'	5.761	2.8597	11.7252	1.2623	4.486	4.3109	2.9008	3.5068	4.4966	3.3525	4.4334	6.1714	11.5143	4.7397	9.3443	22.6026	3.6586	5.0067	7.4622	3.9125	5.8391	9.6233	10.7364	10.9453	8.6718	5.7576	8.1464	8.1856	7.3747	10.4227	2.7122	4.0919	1.4657	3.7351	16.9574	12.9958	3.8134	3.1265	2.5578	5.815	7.3267	8.9903	18.8349	20.7144	2.1912	11.8757	1.3264	14.1885	4.1308
'2010-05-11'	5.6912	2.7582	11.3779	1.2658	4.3801	4.2021	2.8327	3.4695	4.5174	3.305	4.3652	5.8888	10.9698	4.784	9.1655	22.3178	3.5617	4.9336	7.4697	3.8608	5.6405	9.1687	10.3401	10.8297	8.4369	5.5604	7.8488	7.8968	7.0035	10.1764	2.64	3.98	1.4562	3.6627	16.6276	12.4341	3.7073	2.8916	2.5023	5.4101	7.231	8.7884	18.324	20.1899	2.1648	11.2082	1.2607	13.9155	4.165
'2010-05-12'	5.8248	2.6905	11.2593	1.2658	4.3801	4.4519	2.9008	3.4621	4.5035	3.305	4.3944	5.9683	11.0012	4.7784	9.3855	21.397	3.6886	4.9336	7.2456	3.9949	5.4902	9.2201	10.244	10.8297	8.4219	5.1956	7.8824	7.1375	6.7789	9.6837	2.4968	3.8793	1.4821	3.745	16.8255	12.5583	3.7755	2.7811	2.4197	5.0264	6.9555	8.7451	19.0332	20.2454	2.2263	10.8559	1.2248	14.0827	4.1137
'2010-05-13'	5.9826	2.7413	11.6574	1.2798	4.4436	4.4519	2.922	3.5143	4.6076	3.3525	4.5308	6.189	11.3154	5.2375	9.6606	21.6343	3.7053	5.0798	7.8619	4.1009	5.7049	10.1439	10.5323	10.8297	8.8717	5.2252	8.0072	7.8519	7.0426	9.7911	2.6991	4.0942	1.58	3.7944	17.3943	12.9958	3.7907	2.8824	2.5505	5.3211	7.1689	9.0673	19.7363	20.4861	2.241	11.5234	1.2403	14.0827	4.5242
'2010-05-14'	5.8885	2.7878	11.5643	1.2623	4.5001	4.3995	2.8965	3.4919	4.5868	3.4236	4.4821	6.1007	11.1059	5.1637	9.5437	21.4255	3.6419	5.0615	7.6311	4.2562	5.6405	10.3895	10.4842	11.9117	8.7018	5.2449	7.8872	8.2947	6.9351	9.8163	2.6932	4.0537	1.5854	3.7747	17.0646	12.9958	3.7225	2.841	2.6426	5.6179	7.4813	9.2163	19.6462	20.9982	2.241	11.7644	1.2415	14.2703	4.5541
'2010-05-17'	5.6639	2.6059	10.6493	1.1784	4.3447	4.2384	2.8115	3.2979	4.3231	3.4632	4.2775	5.5622	10.221	4.8208	9.1724	19.9256	3.3746	4.8514	6.9425	4.1244	5.6405	9.8799	9.8838	11.2736	8.102	4.9984	7.1239	8.177	6.5933	8.9888	2.5453	3.6988	1.4644	3.5046	15.8857	12.4637	3.4116	2.5555	2.5929	5.3783	7.3603	8.5623	19.2315	19.6284	2.0183	10.9115	1.1793	13.3285	4.1949
'2010-05-18'	5.8734	2.6313	10.7509	1.1924	4.3942	4.4035	2.8753	3.3129	4.4827	3.4315	4.2775	5.6946	10.509	5.1748	9.4681	19.337	3.6419	4.824	7.2247	3.8699	5.4419	9.8506	10.0699	11.2875	8.2869	5.0576	7.2728	8.0359	6.5933	9.0078	2.6447	3.8141	1.5365	3.6528	16.438	12.4696	3.6997	2.5785	2.6192	5.5925	7.1924	8.572	19.1474	19.6901	1.9597	11.3194	1.1602	14.185	4.3916
'2010-05-19'	5.846	2.5974	10.6662	1.1819	4.3518	4.3552	2.8582	3.3054	4.4896	3.3525	4.3165	5.7741	10.3624	5.1785	9.3787	19.0048	3.5784	4.7418	7.2304	3.8024	5.3883	10.1329	10.3761	11.38	8.2819	5.0477	7.1191	8.1107	6.7984	9.0204	2.6494	3.8209	1.5215	3.5902	16.2979	12.4046	3.586	2.5555	2.6484	5.6539	7.3066	8.533	19.3878	19.6716	1.9129	11.1062	1.1267	14.2533	4.5156
'2010-05-20'	5.7398	2.5171	10.3866	1.1784	4.3447	4.3107	2.8327	3.2755	4.5382	3.2971	4.2677	5.6063	10.2734	5.1785	9.3168	20.0395	3.5182	4.6413	7.4279	3.8474	5.4151	9.715	10.214	11.0378	8.147	4.8407	7.0759	7.7428	6.7496	9.4373	2.6814	3.8254	1.4753	3.5507	15.7538	12.4105	3.5784	2.4542	2.6031	5.4759	7.2394	8.5232	19.0031	19.7394	1.8748	10.6334	1.1267	14.1168	4.5156
'2010-05-21'	5.8369	2.5255	10.7679	1.1924	4.3589	4.486	2.8455	3.2308	4.677	3.2971	4.2824	5.7034	10.3624	5.3647	9.3993	20.6281	3.7287	4.6047	7.7327	3.8424	5.6781	9.847	10.9226	11.3245	8.4119	4.8407	7.364	8.0658	6.984	9.6205	2.7287	3.9791	1.5065	3.6495	15.7868	12.4992	3.7452	2.4772	2.6455	5.7748	7.2898	8.6746	19.0512	20.4737	1.8689	10.5407	1.1243	14.185	4.5969
'2010-05-24'	5.9917	2.6271	11.1407	1.2344	4.479	4.5594	2.9178	3.3576	4.7987	3.3841	4.4188	6.1184	10.9907	5.4808	9.6399	21.2261	4.0595	4.7418	8.1504	4.0221	5.9518	10.0449	11.2288	11.8377	8.7268	5.1562	7.7192	8.3203	7.3356	10.2648	2.808	4.2278	1.5609	3.7845	16.5782	13.0727	3.9802	2.7259	2.6988	6.2878	7.4914	9.1044	19.8385	20.9735	1.9422	11.1155	1.1805	14.9733	4.7893
'2010-05-25'	5.8096	2.5805	11.0644	1.2099	4.3942	4.4371	2.8242	3.3875	4.6199	3.3208	4.297	5.9241	10.7551	5.2633	9.413	21.397	3.8958	4.5956	7.8964	3.9048	5.7908	10.5178	10.8625	11.625	8.7268	5.235	7.4648	8.746	7.2477	10.1637	2.8056	4.1849	1.5419	3.7088	16.0671	12.984	3.8362	2.62	2.7127	6.3154	7.6711	8.8065	19.8145	20.4984	1.9041	11.3194	1.2391	14.383	4.7038
'2010-05-26'	5.8005	2.6101	11.6829	1.2134	4.3942	4.4575	2.8242	3.3502	4.6199	3.3367	4.2921	6.0389	10.7865	5.2596	9.3787	22.2988	3.9092	4.6139	7.6989	3.9398	5.9088	10.2575	10.8205	12.1152	8.6068	5.1759	7.4744	8.6711	7.4919	10.7259	2.7382	4.2256	1.5419	3.7516	16.0176	13.0845	3.7983	2.6614	2.6813	6.3048	7.4779	8.6062	19.8866	20.881	1.9041	11.3102	1.3013	14.4171	4.7166
'2010-05-27'	5.8612	2.6863	12.1488	1.2239	4.4366	4.4901	2.8582	3.3725	4.6771	3.3683	4.3262	6.2067	10.9279	5.3241	9.4543	22.2988	3.9192	4.6778	7.8061	3.9472	6.0323	10.3492	10.9826	12.4019	8.6268	5.235	7.5176	9.3235	7.4919	10.8649	2.8198	4.264	1.5541	3.8043	16.4875	13.4334	3.821	2.7167	2.78	6.8199	7.6526	8.826	20.3974	21.4734	1.9305	11.4585	1.3348	15.0757	4.8117
'2010-05-28'	5.8066	2.7159	11.9116	1.2239	4.4436	4.4289	2.8412	3.3576	4.6342	3.3446	4.3165	6.1096	10.8074	5.2172	9.3649	22.4602	3.8223	4.8149	7.7609	3.9597	5.9357	10.6828	10.8385	12.2493	8.6318	5.166	7.4024	9.3363	7.6482	10.7449	2.8305	4.2843	1.5324	3.7483	16.5205	13.6521	3.7528	2.7028	2.7507	6.8305	7.8441	9.0165	20.4094	21.3808	1.9451	11.7181	1.3085	15.0859	4.8117
'2010-05-31'	5.6275	2.5848	11.327	1.1854	4.3589	4.2984	2.7817	3.283	4.5412	3.305	4.1995	5.7652	10.3676	4.9941	9.0968	21.1407	3.692	4.6778	7.9811	3.775	5.8015	10.5802	10.5323	11.5834	8.3069	4.9886	7.0423	8.7629	7.0817	10.6249	2.7323	4.2843	1.4657	3.5902	16.0011	13.185	3.6239	2.5463	2.6828	6.7457	7.6728	8.743	21.0705	20.6465	1.8631	11.3194	1.287	14.4171	4.6391
'2010-06-01'	5.5911	2.5467	11.0983	1.1714	4.373	4.3392	2.7391	3.2905	4.484	3.2971	4.146	5.7387	10.2053	4.8614	9.028	22.2703	3.5817	4.6047	8.1843	3.6776	5.78	10.3345	10.208	11.3198	8.112	4.89	6.8551	9.037	7.2086	11.2945	2.6471	4.0153	1.4481	3.5243	15.6631	13.0077	3.5329	2.5371	2.5731	6.5888	7.5552	8.5232	20.9684	19.9863	1.8103	10.9393	1.226	14.2669	4.488
'2010-06-02'	5.585	2.5805	11.3609	1.1784	4.3447	4.3392	2.7306	3.283	4.5198	3.305	4.1313	5.7741	10.42	5.0402	9.0349	22.6596	3.6886	4.6139	8.2181	3.8149	5.8391	10.4445	10.3581	11.662	8.2519	4.9196	7.0519	8.7629	7.1793	11.067	2.6743	4.1306	1.4603	3.5672	15.7538	13.1259	3.6239	2.5693	2.492	6.8242	7.4242	8.6355	21.5093	20.2701	1.8455	11.1247	1.287	15.0722	4.5312
'2010-06-03'	5.5243	2.5721	11.1491	1.1819	4.3094	4.3555	2.6924	3.2382	4.4912	3.2734	4.0875	5.7564	10.2734	4.9499	9.0417	22.8209	3.5817	4.6413	8.3084	3.7076	5.8176	10.4079	10.172	11.5233	8.202	4.9294	6.9079	8.5809	7.3552	11.0102	2.6873	3.9723	1.4549	3.5112	15.3828	13.2146	3.5708	2.5417	2.6258	6.7203	7.5249	8.6746	21.4131	20.2393	1.8191	11.1155	1.2774	14.7447	4.5528
'2010-06-04'	5.5152	2.5763	11.1745	1.1854	4.2529	4.3514	2.6583	3.2308	4.4411	3.2022	4.0924	5.7741	10.4409	4.9849	9.0624	22.4982	3.6452	4.6595	8.2576	3.8049	5.8605	10.2759	10.232	11.8239	8.2319	5.0083	7.2247	8.5959	7.5408	11.0102	2.7311	3.8955	1.4603	3.5441	15.3993	13.2028	3.6088	2.5463	2.6857	6.5486	7.881	8.6746	21.4431	20.1158	1.8338	11.2823	1.281	14.9392	4.6046
'2010-06-07'	5.3543	2.5551	10.9119	1.1539	4.1681	4.3555	2.5818	3.1487	4.3553	3.1074	3.9949	5.6151	10.2	4.8725	8.8011	22.0045	3.5517	4.5773	7.9021	3.765	5.823	10.3162	10.0879	12.1059	8.002	4.8998	7.0087	8.7608	7.4626	10.8586	2.7311	3.8299	1.4467	3.4815	14.88	13.1377	3.5254	2.4634	2.6784	6.398	8.2371	8.6062	21.6054	19.8937	1.8074	11.3565	1.2176	14.4853	4.5571
'2010-06-08'	5.2815	2.5594	11.1237	1.1644	4.1752	4.2658	2.5775	3.0965	4.3267	3.1074	3.9754	5.624	10.2576	4.9388	8.6086	22.3273	3.5583	4.5865	7.7214	3.7999	5.8874	10.4262	10.2981	12.0366	8.087	4.9491	7.1527	8.6237	7.5994	11.5598	2.7985	3.9	1.4589	3.4914	14.6491	13.2323	3.5329	2.4496	2.6638	6.6864	8.2724	8.9335	21.5754	20.048	1.8221	11.3287	1.1853	14.3758	4.5571
'2010-06-09'	5.6154	2.6313	11.3863	1.1819	4.2529	4.4942	2.7009	3.1487	4.4197	3.1469	4.0875	5.7741	10.6085	5.2172	8.9592	22.4982	3.7755	4.687	8.0375	3.8624	6.0054	10.6315	10.4542	12.2724	8.1652	5.0477	7.412	8.9749	7.7166	11.7998	2.8565	4.1442	1.4943	3.6264	15.185	13.2323	3.6618	2.5417	2.7054	6.7712	8.4034	9.1289	21.2869	20.6712	2.0037	11.5141	1.2451	14.505	4.7297
'2010-06-10'	5.4486	2.6228	11.327	1.1679	4.2246	4.38	2.6201	3.1412	4.3338	3.1074	4.029	5.7476	10.4095	5.3094	8.7186	22.8589	3.692	4.6778	8.2294	3.8723	6.0054	10.5545	10.2861	12.4898	8.0544	5.0576	7.2728	8.9921	7.6482	12.1283	2.8908	4.1577	1.5011	3.6264	15.2262	13.5339	3.6163	2.5325	2.6974	6.9068	8.4202	9.0849	21.4972	20.3627	1.9539	11.3565	1.2439	13.954	4.6865
'2010-06-11'	5.4964	2.6355	11.2423	1.1889	4.2388	4.4371	2.6328	3.1562	4.3839	3.0994	4.0631	5.8977	10.5037	5.2983	8.753	22.5551	3.7354	4.687	8.3084	3.9522	6.0484	10.2062	10.232	12.0597	8.0804	4.9886	7.268	8.9771	7.6091	12.1093	2.9796	4.169	1.4834	3.6001	15.3251	13.3269	3.5936	2.5601	2.7507	6.9344	8.2304	9.1191	21.4011	20.4614	1.9334	11.032	1.2092	14.0918	4.7124
'2010-06-17'	5.5083	2.6017	11.022	1.1679	4.2388	4.4615	2.6371	3.1562	4.341	3.1074	4.073	5.8888	10.5037	5.2596	8.8286	21.34	3.7722	4.6595	8.3875	3.9697	6.0484	9.4877	10.226	11.9071	8.1652	4.9393	7.2344	8.9385	7.5115	12.1346	2.9796	4.2029	1.4671	3.5606	15.0613	12.4933	3.6163	2.5555	2.6835	6.6376	7.5737	8.8895	20.764	20.122	1.9363	10.3738	1.1973	13.7991	4.6909
'2010-06-18'	5.5282	2.5382	10.7255	1.1539	4.1964	4.5472	2.6371	3.0666	4.3052	3.0441	4.0632	5.933	10.4828	5.1342	8.8423	20.1914	3.7488	4.6047	7.9303	3.9198	6.0484	8.9781	9.8717	11.1395	7.8524	4.9393	6.9655	8.4631	7.3356	11.1176	2.7974	4.0696	1.4304	3.5243	15.0201	11.6478	3.7225	2.5509	2.6835	6.2942	7.2915	8.6062	19.9527	19.1286	1.8719	9.6785	1.1853	13.4117	4.5182
'2010-06-21'	5.7588	2.6228	10.9797	1.1784	4.2811	4.7144	2.7179	3.1487	4.4268	3.1074	4.1619	6.4186	10.865	5.3997	9.1861	20.78	3.9426	4.8331	8.1165	3.9972	6.2147	9.0074	10.0879	11.3615	7.8524	4.9984	7.2007	8.5787	7.7459	11.2313	2.9204	4.169	1.4793	3.6396	15.5807	11.7719	4.0181	2.8041	2.465	6.4807	7.231	8.8749	19.8806	19.3569	1.9187	9.8732	1.2451	13.8421	4.6175
'2010-06-22'	5.7628	2.6567	11.0559	1.1749	4.2811	4.6695	2.7179	3.1636	4.4697	3.1153	4.1965	6.3391	10.9017	5.3444	9.1586	21.0268	3.9526	4.8149	8.1448	3.9572	6.3811	9.0074	10.0759	11.4031	7.8524	4.9984	7.2584	8.4417	7.7361	11.5661	3.0257	4.1916	1.4861	3.6462	15.4488	11.8074	3.9196	2.9239	2.4255	6.6927	7.2713	8.8944	20.4275	19.3569	1.9597	9.9288	1.269	13.6958	4.6046
'2010-06-23'	5.6674	2.6144	10.8526	1.1574	4.2388	4.641	2.6839	3.1039	4.3481	3.0836	4.157	6.1449	10.9226	5.302	9.1586	20.6376	3.8925	4.7688	8.0545	3.8873	6.3704	9.1394	10.0159	11.2551	7.8524	4.9688	7.3448	8.4995	7.5505	11.7177	3.0198	4.0899	1.4902	3.6232	15.1355	11.7601	3.8968	2.818	2.4263	6.5592	7.0513	8.6502	20.5236	19.6654	1.9363	9.6878	1.2702	13.1879	4.4276
'2010-06-24'	5.7032	2.6101	10.7255	1.1539	4.2529	4.6247	2.6924	3.1114	4.3267	3.0836	4.1323	6.242	10.9553	5.361	9.138	20.5806	3.8724	4.8057	8.1165	3.8649	6.3597	8.9488	9.9798	11.1857	7.8524	4.9196	7.3544	8.3175	7.5994	11.3008	3.034	4.1057	1.4848	3.7516	15.0861	11.7483	3.8817	2.8134	2.3912	6.4722	7.1033	8.6062	20.3253	19.6654	1.9158	9.6971	1.2583	13.0243	4.3672
'2010-06-25'	5.727	2.5551	10.4544	1.14	4.3306	4.6818	2.7051	3.1487	4.3195	3.0678	4.1224	6.2243	10.6172	5.2247	9.2068	20.6566	3.8223	4.9072	7.9133	3.7925	6.2684	8.5015	9.8477	10.9453	7.9892	4.8407	7.1863	8.2982	7.5408	10.947	3.0766	4.0492	1.4821	3.7055	15.0861	11.429	3.8589	2.7719	2.1924	6.4192	6.7641	8.1911	20.4455	19.8073	1.8836	9.3633	1.2272	12.4734	4.1773
'2010-06-28'	5.739	2.5678	10.4544	1.14	4.3871	4.6736	2.7009	3.1263	4.3267	3.0757	4.0681	6.0036	10.3274	5.2247	9.2962	20.9224	3.8223	4.9994	7.507	3.775	6.1074	8.4282	9.8537	10.4921	8.1652	4.7914	7.1239	8.1483	7.5408	10.8523	3.0174	4.0289	1.4576	3.6561	14.6986	11.1275	3.8893	2.7259	2.1887	6.4404	6.7641	7.7759	19.4359	20.9735	1.8514	9.3633	1.208	12.1033	4.1773
'2010-06-29'	5.4725	2.3732	10.0393	1.077	4.2458	4.5186	2.5818	3.0219	4.2123	2.9571	3.9595	5.5445	9.6674	4.98	8.9592	19.3845	3.5517	4.8426	7.0215	3.6951	5.7425	8.0946	9.1452	9.7014	7.9632	4.397	6.6727	7.7479	6.7886	10.189	2.7228	3.8525	1.3611	3.386	13.9237	10.347	3.6618	2.4864	2.0915	5.8214	6.6011	7.263	18.5524	20.3442	1.7605	8.5846	1.208	11.8967	4.009
'2010-06-30'	5.4089	2.314	10.0732	1.0455	4.4719	4.535	2.5733	2.8428	4.2123	2.9967	3.8608	5.5445	9.4179	5.0801	8.9455	19.2801	3.418	4.9164	6.8014	3.7225	5.5976	8.3036	8.8029	9.7292	7.9957	4.2984	6.3703	7.6044	6.7691	9.8858	2.6163	3.8864	1.3611	3.3926	13.5362	10.347	3.6163	2.422	2.1493	5.9062	6.5625	7.1263	18.324	20.412	1.7166	8.427	1.208	11.208	3.927
'2010-07-01'	5.3691	2.3055	9.8529	1.0316	4.479	4.4615	2.5648	2.895	4.1479	2.9571	3.8558	5.3238	9.1844	4.9939	8.953	19.0048	3.3813	4.8334	6.6603	3.6676	5.5171	8.1936	8.4786	9.4008	8.113	4.2393	6.3463	7.6001	6.4956	9.93	2.5335	3.7598	1.2985	3.3662	13.0251	9.7321	3.5708	2.3851	1.9505	5.8214	6.2064	6.7502	18.7327	20.3627	1.6902	8.1211	1.1602	11.0186	3.776
'2010-07-02'	5.4367	2.3225	9.7597	1.0281	4.5213	4.4819	2.586	2.9103	4.1837	2.9414	3.8657	5.3326	9.3293	5.0106	9.0229	19.5649	3.5116	4.8334	6.9199	3.7176	5.56	8.0176	8.4426	9.6367	8.0739	4.1999	6.4567	7.2789	6.31	9.6205	2.5252	3.7101	1.2863	3.3662	12.8025	9.738	3.6921	2.3897	1.8898	5.6857	6.2786	6.7404	18.6065	20.5848	1.699	7.982	1.1829	10.9411	3.8105
'2010-07-05'	5.381	2.3182	9.5395	1.0316	4.4648	4.3963	2.5733	2.8416	4.1837	2.9016	3.8361	5.2973	9.1925	5.133	8.932	18.9668	3.6051	4.8518	6.7393	3.7825	5.5868	8.0176	8.3105	9.3084	8.0218	4.1308	6.2887	7.0283	6.144	9.7911	2.3879	3.6513	1.2659	3.3201	12.5635	9.5252	3.6921	2.3483	1.8328	5.5967	6.3643	6.5304	18.913	20.6712	1.6697	7.9913	1.1446	10.7173	3.8019
'2010-07-06'	5.5003	2.3648	9.7343	1.0455	4.4213	4.4656	2.6115	2.9027	4.2409	2.9414	3.9003	5.3944	9.3293	5.3193	9.1767	19.6788	3.6586	4.9164	6.9482	3.8748	5.721	8.1203	8.5027	9.7548	8.1065	4.3182	6.4231	7.5787	6.2123	10.4417	2.4589	3.701	1.2931	3.3893	13.0169	9.8858	3.7376	2.3943	1.9162	5.7854	6.3643	6.7258	19.4899	21.7017	1.7137	8.2138	1.1614	11.1477	3.94
'2010-07-07'	5.4725	2.369	9.8275	1.0455	4.3994	4.4452	2.6073	2.895	4.2909	2.9414	3.9052	5.4297	9.434	5.3999	9.1906	20.3338	3.6452	4.9348	7.1401	3.9797	5.8605	8.2119	8.7609	9.8478	8.1977	4.3379	6.4759	7.6215	6.3588	10.4164	2.4613	3.753	1.3067	3.4058	13.2807	10.1046	3.7225	2.5095	1.9732	5.9719	6.5003	6.8821	19.532	22.0966	1.7342	8.3065	1.171	11.0703	4.0133
'2010-07-08'	5.4844	2.3479	9.8021	1.0351	4.3848	4.5186	2.6286	2.9638	4.2766	2.9095	3.92	5.3326	9.3213	5.3443	9.2326	19.9446	3.6753	4.861	6.9764	3.8948	5.8659	8.1056	8.6348	9.6526	8.504	4.2689	6.3895	7.7457	6.2612	10.3596	2.5181	3.7779	1.323	3.4749	13.1076	10.3056	3.7452	2.422	1.9673	5.9719	6.3828	6.8039	19.3938	22.2447	1.7459	8.2509	1.1518	10.8981	4.0047
'2010-07-09'	5.6594	2.4071	10.124	1.0875	4.4579	4.6084	2.7009	3.0096	4.3982	2.9972	3.9941	5.5533	9.5386	5.5223	9.5261	21.0458	3.8156	4.981	7.0949	3.9972	6.0269	8.3292	8.947	9.6526	8.7582	4.3773	6.5431	7.8571	6.6128	10.8839	2.5784	3.9972	1.3488	3.5408	13.9567	10.5066	3.8589	2.5049	2.0426	6.0779	6.5507	7.0384	19.7544	22.5594	1.7781	8.427	1.1769	11.8278	4.1169
'2010-07-12'	5.739	2.4155	10.1494	1.0945	4.4725	4.7593	2.7391	3.0096	4.3982	3.0929	4.0237	5.6063	9.7157	5.6446	9.7218	21.019	3.9559	5.0179	7.1175	4.0646	6.0967	8.3365	8.947	9.9268	8.8885	4.4562	6.6391	7.9063	6.691	11.0165	2.6388	4.0899	1.3719	3.6693	14.138	10.6426	3.9802	2.5555	2.0309	6.0376	6.5524	7.1605	19.6943	22.3989	1.7869	8.4548	1.2152	12.0172	4.0953
'2010-07-13'	5.6356	2.3605	9.8699	1.0665	4.3994	4.7633	2.7179	2.9485	4.2766	3.0211	3.9447	5.6858	9.4742	5.5584	9.603	20.9714	3.7855	4.9902	6.8748	3.9597	5.9893	8.1129	8.977	9.8199	8.882	4.3379	6.4663	7.7521	6.6226	11.0797	2.524	4.0085	1.3366	3.7187	13.8495	10.1992	3.8134	2.4956	2.0338	6.0376	6.5575	6.9407	19.532	23.3924	1.7488	8.1674	1.1733	11.7934	3.9918
'2010-07-14'	5.731	2.4282	10.0986	1.0735	4.509	4.747	2.7349	2.9867	4.3052	3.0371	4.0089	5.6769	9.5466	5.6974	9.6729	21.267	3.7789	4.9717	6.9256	3.9947	6.1074	8.1386	8.989	9.9825	8.9732	4.4069	6.5527	7.8121	6.7593	10.947	2.5323	4.0899	1.3746	3.7154	14.0144	10.3766	3.8362	2.5095	2.0462	5.8892	6.3828	6.9553	19.1113	23.4109	1.7635	8.3157	1.1733	11.7934	4.0263
'2010-07-15'	5.6077	2.3225	9.9376	1.056	4.4871	4.6165	2.7146	2.9179	4.2766	2.9574	3.9249	5.4562	9.2649	5.639	9.4772	21.5054	3.7521	4.8149	6.8071	3.9423	5.9694	8.0873	8.6768	9.5689	9.0123	4.4069	6.3367	7.538	6.5054	11.0039	2.5406	3.9836	1.3379	3.6199	13.6434	10.1164	3.8134	2.4634	2.0294	5.6476	6.4164	6.843	18.6846	23.7503	1.7342	8.186	1.1518	11.3371	3.858
'2010-07-16'	5.6276	2.3648	10.0478	1.0735	4.4579	4.6491	2.7043	2.9103	4.2766	2.9494	3.8756	5.4474	9.2166	5.6418	9.5401	21.4959	3.7621	4.7504	6.6829	3.9273	5.9369	7.9993	8.6228	9.541	9.0123	4.3182	6.3511	7.5359	6.4468	10.9786	2.5725	4.1035	1.3488	3.6594	14.0309	10.1874	3.8362	2.468	2.0499	5.7811	6.4332	7.1458	18.7327	23.6824	1.7313	8.2329	1.165	11.7589	3.8925
'2010-07-19'	5.7787	2.4028	10.3443	1.091	4.509	4.7348	2.7454	2.9714	4.3696	2.9972	3.9941	5.8182	9.4581	5.9171	9.7917	21.6962	3.8724	4.8057	6.8014	4.0122	6.2293	8.1936	8.8329	9.7873	9.2795	4.3773	6.5479	7.9213	6.7593	11.2376	2.6222	4.2549	1.391	3.7813	14.7563	10.4002	3.9575	2.5693	2.1442	5.9062	6.45	7.5073	18.5945	23.7071	1.7664	8.4194	1.2128	12.4648	4.1169
'2010-07-20'	5.8265	2.4536	10.7933	1.1085	4.5529	4.7919	2.7814	3.0325	4.4268	3.045	4.1372	5.9418	9.7076	6.0339	9.7847	21.8392	3.986	4.8887	7.4844	4.1295	6.4567	8.5198	9.2893	10.1312	9.3577	4.4759	6.7207	8.2275	7.0035	11.5092	2.6861	4.2708	1.4209	3.8241	15.0912	11.0151	4.0181	2.62	2.2421	6.0482	6.6666	7.7612	18.8168	24.0526	1.8396	8.755	1.2535	12.9641	4.4363
'2010-07-21'	5.8265	2.4578	10.8102	1.119	4.6698	4.8041	2.766	3.1089	4.4769	3.1088	4.157	6.136	9.7237	6.0422	9.7568	22.2207	3.9492	4.9994	7.4166	4.1645	6.4486	8.4722	9.4034	10.0848	9.6379	4.5055	6.6967	8.2532	7.4138	11.3892	2.6565	4.3137	1.4413	3.7977	14.8989	11.2398	3.9878	2.6752	2.2859	6.0546	6.7523	7.9664	18.9731	24.1945	1.8631	8.9135	1.269	12.8952	4.419
'2010-07-22'	5.8861	2.4875	10.9119	1.1225	4.6552	4.9061	2.7865	3.1165	4.5055	3.1008	4.1817	6.2596	9.8203	6.1284	9.8826	22.8215	4.1263	4.9902	7.4731	4.1894	6.9846	8.6005	9.4994	10.2939	9.6509	4.5351	6.8839	8.7394	7.5994	11.4271	2.6577	4.325	1.4562	3.8307	15.1331	11.2635	4.0636	2.6936	2.3079	6.1458	6.7657	7.9664	18.907	24.1637	1.8601	9.2865	1.2607	12.9555	4.4751
'2010-07-23'	5.9338	2.479	10.8187	1.1295	4.5967	4.9428	2.8225	3.0936	4.4983	3.0929	4.1866	6.1978	10.0457	6.1562	9.9734	22.4972	4.1364	5.0271	7.5578	4.1445	7.0658	8.705	9.6736	10.2335	9.5076	4.5942	6.9559	8.6366	7.5212	11.2818	2.6589	4.3431	1.4467	3.7714	15.0578	11.2694	4.0864	2.7167	2.3071	6.0652	6.8951	7.7954	19.496	23.6022	1.8719	9.1746	1.2774	12.9727	4.5139
'2010-07-26'	5.9219	2.5213	11.039	1.14	4.6113	4.9469	2.8225	3.1013	4.4697	3.1008	4.236	6.2685	9.9813	6.1256	9.9664	22.6975	4.1698	5.0547	7.5352	4.2194	7.0983	8.7865	9.6316	10.3683	9.5076	4.6139	6.8887	8.7608	7.5701	11.8061	2.6447	4.4223	1.4671	3.7384	15.1916	11.6807	4.0788	2.7397	2.4562	6.044	7.1252	7.8443	19.538	24.2748	1.8836	9.4729	1.2774	12.9899	4.6563
'2010-07-27'	5.8105	2.4959	11.1068	1.1435	4.5967	4.8449	2.7917	3.1013	4.4554	3.069	4.2162	6.2508	9.9491	6.0506	9.8616	23.2793	4.1664	5.0086	7.4449	4.1495	7.3257	8.6939	9.5235	10.201	9.4228	4.6041	7.0663	8.6087	7.531	12.1156	2.6968	4.3906	1.4399	3.8932	14.9658	11.4667	4.003	2.6844	2.446	6.0461	7.2192	7.771	20.109	24.1514	1.8601	9.3144	1.2666	12.7489	4.6909
'2010-07-28'	5.9935	2.5424	11.3863	1.1749	4.6625	4.9754	2.8482	3.1624	4.5841	3.1327	4.3248	6.5069	10.2791	6.3119	10.1132	23.4128	4.3435	5.1009	7.7214	4.1944	7.3582	8.9605	9.7516	10.5727	9.6835	4.7125	7.2536	8.7843	7.951	12.1725	2.6968	4.4788	1.4671	4.0645	15.4006	11.7609	4.1091	2.7811	2.4701	6.2284	7.2243	8.0641	20.5717	24.9905	1.9012	9.4357	1.2822	13.076	4.7772
'2010-07-29'	5.9975	2.5721	11.3101	1.1889	4.7429	4.9795	2.8688	3.1853	4.6843	3.1726	4.3742	6.5245	10.4321	6.3425	10.1621	23.8705	4.3869	5.0824	7.586	4.2568	7.2202	8.905	10.0819	10.5402	9.9833	4.7224	7.3448	8.8229	7.8631	12.7789	2.6968	4.576	1.5011	4.0118	15.3839	11.7342	4.1774	2.7627	2.4847	6.1776	6.9858	8.0836	20.5837	26.78	1.9187	9.4916	1.3468	12.9899	4.7772
'2010-07-30'	5.9577	2.5551	11.2508	1.1889	4.6771	5.0203	2.8739	3.1547	4.6843	3.1407	4.394	6.5245	10.3194	6.387	10.1481	23.5749	4.3936	5.064	7.507	4.3068	7.1471	8.7791	10.0099	10.6889	9.9898	4.7421	7.2199	9.2726	7.9217	12.7284	2.8045	4.5195	1.4807	4.0019	14.9157	11.8055	4.2001	2.7903	2.446	6.1309	7.016	8.0592	20.3974	26.996	1.8836	9.4357	1.3276	12.68	4.829
'2010-08-02'	6.085	2.5974	11.4287	1.1924	4.7063	5.0977	2.9151	3.1853	4.7343	3.1965	4.3989	6.6216	10.4804	6.4621	10.3368	23.7752	4.5039	5.1378	7.6537	4.3143	7.2689	8.9938	10.184	10.7679	10.1722	4.8308	7.292	9.2726	8.0096	12.6968	2.8021	4.5896	1.5052	4.1139	15.1331	12.394	4.2456	2.8041	2.4591	6.1606	7.1689	8.3571	21.0225	27.07	1.9363	10.0044	1.3241	12.9899	4.8505
'2010-08-03'	5.9299	2.5467	11.3101	1.1749	4.5967	4.9101	2.8534	3.1318	4.6128	3.1487	4.3051	6.4097	10.4482	6.3676	10.0573	23.2506	4.4437	5.0547	7.6255	4.4191	7.1471	8.7717	10.0699	10.4426	9.8203	4.6928	7.0951	9.2512	7.824	12.1914	2.782	4.4901	1.4753	3.9888	15.1665	12.18	4.5413	2.689	2.5622	6.0779	7.0714	8.1031	20.5958	26.9651	1.9392	9.706	1.2882	13.7647	4.7297
'2010-08-04'	5.8821	2.5551	11.2172	1.1889	4.6259	4.9387	2.8482	3.1165	4.5412	3.1407	4.2952	6.4539	10.4643	6.3258	10.0084	23.3937	4.3736	5.0547	7.5803	4.5015	7.1471	8.6976	10.1359	10.582	9.8725	4.8407	7.0759	9.6795	7.824	12.3746	2.782	4.524	1.4753	3.9591	15.1581	12.3851	4.4806	2.7121	2.655	6.027	6.9001	8.0396	20.5477	27.9647	1.9392	9.8273	1.3193	14.2812	4.7254
'2010-08-05'	5.7787	2.5382	11.2087	1.1819	4.5675	4.8041	2.7865	3.086	4.4912	3.1248	4.2261	6.5157	10.255	6.2285	9.8057	24.0327	4.1764	5.0086	7.4844	4.6563	7.3826	8.8901	10.1119	10.6378	9.9442	4.8505	7.0087	9.5638	7.8045	12.1283	2.7607	4.5828	1.4712	3.8669	14.9157	12.6437	4.3138	2.7857	2.6221	6.0885	7.0849	8.0592	21.0104	28.119	1.9158	9.9671	1.2834	14.0573	4.7038
'2010-08-06'	5.8424	2.5932	11.4128	1.1959	4.6406	4.9101	2.8225	3.1395	4.5555	3.1487	4.2755	6.8247	10.4804	6.5372	9.9105	24.6716	4.2299	5.0455	7.7271	4.6813	7.6831	9.2678	10.4602	11.0561	10.0224	5.3336	7.2392	9.551	7.9998	12.6715	2.7926	4.8382	1.5079	3.9888	15.108	12.6794	4.3062	2.9607	2.6959	6.4892	7.1134	8.2106	22.0501	28.1869	1.9451	10.1536	1.3013	14.1434	4.7729
'2010-08-09'	5.8066	2.6271	11.5914	1.2274	4.6406	4.9224	2.8225	3.1471	4.5627	3.1566	4.2557	6.8865	10.4723	6.5622	10.0014	24.9291	4.2132	5.0086	7.919	4.6039	7.6668	9.5714	10.6223	11.2931	9.9442	5.3632	7.2776	9.6045	8.0096	12.7789	2.8198	4.845	1.6425	3.9723	15.4842	12.7239	4.3214	2.9377	2.8012	6.4892	7.4376	8.3571	22.2244	28.7916	1.9627	10.4147	1.3145	14.5222	4.8117
'2010-08-10'	5.5958	2.5255	11.0811	1.1959	4.5309	4.8245	2.7711	3.0631	4.5985	3.0769	4.0928	6.5333	10.0377	6.2814	9.6869	24.2806	4.0996	4.8518	7.5013	4.524	7.2526	9.3456	9.9438	10.9259	9.7682	5.1956	6.9175	9.793	7.5994	12.1346	2.6885	4.6642	1.6085	3.8603	14.807	12.1444	4.147	2.7949	2.8136	6.1479	7.3553	7.942	21.936	28.7422	1.8982	10.1443	1.2559	13.8507	4.6002
'2010-08-11'	5.6157	2.5551	11.1151	1.1854	4.5017	4.849	2.8071	3.0707	4.5841	3.0769	4.0879	6.6658	10.0135	6.2563	9.7008	24.3569	4.2032	4.8334	7.5916	4.6189	7.4557	9.5159	9.9438	11.5162	9.8334	5.1463	6.9607	9.8979	7.6287	12.223	2.6672	4.7908	1.6819	3.9394	14.9408	12.1979	4.1925	2.8272	2.7763	6.2687	7.3973	7.981	22.0561	28.9273	1.9129	10.2189	1.2427	13.8852	4.6089
'2010-08-12'	5.5242	2.5848	10.8175	1.1784	4.4725	4.8653	2.802	3.0172	4.5126	3.0211	4.0385	6.5598	9.764	6.1256	9.4842	23.8324	4.1965	4.7688	7.4787	4.6987	7.4882	9.5492	9.9438	11.4186	9.69	5.1266	6.8311	10.384	7.3649	11.9577	2.5666	4.7049	1.6452	3.9558	14.6147	11.8769	4.1622	2.7811	2.5761	6.1839	7.4107	7.7661	21.8999	29.0137	1.8894	9.9205	1.2212	13.5839	4.6132
'2010-08-13'	5.564	2.6144	10.979	1.1994	4.5236	4.8734	2.802	3.0478	4.5913	3.061	4.0977	6.7099	9.8364	6.2814	9.589	26.2166	4.2967	4.8057	7.6198	4.7986	7.5125	9.6566	9.9438	11.4743	9.7943	5.1167	6.9175	10.3005	7.5994	12.482	2.6009	4.836	1.6819	4.0217	14.8739	12.073	4.2001	2.8134	2.8099	6.1966	7.5065	7.8638	22.0381	31.9138	1.9129	10.2934	1.2463	13.7991	4.7254
'2010-08-16'	5.6873	2.6609	11.3192	1.2169	4.5894	4.9469	2.8585	3.2617	4.7057	3.1088	4.2014	6.7629	10.2147	6.5344	9.7707	27.1893	4.3335	4.9072	7.7327	4.9734	7.7075	9.9935	9.9438	11.6881	9.9833	5.2252	7.1239	10.4376	7.7556	13.1958	2.6435	4.9513	1.7295	4.0942	15.2919	12.5189	4.2456	2.8594	2.8099	6.3132	7.5535	8.1129	22.8074	31.9138	1.9715	10.8062	1.2738	14.1348	4.8203
'2010-08-17'	5.731	2.6609	11.4043	1.2169	4.604	4.9387	2.8637	3.2388	4.6986	3.1327	4.1767	6.807	10.2147	6.9737	9.7917	27.1798	4.4404	4.9164	7.9077	4.9734	7.7237	9.9343	10.6043	11.6184	10.094	5.1956	7.1767	10.5789	7.7068	13.2021	2.6246	4.9671	1.754	4.2852	15.3755	12.5189	4.3062	2.8594	2.837	6.3005	7.4242	8.2204	22.6571	32.0558	1.9656	10.8902	1.2894	14.3414	4.8203
'2010-08-18'	5.6873	2.6271	11.2852	1.2239	4.6259	4.9142	2.8688	3.1853	4.6628	3.3081	4.1471	6.6923	10.1182	6.9543	9.7008	27.4373	4.397	4.8703	7.7892	4.9035	7.9511	9.7381	10.5022	11.4883	10.5046	5.1562	7.2392	10.5896	7.5212	13.4295	2.8021	5.044	1.72	4.3181	15.409	12.3316	4.2228	2.8088	2.8114	6.1818	7.3251	8.5427	22.3927	31.3955	2.0066	11.1139	1.3061	14.2381	4.7685
'2010-08-19'	5.7469	2.6524	11.4978	1.2379	4.6625	4.9591	2.9048	3.2006	4.6914	3.2443	4.31	6.6128	10.2147	7.0599	9.9175	26.97	4.3001	4.9348	7.8061	4.8785	7.9674	9.7899	10.5203	11.4464	10.6154	5.1167	7.2728	10.4504	7.4333	13.4043	2.7832	4.9988	1.6874	4.2786	15.7768	12.2959	4.1925	2.7903	2.7463	6.0928	7.2058	8.445	22.2425	31.5745	2.0037	10.9554	1.2965	14.5136	4.6952
'2010-08-20'	5.6435	2.5678	11.1576	1.2239	4.6259	4.8816	2.8585	3.1853	4.5627	3.348	4.2014	6.4804	9.8928	6.957	9.8476	26.6744	4.1764	4.8426	7.5408	4.8685	7.7887	9.3345	10.2921	10.8841	10.4655	5.0674	7.0087	9.9643	7.4235	13.0126	2.6719	4.7727	1.6588	4.1831	15.2752	11.7164	4.0485	2.7305	2.685	5.9295	6.9522	8.1471	22.0021	31.5683	1.948	10.4706	1.2487	13.9454	4.4578
'2010-08-23'	5.7032	2.5551	11.0556	1.2274	4.5602	4.8408	2.8534	3.1624	4.5555	3.2922	4.1669	6.4539	9.8364	7.2156	9.9245	26.8365	4.113	4.7873	7.5352	4.9135	7.5775	9.3308	10.3281	10.8702	10.485	5.0674	7.2776	10.1934	7.3454	13.0947	2.6471	4.7795	1.6644	4.2094	15.1665	11.8234	4.0485	2.7305	2.7339	5.955	6.8699	8.1959	22.3146	31.593	1.951	10.7223	1.2331	13.8593	4.5571
'2010-08-24'	5.7191	2.5848	11.1236	1.2554	4.5529	4.849	2.8431	3.1929	4.6342	3.2922	4.1669	6.5333	9.8525	7.2434	9.8336	26.3215	4.2065	4.778	7.5634	4.876	7.6587	9.5011	10.0879	11.1537	10.4394	5.1266	7.268	10.1827	7.3747	13.5938	2.7086	4.8631	1.6713	4.2687	15.225	11.9214	4.0636	2.7627	2.6893	6.0461	6.8984	8.1618	22.4708	31.7287	1.9568	11.0673	1.2439	13.9024	4.5657
'2010-08-25'	5.5799	2.534	10.8005	1.2029	4.4359	4.7756	2.7763	3.254	4.5198	3.2124	4.0582	6.2773	9.5869	7.0071	9.5401	25.4155	4.0562	4.6766	7.2191	4.6388	7.4232	9.2234	9.7516	10.6006	10.1722	4.9886	6.9751	10.0457	7.1403	13	2.6258	4.7252	1.6164	4.1534	14.7735	11.8234	3.9727	2.6752	2.598	5.8447	7.0597	7.854	22.1643	30.6057	1.907	10.8529	1.2654	13.3945	4.337
'2010-08-26'	5.556	2.5721	10.8855	1.1924	4.4505	4.7511	2.7763	3.4221	4.4912	3.2045	4.0681	6.295	9.5225	7.085	9.4912	25.5204	4.0562	4.6766	7.2925	4.6738	7.5044	9.2863	9.7697	10.6099	10.1462	4.9886	6.9751	10.0542	7.2282	13.0316	2.6991	4.845	1.6507	4.1732	14.9575	12.1979	4.0257	2.6844	2.761	5.8702	7.1386	7.815	22.0742	29.9208	1.9158	11.1606	1.2953	13.7474	4.3327
'2010-08-27'	5.56	2.5424	10.9025	1.1749	4.4725	4.8327	2.7865	3.5443	4.5198	3.1726	4.073	6.2861	9.4742	7.3046	9.4982	26.3215	4.0328	4.7135	7.1965	4.7362	7.5531	9.427	9.8717	10.5634	10.3221	5.0773	6.9799	10.4975	7.1793	13.0695	2.666	4.7749	1.6933	4.1765	14.8822	12.1533	4.0181	2.6982	2.7354	5.9126	7.2276	7.7319	22.1102	30.4268	1.9158	11.1885	1.2786	13.7647	4.3241
'2010-08-30'	5.6077	2.5763	11.2342	1.1889	4.5017	4.8531	2.802	3.5367	4.6271	3.1806	4.1175	6.4627	9.5949	7.3435	9.61	27.1703	4.0461	4.7411	7.2981	4.9634	7.9917	9.627	10.0819	10.8098	10.6675	5.2646	7.3928	11.5468	7.2868	13.4169	2.666	4.9807	1.7345	4.1963	15.1581	12.7953	4.0333	2.7535	3.0095	6.0313	7.4275	7.8882	22.6091	30.4514	1.9392	11.3284	1.2977	13.9799	4.4837
'2010-08-31'	5.564	2.5509	11.2767	1.1889	4.4505	4.7715	2.7711	3.4756	4.6271	3.1487	4.0632	6.3038	9.434	7.6383	9.4632	29.2684	4.0094	4.7042	7.3207	4.9359	7.9186	9.6603	9.9498	10.5541	10.6936	5.1266	7.3832	12.2792	7.0035	13.9349	2.7607	4.9513	1.8072	3.9921	15.2167	13.143	3.9499	2.6614	3.2187	6.0249	7.3721	7.9273	22.8615	30.8402	1.9275	11.4682	1.3324	14.0143	4.4147
'2010-09-01'	5.564	2.4917	11.0046	1.1924	4.4067	4.7756	2.7711	3.3533	4.6628	3.1885	4.0533	6.0742	9.3132	7.5882	9.4982	28.8297	3.9593	4.6766	7.1796	4.8785	8.0323	9.7344	9.7456	10.1963	10.472	5.0379	7.244	12.0479	6.8179	13.5117	2.698	4.8315	1.8347	3.9196	15.5595	12.9201	3.8589	2.5693	3.3329	5.9571	7.2276	8.1178	22.1463	30.5317	1.9012	11.6267	1.2906	14.1262	4.3586
'2010-09-02'	5.5958	2.5086	11.0216	1.2134	4.4359	4.7837	2.7763	3.3992	4.6986	3.1965	4.1274	6.1978	9.3132	7.8274	9.5401	29.2684	3.9526	4.6766	7.2473	5.0308	8.0811	9.7936	10.0639	10.345	11.4039	5.0576	7.4072	12.4762	6.8863	13.6759	2.737	4.9942	1.9089	3.9262	15.4675	13.1163	3.8362	2.5923	3.3212	6.0949	7.273	8.1178	22.3566	30.5317	1.9099	12.4099	1.2918	14.1606	4.4233
'2010-09-03'	5.5481	2.5044	10.911	1.1959	4.414	4.694	2.7557	3.4145	4.6628	3.1566	4.1027	6.5245	9.2247	7.8107	9.5331	29.3351	3.9325	4.6581	7.4787	5.2131	8.2029	9.6677	10.4482	10.74	11.5277	5.1364	7.3736	12.5084	7.0817	14.3644	2.7074	5.0349	1.9336	3.9624	15.1749	12.8131	3.8286	2.6522	3.2334	5.9359	7.3923	8.1276	21.9119	30.3774	1.9099	12.354	1.3013	13.9368	4.4665
'2010-09-06'	5.6594	2.5509	11.1917	1.2449	4.5017	4.7552	2.802	3.3992	4.9918	3.1965	4.2212	6.604	9.6271	7.7606	9.7008	29.5449	4.0094	4.7504	7.49	5.2455	8.1623	9.727	10.5082	10.9073	11.3387	5.1167	8.1128	12.5405	7.0817	14.5287	2.7583	5.044	1.935	3.9986	15.6096	12.7329	3.8893	2.6522	3.2582	6.5062	7.362	8.4109	21.1066	30.5872	1.948	12.4659	1.3133	14.3758	4.57
'2010-09-07'	5.6316	2.5509	11.2002	1.2728	4.5017	4.7103	2.7917	3.5443	5.0275	3.1885	4.2014	6.6658	9.5869	7.705	9.6729	29.0585	4.0562	4.7596	7.4449	5.3104	8.0648	9.7232	10.5563	10.8283	11.5146	5.1463	8.2905	13.0951	7.0231	15.1098	2.7524	4.9988	1.9665	4.0019	15.9022	12.8844	3.9044	2.643	3.2612	6.4214	7.2932	8.4206	21.1907	30.8525	1.9568	12.326	1.3157	14.3758	4.6434
'2010-09-08'	5.5242	2.5636	11.5403	1.2519	4.4798	4.6532	2.7351	3.5214	4.9632	3.1726	4.1619	6.6658	9.4501	7.7912	9.4772	29.44	3.9426	4.7227	7.5578	5.3629	8.0242	9.9676	10.7724	10.8469	11.7297	5.1167	8.3145	14.4057	6.9742	15.1098	2.7346	4.9965	1.9968	3.9558	15.8604	12.7418	3.8514	2.6706	3.4923	6.4659	7.3973	8.743	21.335	30.8525	1.9597	12.2981	1.3611	14.4533	4.7211
'2010-09-09'	5.385	2.5255	11.3873	1.2064	4.4359	4.535	2.6837	3.4297	4.7987	3.1407	4.0681	6.6746	9.3293	7.4464	9.2465	28.9346	3.7822	4.6766	7.2755	5.1457	7.878	9.938	10.4002	10.9306	11.3582	4.9886	8.2233	15.1081	6.9254	15.2298	2.75	4.7953	1.8979	3.857	15.4842	12.5991	3.7225	2.666	3.4558	6.379	7.6728	8.533	21.1186	32.0558	1.9012	12.2608	1.3611	13.9971	4.6434
'2010-09-10'	5.3731	2.5298	11.4553	1.2204	4.4359	4.5553	2.6837	3.4679	4.7844	3.1248	4.0582	6.5598	9.2166	7.3658	9.2815	30.0408	3.7154	4.6858	7.2304	5.0807	7.9186	10.9303	10.5563	10.8376	11.4169	4.9886	8.0792	14.789	6.8961	16.449	2.6885	4.8269	1.9336	3.8175	15.4508	13.1073	3.6921	2.6292	3.646	6.6037	7.9717	8.3913	21.4912	34.4684	1.8865	13.4915	1.3288	13.9196	4.6607
'2010-09-13'	5.3651	2.5509	11.5318	1.2099	4.4432	4.5717	2.6683	3.445	4.8345	3.1327	4.1134	6.6834	9.2649	7.6105	9.2675	30.4414	3.8156	4.695	7.3602	5.4802	7.9105	11.0118	11.0186	11.3117	11.3843	5.028	8.2233	15.2259	7.0328	16.9227	2.6849	4.9355	1.9295	3.9163	15.6932	13.1965	3.7907	2.6844	3.6489	6.61	7.8441	8.7772	21.7136	35.9617	1.9041	14.7595	1.3312	13.9799	4.7642
'2010-09-14'	5.3691	2.5678	11.4043	1.1994	4.5163	4.6002	2.6683	3.3915	4.8631	3.1566	4.1183	7.0542	9.2086	7.744	9.3374	30.203	3.8056	4.6673	7.332	5.3554	7.9755	11.4894	11.3969	11.6045	11.469	4.9787	8.0792	14.8747	7.3356	17.0364	2.6648	5.0191	1.9803	3.9657	15.4675	13.0093	3.7225	2.7765	3.6694	6.627	8.1397	9.0263	22.0081	36.3443	1.8953	14.1162	1.3193	13.8938	4.8592
'2010-09-15'	5.3015	2.8259	11.1151	1.1819	4.4505	4.4615	2.622	3.3151	4.7915	3.0929	4.1134	7.1072	9.0234	7.5354	9.1697	28.8106	3.7254	4.7227	7.1457	5.3229	7.7237	11.2339	11.0246	11.1722	11.0715	4.9491	7.8056	14.2601	7.3649	16.0384	2.6352	4.8767	1.9295	3.8537	15.0578	12.7507	3.6467	2.7765	3.6182	6.5528	8.0473	8.6893	22.0561	35.104	1.8601	14.601	1.3049	13.5494	4.6952
'2010-09-16'	5.1782	2.6947	10.8855	1.1539	4.4213	4.3596	2.5758	3.2158	4.6414	3.061	4.0236	7.2573	9.0476	7.4186	8.946	28.8964	3.6552	4.6304	6.9482	5.3229	7.2933	11.1599	10.7184	10.7633	10.8239	4.752	8.0072	14.6969	7.3552	15.6151	2.5406	4.6823	1.8732	3.7022	14.5394	12.1889	3.5936	2.7535	3.5231	6.6991	7.8273	8.4206	21.8698	35.6655	1.8045	13.6034	1.2391	13.2396	4.6132
'2010-09-17'	5.1543	2.6397	10.826	1.1504	4.6406	4.3433	2.5706	3.2082	4.6342	3.1646	4.0037	7.169	8.959	7.3157	8.981	28.7057	3.6786	4.5751	6.9256	5.1931	7.2283	11.656	10.5623	10.8237	10.8109	4.752	7.7624	14.0524	7.4724	15.7036	2.6045	4.6416	1.8471	3.7022	14.6147	12.3762	3.586	2.7581	3.5552	6.8178	8.086	8.5134	21.7557	35.6779	1.7957	13.7059	1.22	13.1535	4.6822
'2010-09-20'	5.1543	2.6482	11.0216	1.1504	4.5236	4.4248	2.5706	3.2082	4.6485	3.0929	4.0037	7.3721	8.798	7.3296	9.0089	26.9414	3.6085	4.5474	6.9143	5.0733	7.3988	11.308	10.4002	10.4473	11.0389	4.752	7.5848	13.4699	7.8924	15.2677	2.595	4.5737	1.8141	3.6264	14.3722	12.1354	3.586	2.8272	3.3665	6.5782	8.086	8.3669	23.18	34.5733	1.8016	12.7736	1.232	12.8522	4.5398
'2010-09-21'	5.1464	2.5932	10.9535	1.1539	4.4725	4.3922	2.5758	3.2464	4.6485	3.0849	4.0286	7.3103	8.79	7.5298	8.9949	27.1512	3.6018	4.6489	6.8804	5.1681	7.2851	11.2154	10.4842	10.424	11.3387	4.7125	7.6712	13.7997	7.697	15.4509	2.4968	4.5737	1.832	3.6759	14.4224	12.0463	3.6088	2.7765	3.3607	6.5062	8.3917	8.3327	23.6127	35.863	1.8133	12.5591	1.2236	12.9469	4.5398
'2010-09-27'	5.1424	2.6144	11.0471	1.1609	4.4798	4.4045	2.5758	3.2464	4.6914	3.0929	4.0286	7.425	8.8061	8.0109	8.974	27.4659	3.7621	4.6581	7.0328	5.2705	7.4476	11.9115	10.8445	10.6378	11.4625	4.8308	7.8392	15.1788	7.7361	16.6195	2.6163	4.6777	1.8993	3.7154	14.7401	12.3584	3.6239	2.7949	3.5509	6.6673	8.4152	8.5818	24.0995	35.6593	1.8338	12.9973	1.2475	13.2568	4.652
'2010-09-28'	5.0032	2.5636	10.5453	1.147	4.4286	4.278	2.5552	3.1853	4.6199	3.053	3.9638	7.4869	8.5566	8.0137	8.8132	28.4577	3.7388	4.6581	6.9087	5.248	7.3176	11.993	10.6223	10.3683	11.0585	4.7421	7.5752	15.4272	7.5408	17.6049	2.627	4.5421	1.8773	3.6791	14.6732	12.4654	3.6088	2.7259	3.5099	6.5931	8.3312	8.2301	24.6224	38.9482	1.8074	12.7269	1.2296	12.8522	4.4924
'2010-09-29'	4.9674	2.5255	10.4348	1.1435	4.4286	4.2862	2.5758	3.1853	4.6771	3.061	3.9987	7.222	8.468	8.0137	8.8482	28.3147	3.7922	4.6212	6.8071	5.0633	6.9846	12.0819	10.3881	10.3775	10.7783	4.752	7.7864	15.5728	7.3454	16.9606	2.6222	4.5489	1.8649	3.6824	14.9658	12.1533	3.5936	2.6936	3.4718	6.6016	8.0322	8.0152	24.1536	38.1522	1.7693	12.3447	1.1961	13.3945	4.5053
'2010-09-30'	5.1543	2.5678	10.6304	1.1539	4.4871	4.4045	2.622	3.2006	4.7415	3.0849	4.0884	7.3103	8.5646	8.136	9.0509	29.1539	4.1297	4.6858	6.8974	5.2206	7.0658	12.4632	10.5082	10.4101	10.9803	4.8308	7.9688	16.4594	7.4138	17.207	2.6459	4.6076	1.869	3.7911	15.3421	12.2781	3.7149	2.7167	3.4938	6.6376	8.1951	8.2985	24.2558	38.2324	1.7928	12.4939	1.2044	13.5753	4.665
'2010-10-08'	5.3134	2.6186	10.928	1.1784	4.5382	4.6288	2.6786	3.2693	4.8559	3.1168	4.2081	7.6281	9.0878	8.3056	9.3933	30.0027	4.25	4.7688	7.0498	5.2955	7.3501	12.3855	10.9166	10.6889	11.0715	4.9688	8.4921	16.8491	7.8338	17.1501	2.84	4.732	1.8718	3.8537	16.8805	12.6259	3.7376	2.7811	3.6123	7.1782	8.4001	8.5818	24.2558	40.7006	1.825	12.7736	1.2188	14.9354	5.0232
'2010-10-11'	5.5242	2.6821	11.2257	1.2169	4.6917	4.7226	2.7403	3.361	5.0848	3.2284	4.3278	7.8312	9.9974	8.4085	9.7148	28.1812	4.4838	4.8703	7.2022	5.3704	7.4801	11.5968	10.9166	10.6982	11.2279	5.235	9.1786	16.4894	8.0584	16.5248	2.9879	4.8179	1.8114	3.9986	18.5693	12.4564	3.8438	2.8732	3.5099	7.1443	7.8794	8.699	23.6608	41.3474	1.9305	13.0533	1.2331	16.4332	4.9498
'2010-10-12'	5.552	2.7244	11.3022	1.2099	4.7356	4.6614	2.7248	3.3228	5.0776	3.2523	4.4973	8.4227	10.4079	9.0147	9.6729	27.4659	4.5573	4.9072	7.1796	5.615	7.7724	11.4709	11.1507	11.1211	12.3487	5.166	9.0633	17.0483	8.2245	16.6006	2.9879	5.0078	1.8292	4.048	20.4254	12.2603	3.9044	2.9423	3.4192	7.5534	7.6173	9.3291	23.4865	40.6955	1.9275	12.7829	1.2021	18.0774	5.0102
'2010-10-13'	5.7429	2.7074	11.4213	1.2239	4.7063	4.8449	2.7763	3.3992	5.1634	3.2284	4.4374	8.3962	10.3355	8.9007	10.1272	27.6471	5.0117	4.778	7.744	5.7648	7.7724	11.5191	11.439	11.1025	12.9287	5.1857	9.0153	16.5643	8.0487	16.689	2.9879	5.2136	1.8787	4.0777	21.3702	12.1889	4.0561	2.8916	3.4938	8.0028	7.5753	9.3975	23.4685	38.957	1.951	12.5591	1.2092	18.9124	5.0836
'2010-10-14'	5.7231	2.6397	11.3192	1.2099	4.7429	4.9061	2.802	3.445	5.1992	3.2204	4.4923	8.6258	10.9875	8.9479	10.1551	27.0177	5.0051	4.9256	7.4336	5.5376	7.4557	10.9451	11.1447	11.4883	12.7984	5.0576	9.0105	16.7635	8.0096	16.3416	3.1583	5.0327	1.8072	4.1172	22.2815	12.0374	3.9878	2.8962	3.2948	7.8926	7.5921	9.1289	22.6571	38.8089	1.992	11.7386	1.1781	20.8062	4.8203
'2010-10-15'	6.0651	2.7074	12.1186	1.2414	4.9036	5.2976	2.9254	3.5138	5.3851	3.34	4.6867	9.491	12.042	9.4095	10.6444	27.609	5.1888	5.1009	7.4392	5.4378	7.1633	10.9859	11.8593	11.4511	12.9939	5.097	9.0105	18.4402	8.6641	15.9689	3.1488	5.1887	1.7509	4.2325	23.5607	12.1533	3.9727	3.0942	3.2846	8.2212	7.4292	9.2803	21.4732	41.1993	1.9773	11.9251	1.1542	22.8206	4.8721
'2010-10-18'	6.1049	2.7709	12.3312	1.3673	4.984	5.2976	2.9819	3.6283	5.4137	3.4277	4.6718	9.4822	12.2593	9.7988	10.6793	26.4932	5.2155	5.0455	7.5352	5.228	7.212	11.4746	11.6131	10.7215	12.2249	5.0674	9.7642	17.4616	8.4492	15.1477	2.9027	5.2022	1.7976	4.193	22.1143	11.7699	4.3366	3.0666	3.2626	7.8248	7.5367	9.6808	21.1246	40.093	2.0095	11.8319	1.0968	22.0372	4.8721
'2010-10-19'	6.1088	2.7963	12.5438	1.3777	4.9621	5.5994	2.9922	3.6054	5.3994	3.5074	4.6967	9.9324	12.4605	10.7581	10.8261	27.2275	5.0652	5.1747	7.7271	5.3903	7.3907	11.5561	11.8293	11.795	13.45	5.166	9.6202	17.6822	8.5761	15.9942	2.9677	5.4351	1.8457	4.1897	23.845	12.0284	4.3517	3.1265	3.3533	7.8248	7.7047	9.7345	21.5213	43.7872	1.9949	12.4193	1.1171	24.2409	5.062
'2010-10-20'	6.073	2.7413	12.3397	1.3428	4.8159	5.579	2.9819	3.4908	5.2492	3.4038	4.5471	10.109	12.8711	11.4143	10.9938	27.4659	4.6709	5.0271	7.9133	5.5851	7.4638	11.8856	11.5831	12.1807	13.8215	5.2646	9.5578	17.1275	8.7617	15.9436	2.9748	5.8308	1.8443	4.1534	24.2463	12.6526	4.3972	3.1679	3.5128	7.952	7.871	9.8322	21.7496	45.6441	1.9568	12.6897	1.1387	26.0831	4.8894
'2010-10-21'	5.8424	2.7497	11.9826	1.3463	4.8452	5.4036	2.8997	3.4832	5.2206	3.34	4.5521	9.9148	12.4605	11.1446	10.5815	28.1716	4.6375	4.9717	7.8851	5.7099	7.4476	12.2152	11.3609	12.3806	13.6325	5.1364	9.3082	18.2989	8.5371	16.1647	3.1145	5.9596	1.8155	4.2687	23.7447	12.6526	4.3441	3.0712	3.5391	8.0092	7.7987	9.8908	21.8278	46.0491	1.951	12.8668	1.1363	25.3514	5.3037
'2010-10-22'	5.7867	2.737	11.8975	1.3498	4.7721	5.3791	2.8688	3.4832	5.1706	3.324	4.5072	9.8795	12.1064	12.2592	10.4976	30.0599	4.691	4.9072	8.2464	5.7424	7.6668	12.1337	11.529	12.5246	14.2255	5.1857	9.1497	18.451	8.3808	16.3226	3.1843	6.0184	1.8594	4.216	23.8116	12.7061	4.2456	3.1863	3.4572	7.8629	7.8491	10.008	21.9179	45.9997	1.9685	12.6151	1.1231	24.8607	5.1828
'2010-10-25'	5.8543	2.8005	12.1697	1.3568	4.8086	5.4607	2.9099	3.4832	5.2707	3.3161	4.597	10.5593	13.3057	12.5757	10.6024	31.0994	4.7311	4.9625	8.427	6.1194	7.7156	12.03	11.8593	12.6873	14.3363	5.3238	9.721	18.6694	8.8692	16.9985	3.389	6.2716	1.9212	4.2523	26.1944	12.822	4.3745	3.3843	3.4967	8.0537	8.0574	10.0422	22.0261	48.2024	2.0095	12.7083	1.1315	26.4102	5.3511
'2010-10-26'	5.8145	2.792	12.1016	1.3882	4.7282	5.4077	2.9048	3.4832	5.2278	3.3161	4.5721	11.1067	13.4184	12.2006	10.4557	30.737	4.8881	4.9256	8.3705	6.0045	7.5775	13.2334	12.3457	13.1241	14.3363	5.2745	9.5866	18.6972	9.4064	16.7016	3.3476	6.2739	1.9157	4.2984	26.3365	13.4729	4.5413	3.725	3.4104	8.0961	8.0675	10.0764	21.2328	48.2617	1.9978	13.2491	1.1255	25.6011	5.4288
'2010-10-27'	5.739	2.754	11.906	1.5246	4.7063	5.4281	2.8637	3.4832	5.2278	3.2842	4.5072	10.6917	13.0643	12.3413	10.3159	31.8051	4.9416	4.8887	8.0262	5.8847	7.8699	13.0001	11.9614	12.4642	13.626	5.1562	9.2026	20.1106	8.9571	16.3353	3.2151	6.0591	1.8704	4.361	25.6677	13.1608	4.5413	3.7803	3.4441	7.9286	8.044	10.3744	21.4972	46.9381	1.9451	13.4169	1.147	25.8937	5.1915
'2010-10-28'	5.7946	2.7074	11.7955	1.5281	4.6771	5.5341	2.8637	3.4832	5.2135	3.2284	4.4973	10.3386	13.1206	12.1244	10.4347	32.0245	5.0117	4.8703	7.9133	5.7973	7.8699	13.6814	11.9494	12.2086	13.1177	5.1266	9.2218	19.5474	8.8106	16.0384	3.2529	6.1202	1.8512	4.2786	25.3081	12.7061	4.7915	3.8263	3.3592	7.776	7.9717	10.1155	21.2989	46.4541	1.9539	13.4635	1.1506	26.2036	5.2173
'2010-10-29'	5.7588	2.7159	11.9911	1.5771	4.7063	5.2813	2.8071	3.4526	5.1277	3.2364	4.4424	10.4092	12.4847	12.4057	10.1831	33.3024	4.7645	4.981	8.1109	6.0095	7.8374	13.774	12.0394	12.3852	13.046	5.097	9.0297	19.451	8.8399	17.0364	3.2872	6.0817	1.8663	4.1436	24.5724	12.7329	4.7081	3.9967	3.3387	7.8566	7.9415	9.9201	21.2088	46.6813	1.9568	13.1185	1.159	25.8335	5.2605
'2010-11-01'	5.8265	2.792	12.1016	1.7344	4.7648	5.2813	2.838	3.4908	5.2135	3.2523	4.5322	10.6829	12.8228	13.0913	10.3508	33.6648	4.7411	4.9441	8.1899	6.0544	7.8618	13.7703	12.3337	12.9336	13.3914	5.1956	9.2794	19.9521	8.9473	17.3649	3.4115	6.2309	1.9968	4.1732	27.0305	12.8577	4.7839	4.0658	3.3885	8.1809	8.1464	10.4623	21.7617	45.6046	1.9744	13.3796	1.1518	28.416	5.3598
'2010-11-02'	5.7668	2.8259	11.889	1.9093	4.699	5.2079	2.8123	3.4908	5.3136	3.2762	4.5172	10.2061	12.863	14.2634	10.3159	34.3801	4.8246	4.8426	7.9416	5.8572	8.6496	13.4185	12.724	12.4131	13.235	5.2843	9.4186	19.1705	8.6152	18.1229	3.35	5.9709	2.0599	4.1271	26.3532	12.6972	4.9279	3.8862	3.3928	8.5922	8.1296	10.2034	21.1306	45.2984	2.0154	13.044	1.1482	27.2022	5.2432
'2010-11-03'	5.8424	2.7836	11.872	1.9093	4.6406	5.3384	2.8894	3.4374	5.2063	3.2284	4.5272	9.747	12.7745	14.2341	10.6653	34.113	4.8714	4.8795	7.8343	5.7548	8.479	13.1445	12.3577	12.3248	12.9939	5.3533	9.457	17.77	8.3906	17.4218	3.1902	5.668	2.1698	4.1963	24.5222	12.6437	4.7839	3.7803	3.3621	8.6876	8.4185	9.8078	21.1547	43.7773	1.9832	12.7549	1.2056	25.3342	5.2648
'2010-11-04'	5.8463	2.8386	12.1611	1.8568	4.6698	5.3588	2.8997	3.4603	5.2349	3.2523	4.607	10.2326	12.9757	14.2809	10.7352	35.0572	4.8514	4.9164	7.998	5.8472	8.6252	13.3149	12.5198	13.4402	13.3262	5.5702	9.457	18.1768	8.7324	19.1652	3.1938	5.9099	2.189	4.2687	25.6426	12.7418	4.7839	4.121	3.6986	8.7491	8.3883	9.925	21.4431	46.6912	2.0066	13.1558	1.2308	26.4016	5.5971
'2010-11-05'	5.8543	2.9232	12.5353	1.7939	4.699	5.3914	2.9202	3.4908	5.2492	3.2842	4.597	10.2768	13.0884	14.1462	10.7911	35.7152	4.9349	4.981	8.0093	5.8248	9.08	13.326	12.5739	13.3937	13.1568	5.797	9.601	17.8235	8.7031	19.3421	3.2529	5.8308	2.3827	4.4268	25.7931	13.0271	4.7156	4.2822	4.0688	9.5017	8.4001	9.9299	21.6475	46.6912	2.0564	13.5754	1.2308	26.3672	5.787
'2010-11-08'	5.9299	2.9486	12.6544	1.7799	4.7794	5.4158	2.9511	3.5443	5.4495	3.34	4.6319	10.3562	13.1125	13.7125	10.875	34.8092	5.0418	5.0824	8.2746	5.9471	9.1287	13.7703	12.8441	13.64	13.6781	6.3787	9.5674	17.74	8.7617	19.1715	3.2565	6.2716	2.4005	4.4927	25.5088	13.3124	4.7611	4.2822	4.4755	9.1391	8.7881	10.7456	22.4648	45.6244	2.0916	13.5847	1.269	26.7029	5.8258
'2010-11-09'	5.7708	2.919	12.4928	1.7414	4.7356	5.2568	2.9099	3.4832	5.3065	3.2922	4.5471	10.3651	12.8147	13.566	10.6024	33.8269	4.8347	4.9994	8.3423	5.7898	8.9744	14.2294	12.5679	13.9049	13.2154	6.2505	9.3034	17.9798	8.791	19.0389	3.3003	6.1043	2.3401	4.3972	26.0439	13.4462	4.7763	4.7104	4.9232	9.3363	8.8737	10.77	22.8494	45.733	2.0593	14.1162	1.3121	27.4604	5.8258
'2010-11-10'	5.6157	2.9274	12.2377	1.7309	4.6625	5.0407	2.8482	3.4221	5.1992	3.2443	4.4973	10.3827	12.4525	13.2144	10.2041	33.7602	4.6108	4.9072	8.2294	5.6275	9.1044	14.1072	12.2436	13.5331	12.8375	6.5463	9.1161	18.5623	8.6347	18.8241	3.2801	5.9235	2.2961	4.3116	25.8767	13.6513	4.5943	4.6367	5.4163	9.4444	9.1391	10.9361	22.9817	45.6935	2.033	14.4145	1.2918	27.4174	5.6791
'2010-11-11'	5.6634	2.9316	12.2207	1.7379	4.7356	5.1222	2.8791	3.445	5.2492	3.2523	4.7316	10.2591	12.5893	13.3199	10.3159	33.4073	4.6576	4.9902	8.173	5.6575	9.2587	13.848	12.3397	13.4355	12.8179	6.3491	9.1017	18.0227	8.5175	18.8304	3.2801	5.8715	2.2604	4.3148	26.37	13.3481	4.5716	4.6137	5.4602	9.4381	9.0535	10.8188	22.8555	41.1202	2.0213	14.0416	1.2523	28.0458	5.6316
'2010-11-12'	5.3214	2.8174	11.4638	1.5631	4.4725	4.8082	2.7351	3.2311	4.9846	3.1008	4.577	9.235	11.4222	12.4526	9.7777	30.0694	4.3168	4.8703	7.5408	5.2455	8.5034	13.4704	11.3429	13.166	11.7166	5.935	8.2233	16.5964	7.7068	16.9543	3.034	5.3356	2.0764	3.9789	24.9654	12.5278	4.1925	4.2315	5.4777	9.1328	9.0803	10.3841	21.5333	37.0112	1.8924	13.1372	1.1901	27.0989	5.1224
'2010-11-15'	5.381	3.0501	11.5829	1.5421	4.5017	4.8612	2.7557	3.2311	4.8917	3.1168	4.4524	8.9348	11.3014	12.9155	9.9385	31.0231	4.3268	4.8334	7.7271	5.2905	9.0881	14.3257	11.6251	14.4812	11.9187	6.0336	8.3241	17.1918	7.7263	17.0554	3.0151	5.46	2.1533	4.0349	24.2045	12.8666	4.2228	4.2315	5.5743	9.9617	9.9269	10.6772	22.3146	33.3071	1.9187	13.7526	1.1614	25.911	5.1569
'2010-11-16'	5.1822	2.919	11.1151	1.4791	4.3994	4.6043	2.6632	3.1471	4.7129	2.9972	4.2181	8.2991	10.8265	12.2709	9.5331	32.7016	4.0896	4.7227	7.4166	5.0283	8.8282	14.3442	11.6431	13.5749	11.1758	5.6885	8.0648	15.8041	7.2673	16.5121	2.8021	5.1842	2.1355	3.8768	21.9722	13.1073	4.0788	4.0888	5.1105	9.9638	10.372	9.8566	21.6294	34.9764	1.8455	13.4728	1.1375	23.3199	4.9239
'2010-11-17'	5.2219	2.7455	10.8345	1.4232	4.3921	4.6573	2.6529	3.1013	4.6557	2.9972	4.1283	8.2903	10.5448	11.6556	9.5261	29.6021	4.113	4.6489	7.0554	4.851	8.6983	12.9964	11.1988	12.678	11.1823	5.4026	7.8632	15.8384	7.2184	15.6278	2.6778	5.2022	2.1794	3.8142	21.5541	12.2335	3.9575	4.1441	4.7959	9.5483	9.811	9.1435	21.0886	31.4797	1.8221	12.5778	1.1159	22.3299	4.816
'2010-11-18'	5.2458	2.7497	10.928	1.4477	4.3994	4.6981	2.6734	3.1242	4.6843	3.0132	4.1832	8.4757	10.6333	11.808	9.5611	29.0109	4.1364	4.6304	7.1457	4.9784	8.5927	12.9964	11.3009	12.8732	11.7297	5.4618	7.9592	16.0589	7.4138	15.912	2.7252	5.356	2.1451	3.8504	22.1561	12.3049	4.1319	4.0934	5.1456	9.1688	9.7119	9.2803	21.2208	31.7662	1.8338	12.988	1.1279	23.01	4.9498
'2010-11-19'	5.218	2.8301	10.9876	1.4512	4.4505	4.7266	2.6683	3.1318	4.6914	3.0132	4.1632	8.5287	10.6333	12.3823	9.4772	29.4877	4.143	4.6581	7.2078	5.1482	8.6171	13.6777	11.5711	13.5238	11.8665	5.4716	7.964	16.0075	7.4431	16.6637	2.7453	5.356	2.1657	3.9229	22.131	12.6259	4.2077	4.3789	5.2612	9.5737	10.1772	9.4268	21.7977	31.0254	1.8367	13.4262	1.1375	22.8636	4.9929
'2010-11-22'	5.1185	2.8428	10.877	1.5211	4.3921	4.5961	2.6169	3.0784	4.6342	2.9972	4.1233	8.3432	10.4401	12.4057	9.2605	29.173	4.0929	4.7596	7.4731	5.2555	8.7552	13.7666	11.487	13.7097	11.5928	5.5111	7.8824	17.0783	7.2868	16.8532	2.7761	5.2949	2.1052	3.9459	22.3233	12.7329	4.2456	4.3559	5.2612	9.5949	9.9941	9.3438	22.4828	31.2131	1.8426	14.34	1.153	22.5193	4.9455
'2010-11-23'	5.035	2.9655	10.5453	1.4512	4.3263	4.5227	2.6015	3.002	4.484	2.9494	4.0336	7.946	10.0699	11.9252	9.1627	28.5531	3.986	4.6581	7.2022	5.3579	8.479	13.7555	11.0126	13.2496	11.2931	5.2942	7.6808	16.2966	6.9254	16.0005	2.7193	5.3922	2.1039	3.8307	22.1478	12.4208	4.1546	4.1441	5.5201	9.2621	9.8295	9.0361	22.3446	29.3956	1.8103	14.7316	1.1339	23.1563	4.7815
'2010-11-24'	5.0867	2.9909	10.7239	1.4757	4.3628	4.6165	2.6323	3.0631	4.5484	2.9892	4.0685	8.1137	10.6655	11.9252	9.2745	29.3065	4.0628	4.6858	7.3433	5.4228	8.6252	14.5145	11.2168	13.8398	11.6189	5.4224	8.1128	16.6157	7.0035	16.6701	2.7713	5.6363	2.1396	3.8998	22.4906	13.0984	4.2153	4.3144	5.6284	9.4932	10.2931	9.3096	22.7593	30.1463	1.8279	15.552	1.1446	23.4232	4.9325
'2010-11-25'	5.1702	2.9951	10.8685	1.5176	4.3994	4.7348	2.658	3.086	4.6342	3.0291	4.1134	8.3609	10.7863	12.898	9.4213	31.3569	4.3001	4.7965	7.507	5.4228	9.0232	14.6478	11.5531	14.0768	11.6775	5.5209	8.1368	16.4615	7.15	17.4281	2.8352	5.6341	2.2179	3.9756	22.7247	13.1698	4.3062	4.4894	5.3841	9.737	10.2242	9.5782	22.7112	33.0503	1.8543	17.1091	1.159	23.3973	5.1051
'2010-11-26'	5.1861	3.0247	10.7069	1.4722	4.3409	4.6043	2.6374	3.0631	4.5913	3.0769	4.0834	8.1667	10.7541	12.8101	9.2675	30.5272	4.1664	4.7504	7.4223	5.3104	9.0394	14.7737	11.5471	14.1094	11.4625	5.4322	7.9448	15.8683	7.0426	16.948	2.8577	5.7539	2.1519	3.9459	22.9838	13.1341	4.1925	4.5216	5.4148	10.0041	10.2376	9.4317	22.4408	33.1491	1.8279	16.6895	1.1841	23.6384	5.0145
'2010-11-29'	5.1543	2.9655	10.6389	1.4477	4.3336	4.5635	2.6374	3.0631	4.5555	3.1407	4.0785	8.202	10.6092	13.1441	9.2815	29.8692	4.1029	4.7504	7.3884	5.253	9.2587	14.9662	11.9434	13.9002	11.2605	5.5998	7.8104	15.031	7.1305	16.6448	2.8092	5.7629	2.1149	3.9196	22.2983	13.4997	4.1319	4.6275	5.3358	10.3496	10.11	9.2314	22.7413	33.3268	1.825	17.0439	1.1937	22.7173	5.5151
'2010-11-30'	5.0469	2.8766	10.3412	1.4022	4.2532	4.4942	2.6066	3.0172	4.4912	3.0769	4.0535	7.8577	10.3194	12.6811	9.1207	28.9727	4.0495	4.6858	7.2417	5.4627	9.7785	14.7404	11.5771	13.0684	11.1562	5.9054	7.5608	15.1766	6.9547	16.9101	2.7832	5.5753	2.0325	3.7944	21.9555	12.9469	3.9954	4.3605	5.0578	9.9426	9.8429	9.3535	21.99	32.2996	1.7811	15.9903	1.1506	22.4074	6.0675
'2010-12-01'	5.0668	3.0628	10.4433	1.3987	4.3702	4.5553	2.6066	3.0249	4.4983	3.045	4.0286	7.8135	10.3435	12.4643	9.1767	28.658	4.0862	4.6858	7.2134	5.2855	9.7135	14.322	11.7152	12.8825	11.0259	5.8068	7.604	15.016	6.9156	16.5248	2.7619	5.4645	2.0448	3.7977	22.0056	12.6615	4.0712	4.3789	5.1046	10.2394	9.5506	9.2168	21.966	31.6773	1.7811	16.1394	1.1542	22.5365	6.1624
'2010-12-02'	5.0867	3.0628	10.4433	1.4057	4.5163	4.5513	2.622	3.0478	4.5412	2.9653	4.0635	7.9106	10.585	12.5288	9.2326	28.6103	4.0862	4.6858	7.2699	5.2255	9.8759	14.1257	12.0274	12.9429	10.9998	5.866	7.6424	15.2387	6.9254	16.4679	2.8116	5.4193	2.0448	3.801	22.2481	12.6883	4.1167	4.6137	5.1119	10.1525	9.4717	9.2168	22.2304	31.5884	1.7986	16.4844	1.1494	22.5193	6.0286
'2010-12-03'	5.0986	3.0289	10.5793	1.4512	4.5309	4.5757	2.622	3.0402	4.5484	2.9255	4.0785	8.0431	10.5931	12.3881	9.2256	28.0476	4.1564	4.6673	7.2812	5.2355	9.6973	13.6222	12.0515	12.8174	10.8174	6.0533	7.6568	14.9539	6.8961	15.9373	2.8435	5.4758	2.0654	3.778	21.9471	12.7239	4.5034	4.54	5.3021	9.9914	9.4045	9.1386	22.3146	30.5315	1.784	15.7851	1.1339	22.1233	5.6705
'2010-12-06'	5.1901	3.012	10.4518	1.4337	4.6186	4.6491	2.6374	3.0249	4.5555	2.8856	4.1582	8.2108	11.0599	12.4116	9.3793	27.8951	4.2032	4.6858	7.3433	5.3679	9.8516	13.4259	11.8953	12.3945	10.674	5.935	7.9352	14.8468	6.9254	15.5204	2.8601	5.4984	2.0283	3.6923	22.223	13.1608	4.4124	4.3927	5.2963	9.9787	9.4095	9.2168	22.3146	31.7859	1.7752	15.2164	1.1171	22.3816	5.6403
'2010-12-07'	5.1941	3.0416	10.5028	1.4477	4.5748	4.6206	2.6374	3.0325	4.577	2.8617	4.1283	8.1667	11.0277	12.435	9.4003	28.3624	4.2633	4.6766	7.315	5.5551	9.8435	13.6962	11.9794	12.7616	10.8565	6.1125	7.8872	14.9004	6.9254	15.7225	2.8956	5.5617	2.0352	3.7417	23.4939	13.0003	4.5413	4.3835	5.2817	10.1143	9.816	9.3193	22.3146	31.8255	1.7752	15.5707	1.1207	23.1907	5.7179
'2010-12-08'	5.1344	2.9909	10.4433	1.4197	4.5309	4.5513	2.6066	2.9867	4.5412	2.8139	4.0834	8.1314	10.6414	12.7046	9.2535	28.4196	4.2433	4.6489	7.2078	5.5751	9.6729	13.4741	11.7032	12.7384	10.7652	6.1716	7.7576	14.8276	6.9449	15.9247	2.8613	5.6793	2.0586	3.6791	23.0089	12.7864	4.4882	4.4065	5.3255	9.9426	9.7808	9.1777	22.3146	31.3908	1.7693	15.8504	1.1112	22.8034	5.5928
'2010-12-09'	5.0509	2.9105	10.5283	1.4337	4.4579	4.4493	2.5912	3.002	4.5484	2.8139	4.0286	7.7782	10.4079	12.5229	9.0858	28.3433	4.0528	4.6397	7.0272	5.4627	9.3562	13.1853	11.511	12.8732	10.4199	5.866	7.5992	14.3029	6.7398	15.8805	2.7974	5.4713	2.0146	3.6528	22.7414	12.4386	4.2077	4.2315	5.1368	9.9744	9.7908	8.7625	22.3146	30.0277	1.7576	15.5054	1.0896	22.2869	5.3339
'2010-12-10'	5.0827	2.9697	10.6814	1.4407	4.5309	4.5268	2.6117	3.0325	4.5698	2.8378	4.0485	7.8577	10.5609	12.5932	9.1906	28.8487	4.0261	4.7965	7.0723	5.3853	9.5592	13.4963	11.6431	12.915	10.3156	5.8068	7.6568	14.7655	6.7593	16.5627	2.8506	5.5346	2.0462	3.7088	23.2263	12.5991	4.2608	4.25	5.1997	10.1737	9.8177	8.7576	22.3146	30.4327	1.7635	15.5987	1.0944	22.9325	5.4288
'2010-12-13'	5.1702	3.0797	10.877	1.4826	4.5309	4.6124	2.6477	3.1165	4.7772	2.8617	4.1682	8.2196	10.9875	13.0738	9.3374	29.4114	4.2065	5.2761	7.236	5.7249	10.0546	13.7666	11.9434	13.1613	11.2279	5.9449	7.9064	15.1467	6.9449	17.1944	2.9098	5.8489	2.0998	3.8043	24.5975	12.929	4.6626	4.3697	5.3095	10.4705	9.8882	9.0214	22.3146	31.0155	1.7957	16.4285	1.1183	25.2137	5.5539
'2010-12-14'	5.1504	3.0966	10.826	1.4826	4.5309	4.5798	2.6323	3.1013	4.7701	2.8776	4.1333	8.3079	10.8829	13.3199	9.2815	29.9455	4.2199	5.4422	7.3094	5.7548	10.2333	13.6111	12.0755	13.2264	11.2149	6.3195	7.8632	15.5043	7.0524	17.1691	2.9015	5.8262	2.1794	3.8076	24.4386	13.0271	4.7763	4.471	5.2904	10.3369	9.4935	9.251	22.3146	30.9562	1.8045	16.4658	1.1243	25.36	5.5281
'2010-12-15'	5.1464	3.1643	10.7494	1.4617	4.509	4.6247	2.6323	3.0784	4.7272	2.8458	4.1333	8.3344	10.8668	13.0855	9.2675	29.7357	4.1364	5.3684	7.332	5.675	10.1196	13.6518	12.0635	12.9568	10.9738	6.4181	7.9112	15.2859	7.0524	16.6385	2.9571	5.7675	2.1313	3.7813	24.8734	13.3213	4.7156	4.4986	5.8201	10.356	9.5624	9.29	22.3146	31.6971	1.7928	16.9506	1.1171	25.5924	5.5885
'2010-12-16'	5.0867	3.1262	10.6474	1.4477	4.509	4.5472	2.6169	3.0478	4.7272	2.8617	4.1034	8.2196	10.6494	12.9976	9.1976	29.1921	4.1865	5.3499	7.2868	5.6375	9.9815	13.7296	11.9554	13.0126	10.674	6.3195	7.6952	15.1124	6.9351	16.5564	2.9571	5.7268	2.1121	3.8669	24.7062	13.1163	4.7611	4.6045	5.6343	10.3518	9.5154	9.1924	22.3146	31.0945	1.7811	16.6895	1.1243	25.558	5.5194
'2010-12-17'	5.0589	3.1262	10.6984	1.4582	4.5163	4.5227	2.6117	3.0554	4.7486	2.8537	4.0884	8.3079	10.5931	12.9917	9.1767	29.4114	4.1631	5.2946	7.2473	5.615	9.9409	13.3852	11.9794	12.8081	10.6479	6.3589	7.7336	15.2216	6.984	17.0238	2.9453	5.8308	2.1286	3.8405	24.355	13.2054	4.7384	4.5723	5.6343	10.1843	9.3222	9.2217	22.3146	30.897	1.7781	16.27	1.1255	25.0329	5.39
'2010-12-20'	4.9435	3.0501	10.4518	1.4197	4.3482	4.4452	2.586	2.9791	4.6771	2.79	4.0386	8.0431	10.3033	12.6518	9.0648	31.0517	4.1029	5.3038	7.1626	5.5851	10.2495	13.2371	11.7212	12.5386	10.5893	6.9998	7.484	14.8768	6.8277	17.6871	2.8707	5.7901	2.0819	3.7417	23.8701	12.7685	4.7384	4.3559	5.4411	9.4359	9.2987	9.0214	22.3146	31.7366	1.7459	17.9016	1.1016	24.5939	5.2691
'2010-12-21'	5.0867	3.0586	10.7069	1.4442	4.3994	4.5757	2.6323	3.0249	4.7701	2.8298	4.1183	8.2991	10.7782	12.7632	9.2955	30.6798	4.5139	5.2853	7.2586	5.5976	10.4607	12.9927	11.9494	12.9243	10.6805	7.2364	7.748	14.8062	6.9254	17.3712	2.9086	6.0388	2.1355	3.8801	24.5306	13.0093	5.0947	4.3559	5.4616	9.4995	9.1593	9.1777	22.3146	31.1044	1.7693	17.7058	1.1159	25.9884	5.4892
'2010-12-22'	4.9873	3.0205	10.7749	1.4372	4.3482	4.4942	2.6015	2.9867	4.7558	2.8458	4.1034	8.5287	10.5367	12.5932	9.1347	30.7084	4.6041	5.2485	7.2417	5.5177	10.347	12.7335	11.7452	13.152	10.5958	7.2167	7.604	14.6498	6.9938	17.5165	2.8743	6.0139	2.0943	3.8208	24.2045	12.7774	4.9279	4.471	5.406	9.6649	9.2349	9.2314	22.3146	31.2822	1.7664	18.9645	1.1159	25.3084	5.3727
'2010-12-23'	5.0509	2.9951	10.6219	1.4127	4.2898	4.5839	2.6169	2.9638	4.7343	2.7979	4.0685	8.4315	10.4804	12.3706	9.2116	29.6117	4.6409	5.2392	7.1626	5.5002	10.347	13.0742	11.493	13.0126	10.4264	6.8223	7.5704	14.3286	6.9547	16.8153	2.7607	5.8918	2.0544	3.7582	23.937	12.6169	4.8218	4.3328	5.1456	9.1222	9.0165	9.378	22.3146	30.3932	1.7488	17.4075	1.0944	25.0673	5.3986
'2010-12-24'	5.0668	2.9951	10.5453	1.4057	4.2752	4.6328	2.622	2.9791	4.7272	2.7581	4.0685	8.3874	10.4884	12.3764	9.2465	27.9332	4.6409	5.2761	6.8579	5.5102	9.7298	12.5743	11.2708	12.5525	10.1853	6.4575	7.484	14.2494	6.8277	15.9499	2.6873	5.625	2.0256	3.7549	23.4855	12.5545	4.9582	4.2408	5.2202	8.8636	9.2332	9.5196	22.3146	29.7709	1.7371	16.9413	1.0896	24.4562	5.2519
'2010-12-27'	4.9754	2.8978	10.2477	1.3533	4.2094	4.4942	2.6015	2.9256	4.6199	2.7023	4.0336	8.149	10.3274	12.394	9.0858	26.9891	4.5974	4.9902	6.5982	5.288	9.348	11.9523	11.0066	12.3201	9.8725	6.4575	7.3112	14.0117	6.437	15.3625	2.6944	5.4035	1.9611	3.6759	23.5022	12.2157	4.6929	4.2408	4.9978	8.4841	9.2819	9.207	22.3146	27.5287	1.699	16.2979	1.0394	24.7316	5.0318
'2010-12-28'	4.9237	2.8259	10.0521	1.3043	4.1509	4.4819	2.5963	2.8645	4.5055	2.6146	3.9987	8.0431	10.1101	12.0658	8.967	26.3978	4.3134	4.9348	6.4515	5.1407	9.08	11.5561	10.9286	11.9577	9.5141	6.3392	7.0183	13.896	6.1733	15.1288	2.6696	5.4035	1.9116	3.5803	22.7915	11.7788	4.4882	3.9138	5.052	8.4968	9.3205	8.8895	22.3146	25.6421	1.661	15.9436	0.988	24.043	4.9368
'2010-12-29'	4.9276	2.847	10.1116	1.3113	4.0925	4.4983	2.5809	2.8645	4.5198	2.6066	4.0037	8.0431	10.0055	12.2592	8.9251	26.7983	4.3001	4.9441	6.5192	5.1756	9.2262	11.9226	11.0487	12.0134	9.6183	6.3491	6.9751	14.1038	6.1733	15.5646	2.6471	5.356	1.935	3.5441	22.4153	11.9304	4.5488	3.9138	5.1339	8.7109	9.5204	9.0214	22.3146	26.0273	1.6815	17.538	0.9975	23.3973	4.9929
'2010-12-30'	4.8958	2.809	10.4603	1.2973	4.0778	4.4656	2.5758	2.9256	4.5555	2.5747	3.9837	8.4227	9.9008	12.4526	8.8621	26.9318	4.1798	4.8334	6.4232	5.1981	9.1612	12.3781	10.9526	12.0041	9.3903	6.2505	6.8551	14.32	6.3002	15.4762	2.621	5.3718	1.9418	3.5507	22.7414	11.9214	4.4958	3.9553	5.1573	8.9102	9.7891	9.124	22.3146	25.8397	1.6697	17.538	0.9927	23.5006	4.9498
'2010-12-31'	4.9276	2.847	10.5368	1.3253	4.2094	4.4452	2.5809	2.9103	4.5698	2.5987	4.0186	8.5993	10.1343	12.6753	8.953	27.1607	4.2433	4.9348	6.5192	5.2505	9.4211	12.6928	11.2048	12.3201	9.5662	6.4871	7.0183	15.2987	6.4272	15.6783	2.7477	5.4894	2.0036	3.5968	23.7363	12.0106	4.5488	4.1302	5.1866	8.889	10.0041	9.3731	22.3146	26.4323	1.6902	19.2909	1.043	24.6886	5.062
'2011-01-04'	5.0151	2.8766	10.5198	1.3673	4.1217	4.539	2.6066	2.9332	4.6843	2.6226	4.0884	8.9436	10.424	12.6753	9.0998	27.361	4.6643	4.9441	6.5926	5.2505	9.6404	12.4669	11.5771	12.3341	9.7878	6.9308	7.1335	15.4679	6.6421	16.0321	3.0222	5.3854	2.0187	3.7022	24.2129	12.1533	4.7763	4.098	5.4382	9.0522	9.6531	9.4366	22.3146	27.4596	1.702	20.4284	1.0645	25.0329	5.1785
'2011-01-05'	5.0549	2.9232	11.1321	1.3428	4.0705	4.5186	2.5912	2.9332	4.6128	2.6066	4.0436	8.6699	10.2389	12.8921	9.0648	27.4945	4.681	5.0179	6.5813	5.1506	10.0627	12.5521	11.6191	12.3573	9.9116	6.9603	7.1191	15.485	6.5835	16.1394	3.0648	5.304	2.0174	3.6627	24.6309	12.0195	4.8066	3.9875	5.4499	8.8593	9.344	9.6124	22.3146	27.6966	1.7107	22.4703	1.0705	25.8077	5.1569
'2011-01-06'	5.039	2.8893	11.2002	1.3428	4.0632	4.4819	2.586	2.9332	4.6199	2.6146	4.0286	8.458	10.1825	12.6108	9.0159	27.5327	4.8046	4.9256	6.7619	5.5776	10.1521	12.2559	11.499	12.1854	9.7878	6.9308	7.1335	15.8748	6.5444	16.3037	3.0269	5.4193	2.0283	3.6627	24.1376	11.8679	4.8066	3.9276	5.2553	8.8424	9.1559	9.9592	22.3146	27.7855	1.7078	23.5239	1.0705	25.2653	5.1742
'2011-01-07'	5.2617	2.864	11.0471	1.3498	4.0559	4.6736	2.586	2.9409	4.6914	2.6385	4.0785	8.5816	10.2791	12.4526	9.2605	28.0858	4.8079	4.9994	6.728	5.65	9.9978	12.0708	11.5711	12.6083	10.068	6.8322	7.2728	15.288	6.6226	15.5583	2.9204	5.417	2.0792	3.7121	23.5524	11.9393	4.8673	3.9461	5.2817	8.5053	9.4062	9.7931	22.3146	27.7559	1.7049	22.7314	1.0705	24.8177	5.2001
'2011-01-10'	5.1981	2.8047	10.7154	1.3148	3.9901	4.6043	2.6117	2.895	4.6628	2.5747	4.0884	8.2461	10.0055	12.3002	9.0998	26.97	4.6643	4.9717	6.5248	5.645	10.0221	11.8449	11.421	12.3759	9.8529	6.7237	6.9943	15.3437	6.3784	15.034	2.8459	5.2158	2.0325	3.61	22.9671	11.5113	4.7535	3.8356	5.1105	8.7936	8.9023	9.8175	22.3146	27.7559	1.6785	21.1183	1.0693	24.2237	5.0059
'2011-01-11'	5.3293	2.7963	10.86	1.3253	3.9828	4.6818	2.6323	3.0784	4.7915	2.5508	4.1682	8.1137	10.094	12.3354	9.2186	25.6539	4.9249	5.0824	6.5023	5.5901	10.1196	11.8486	11.3249	12.4317	9.7747	6.8124	7.0135	15.0696	6.4468	14.9456	2.8411	5.2294	2.0901	3.6824	23.3601	11.4667	4.8748	3.7711	5.1749	8.7618	8.5311	10.0178	22.3146	26.2348	1.7049	20.9785	1.0537	24.1032	4.9671
'2011-01-12'	5.3651	2.8047	11.1321	1.3707	4.0048	4.7878	2.6477	3.1089	4.8845	2.5588	4.1682	8.3609	10.2067	12.2709	9.2745	25.5585	5.0485	5.0824	6.5813	5.6675	10.5013	11.8967	11.4089	12.4782	10.0875	6.6843	7.1143	15.1145	6.5249	15.173	2.84	5.2769	2.0846	3.7318	23.9704	11.538	4.8748	3.8402	5.2246	9.0607	8.4353	9.9006	22.3146	26.5805	1.7107	21.0904	1.0729	24.1893	4.9757
'2011-01-13'	5.3055	2.7793	11.2002	1.3463	3.9828	4.7552	2.6426	3.0631	4.8416	2.5349	4.253	8.5993	10.1343	12.2241	9.2256	25.6921	4.9683	5.147	6.5192	5.7249	10.0952	12.03	11.2528	12.6315	10.1397	6.5463	7.0807	15.1252	6.6128	14.8382	2.8364	5.2181	2.0846	3.7384	24.0875	11.5915	4.7535	3.9369	5.3153	9.1201	8.5008	9.8078	22.3146	26.3731	1.7049	21.0437	1.0705	24.3012	4.9368
'2011-01-14'	5.2259	2.699	11.3362	1.3358	3.9463	4.7103	2.622	3.0631	4.7987	2.503	4.2829	8.4404	9.9169	11.9721	9.1207	24.8242	4.975	5.1285	6.4007	5.6974	10.1927	11.7153	10.9286	12.0924	10.2439	6.5758	6.8743	14.3929	6.4858	14.1181	2.7985	5.0462	2.0846	3.6989	23.2012	11.5113	4.6095	3.7987	5.3416	9.0586	8.5244	9.5001	22.3146	25.6816	1.6727	20.2326	1.0454	23.0186	4.7729
'2011-01-17'	5.0151	2.589	11.2597	1.2833	3.8074	4.5227	2.5758	3.0707	4.67	2.4153	4.1832	8.0342	9.5386	11.2513	8.8831	23.1457	4.544	5.0547	6.316	5.3978	10.0221	10.9748	10.6704	11.2234	10.2504	6.1322	6.5911	13.8232	6.3491	13.0126	2.698	4.7727	2.0846	3.5573	22.2481	10.8515	4.3441	3.5593	5.0344	8.5837	8.1918	8.8944	22.3146	23.4691	1.6258	19.4774	1.0083	22.2869	4.5182
'2011-01-18'	5.0469	2.5974	11.0386	1.2728	3.8001	4.5553	2.5655	3.1777	4.67	2.4073	4.2181	7.84	9.5225	11.0989	8.8552	23.3937	4.544	4.9902	6.3781	5.3329	9.5998	11.0895	10.4842	11.3907	10.2244	6.1716	6.6247	13.9603	6.3002	12.9874	2.6968	4.7433	2.0846	3.4453	21.6545	10.8158	4.3745	3.5225	5.0168	8.2636	8.2035	8.953	22.3146	23.7555	1.6258	19.8503	1.0346	22.2869	4.5528
'2011-01-19'	5.0986	2.6397	11.4043	1.3043	3.8513	4.6002	2.5758	3.3228	4.7129	2.4472	4.3128	8.0254	9.6674	11.4798	8.9251	23.8324	4.6476	5.0824	6.4515	5.6999	10.4038	11.2858	10.7124	11.7253	10.27	6.3294	6.7447	14.2943	6.4272	13.3853	2.8897	4.8202	2.0846	3.4683	22.524	10.9139	4.5109	3.6191	5.1017	8.4714	8.3984	9.2461	22.3146	24.6741	1.6463	20.5216	1.0478	23.2424	4.652
'2011-01-20'	4.9634	2.5382	11.1661	1.2658	3.8513	4.4167	2.5398	3.2388	4.577	2.4392	4.2031	7.425	9.3374	11.2103	8.7503	23.1648	4.3535	5.0547	6.2144	5.5601	10.0952	10.7267	10.3281	11.1815	9.7747	6.0632	6.4855	13.4313	6.0853	13.0821	2.769	4.5195	2.0846	3.3498	21.3033	10.361	4.3062	3.3981	4.8998	7.7909	8.1817	8.9677	22.3146	23.6962	1.6112	18.545	1.0167	21.9081	4.4276
'2011-01-21'	5.0708	2.5636	11.5658	1.2798	3.9024	4.4983	2.5706	3.3228	4.6914	2.4791	4.3377	7.3897	9.5547	11.3216	8.8831	23.6703	4.5039	5.2485	6.2596	5.6425	10.5825	10.7933	10.4002	11.6184	10.4459	6.1223	6.6535	13.2664	6.1635	13.3727	2.8352	4.5398	2.0846	3.4716	21.3368	10.5305	4.3517	3.4488	4.7315	7.6234	7.9818	9.1191	22.3146	24.0815	1.6287	18.1534	1.0143	21.9425	4.4449
'2011-01-24'	5.0668	2.5763	11.3958	1.2798	3.8951	4.4575	2.5552	3.2922	4.7415	2.4552	4.3876	7.1514	9.4018	11.1693	8.7923	23.0981	4.544	5.3315	6.1636	5.5676	10.883	10.4971	10.4842	11.6184	10.3873	5.866	6.6439	12.6476	6.1244	13.1579	2.7441	4.4155	2.0846	3.4519	20.1245	10.6553	4.3517	3.3429	4.2897	7.2481	7.8021	9.2607	22.3146	24.121	1.6199	16.6895	0.9927	20.6943	4.3845
'2011-01-25'	5.1185	2.5678	11.5233	1.2903	3.8878	4.5186	2.5552	3.2388	4.8345	2.4791	4.3228	7.2043	9.5225	11.2279	8.8272	22.0872	4.5774	5.2669	6.1467	5.4602	10.1602	10.4675	10.6283	11.1862	10.5372	5.7181	6.6247	12.2043	6.1537	13.0758	2.7204	4.3318	2.0846	3.4453	19.5643	10.4948	4.2228	3.3613	4.2707	7.3372	7.7971	9.2265	22.3146	23.6765	1.6375	16.4192	0.9975	19.9196	4.4492
'2011-01-26'	5.1225	2.6059	11.5403	1.3008	3.9317	4.6002	2.5655	3.254	4.906	2.4871	4.3377	7.4604	9.5869	11.4798	8.8831	22.3065	4.6242	5.3591	6.2426	5.4602	10.7856	10.8155	10.6524	11.5812	10.5958	5.8463	6.7303	12.2878	6.3002	13.5243	2.7441	4.3499	2.0846	3.4749	19.974	10.5037	4.3669	3.5685	4.3438	7.6022	7.8172	9.3633	22.3146	24.3482	1.6522	16.7828	1.0071	20.1262	4.5269
'2011-01-27'	5.1026	2.6482	11.7699	1.3113	3.9463	4.6165	2.5758	3.3304	4.906	2.4791	4.3976	7.4869	9.9411	11.8842	8.8831	23.203	4.4237	5.5159	6.3386	5.8397	11.151	11.1414	11.2348	11.7346	10.8956	5.9942	6.8263	12.5383	6.3393	13.9349	2.7962	4.5489	2.0846	3.4914	20.5676	10.5037	4.1319	3.6422	4.4711	7.5767	8.2606	9.6173	22.3146	24.5556	1.661	17.538	1.0226	20.8579	4.6089
'2011-01-28'	5.0469	2.6567	11.6254	1.3323	3.9171	4.535	2.5655	3.2617	4.8631	2.4711	4.3577	7.4957	10.0377	12.687	8.7992	24.7288	4.3702	5.6359	6.3499	6.0544	11.5977	11.1081	11.2648	11.8508	11.2931	6.0632	6.8263	12.821	6.31	14.3644	2.7974	4.7388	2.0846	3.5276	20.5927	10.7355	4.0636	3.6422	4.5121	7.7485	8.2959	9.7394	22.3146	25.8792	1.6551	17.9576	1.0621	20.9526	4.6563
'2011-01-31'	5.0589	2.847	11.94	1.3498	3.939	4.5472	2.586	3.254	4.9417	2.4711	4.4873	7.584	10.094	13.0796	8.8272	25.5585	4.3268	5.6266	6.5361	6.2492	12.7591	11.2525	11.493	11.8926	11.3257	6.3688	6.8551	12.8596	6.3686	14.5729	2.905	4.8066	2.0846	3.5441	21.1361	10.7266	4.0561	3.6606	4.8091	8.0156	8.2993	9.7541	22.3146	26.215	1.658	17.7991	1.0741	21.2022	4.7124
'2011-02-01'	5.0748	2.7878	12.0846	1.3498	3.9317	4.5635	2.6066	3.2846	4.906	2.4711	4.4973	7.4515	9.9572	12.8042	8.8761	25.4918	4.3101	5.599	6.5023	6.2392	12.2962	11.3487	11.481	11.8136	11.0454	6.3688	7.1431	13.6005	6.3295	14.5287	2.9547	4.7523	2.0846	3.5408	21.8635	10.6553	4.0561	3.6053	4.8091	8.0516	8.2993	9.6124	22.3146	26.1656	1.6697	17.883	1.0753	21.8737	4.6477
'2011-02-09'	5.0231	2.8936	11.8125	1.3253	3.8878	4.535	2.586	3.361	4.8774	2.4552	4.4524	7.2661	9.8847	12.9038	8.8062	26.7983	4.1798	5.7281	6.4515	6.1593	12.5236	11.1784	11.5591	11.8136	10.8825	6.9899	6.9223	13.3007	6.2221	14.7245	2.8317	4.5828	2.0846	3.4354	20.81	10.6464	3.9348	3.5317	4.6043	7.5789	8.1296	9.8469	22.3146	26.8571	1.658	17.3609	1.1135	20.7718	4.5787
'2011-02-10'	5.0788	2.8851	11.94	1.3428	3.9244	4.6124	2.6323	3.3763	4.9346	2.4791	4.4524	7.5222	10.1745	13.0913	8.8831	26.9032	4.2633	5.7373	6.7675	6.4639	11.8982	11.5709	11.7452	12.2086	11.9708	7.1082	7.1671	13.547	6.3491	14.7876	2.9086	4.949	2.0846	3.4881	21.6796	10.9674	3.9802	3.6284	5.0651	7.7654	8.3278	10.5844	22.3146	28.5066	1.7225	19.0951	1.1434	21.8478	4.9455
'2011-02-11'	5.0708	2.8724	11.8635	1.3498	3.9828	4.6247	2.6272	3.3457	4.9989	2.5349	4.4325	7.6369	10.1182	13.5133	8.8831	26.9223	4.3636	5.6082	6.7393	6.424	11.8901	11.5524	11.6611	12.1482	12.0229	7.0392	7.1431	13.6091	6.3979	14.8382	2.9157	5.1005	2.0846	3.5375	21.8969	11.0833	4.0864	3.6422	4.9481	7.918	8.4572	10.5307	22.3146	28.4967	1.7225	20.503	1.165	21.5724	4.9498
'2011-02-14'	5.2259	2.8893	12.3227	1.3882	4.0559	4.7715	2.6837	3.5138	5.1706	2.5907	4.5322	7.9371	11.1324	13.7653	9.2675	26.7983	4.4805	5.6912	6.8466	6.4639	11.9551	11.7449	11.7452	12.3945	12.0229	7.1575	7.6856	14.0952	6.5933	14.8571	2.9157	5.1887	2.0846	3.6495	23.1176	11.1903	4.2001	3.8448	5.011	8.1046	8.6671	10.8384	22.3146	29.6129	1.7459	21.0251	1.1745	22.5107	5.0577
'2011-02-15'	5.1822	2.8809	12.4248	1.4022	4.0486	4.7062	2.6632	3.4526	5.1348	2.5588	4.582	8.0872	11.1324	13.607	9.2186	26.8365	4.5005	5.6359	6.9425	6.5113	12.1094	11.8634	11.6011	12.3992	12.0229	7.0096	7.5032	15.0053	6.6812	14.9266	2.9275	5.1276	2.0846	3.6297	23.0758	11.1368	4.1622	3.854	4.9276	8.2106	8.6235	10.6674	22.3146	30.7784	1.743	20.6708	1.147	22.4504	5.0361
'2011-02-16'	5.1543	2.8851	12.5949	1.4407	4.0559	4.7062	2.6426	3.529	5.2779	2.5987	4.6219	8.2108	11.2612	14.1344	9.1697	27.361	4.4471	5.5252	7.2868	6.6836	11.882	11.6783	11.8533	12.5432	12.0229	7.0786	7.5704	15.7655	6.7691	15.0024	2.9346	5.3492	2.0846	3.6462	23.7614	11.5024	4.1774	3.8908	5.0081	8.2106	8.5781	10.8579	22.3146	30.9957	1.743	20.9039	1.1614	22.9755	5.2605
'2011-02-17'	5.2021	2.9316	12.5608	1.5841	4.0486	4.7919	2.6477	3.5519	5.2635	2.5827	4.6219	8.1932	11.0841	14.0583	9.1697	28.3242	4.3335	5.5436	7.332	6.6412	12.0119	11.5005	11.9914	12.7291	12.0229	7.4434	7.6184	16.0439	6.7789	15.912	3.0115	5.5188	2.0846	3.6627	23.4688	11.4845	4.094	3.9507	4.932	8.2742	8.7108	10.7944	22.3146	31.5785	1.743	20.8386	1.1554	22.9325	5.295
'2011-02-18'	5.1861	2.8682	12.1952	1.675	4.0121	4.7593	2.6477	3.4603	5.1277	2.5588	4.5571	8.1225	11.0358	13.6188	9.1627	27.8188	4.3368	5.5897	7.3997	6.5613	12.0038	11.3932	11.6191	12.4317	12.0229	7.2265	7.5224	15.8448	6.7789	15.6151	2.9772	5.3537	2.0846	3.61	23.4688	11.2349	4.094	3.854	4.8544	7.882	8.6537	10.5111	22.3146	30.9464	1.743	21.3048	1.1518	22.2955	5.1483
'2011-02-21'	5.1742	2.902	12.2632	1.675	4.0632	4.7552	2.6632	3.4985	5.1992	2.6146	4.6219	8.1137	11.4061	13.9586	9.1417	28.2861	4.3535	5.5713	7.6876	6.6137	12.1338	11.6486	11.8893	12.9661	12.0229	7.3448	7.58	16.0332	6.73	15.9436	2.995	5.46	2.2934	3.6561	23.6276	11.3775	4.094	3.8724	4.8866	8.111	8.6436	11.0533	22.3146	30.8179	1.743	21.9575	1.147	22.7517	5.3684
'2011-02-22'	5.031	2.8005	11.7359	1.675	4.0121	4.592	2.622	3.3839	4.9989	2.6146	4.3577	7.6899	10.8909	13.566	8.8901	27.8474	4.1063	5.3776	7.5634	6.4389	11.4759	12.1374	11.9674	12.5804	12.0229	7.404	7.1911	15.8533	6.3979	15.2046	2.8873	5.1661	2.3263	3.5606	22.6661	11.0565	3.9499	3.7066	4.7125	8.1046	8.6235	11.3708	22.3146	29.0499	1.743	19.9622	1.104	22.3041	5.3295
'2011-02-23'	5.0151	2.8047	11.9145	1.675	4.0267	4.6369	2.622	3.3533	4.9846	2.5588	4.2679	7.6193	10.8829	13.4488	8.8621	27.9427	4.1196	5.3776	7.4449	6.4914	11.3541	13.0112	12.5679	13.1753	12.0229	7.3251	7.2536	15.6178	6.3588	15.3688	2.9039	5.1096	2.2508	3.5705	22.733	11.1635	3.9348	3.6744	4.7111	8.571	8.736	11.9569	22.3146	31.134	1.743	20.2885	1.1159	22.1577	5.3598
'2011-02-24'	5.0112	2.8217	11.9911	1.675	4.0486	4.6328	2.6169	3.3381	4.9632	2.5588	4.2629	7.7429	11.2451	13.4078	8.8621	29.3923	4.1497	5.3776	7.3941	6.3266	11.3866	12.8705	12.4418	13.1009	12.0229	7.266	7.5608	15.6413	6.3979	15.5962	2.9654	5.1096	2.2041	3.6462	22.9755	11.2527	3.9423	3.702	4.7213	8.6982	8.8989	11.7176	22.3146	31.6477	1.743	20.1393	1.1231	22.3385	5.3856
'2011-02-25'	5.031	2.8555	12.1782	1.675	4.0413	4.6369	2.6169	3.3686	4.8988	2.5429	4.223	7.6634	11.5107	13.607	8.9111	29.1634	4.1196	5.3684	7.5916	6.3516	11.4191	12.7632	12.2556	13.0963	12.0229	7.1378	7.5032	15.5257	6.3393	15.3625	2.9204	5.0869	2.2261	3.689	22.7915	11.3062	3.9575	3.656	4.7959	8.6897	8.9241	11.742	22.3146	31.944	1.743	20.2046	1.1279	22.2696	5.3554
'2011-02-28'	5.0549	2.902	12.3738	1.675	4.0632	4.6532	2.6272	3.4908	4.9703	2.5747	4.248	7.7429	11.8407	14.7673	8.9949	29.564	4.133	5.4237	7.8908	6.6586	11.7439	12.9779	12.3637	13.3147	12.0229	7.4336	7.5656	15.6349	6.3882	15.9057	2.9689	5.2497	2.2687	3.7022	23.2681	11.3062	3.9954	3.7297	4.9276	8.6791	8.7259	12.4746	22.3146	33.8504	1.743	20.3351	1.1506	22.7345	5.2864
'2011-03-01'	5.1504	2.902	12.2292	1.675	4.0998	4.7307	2.6477	3.4832	4.9703	2.6066	4.3028	7.84	11.8649	14.7966	9.1557	28.5817	4.2767	5.4053	7.7835	6.5862	11.5977	12.8816	12.3097	13.1938	12.0229	7.7786	7.5752	16.3159	6.4565	15.8552	2.9808	5.1932	2.2247	3.7121	23.4353	11.6004	4.1015	3.8079	5.0417	8.588	8.6486	12.4942	22.3146	34.1072	1.743	20.5962	1.1566	22.5882	5.3641
'2011-03-02'	5.2418	2.8428	12.3738	1.675	4.0925	4.7837	2.6734	3.4297	4.9203	2.6385	4.2829	7.6723	11.728	15.4002	9.4143	28.1239	4.2299	5.4329	7.8117	6.5688	11.0779	12.5854	12.1475	12.9801	12.0229	7.749	7.4504	16.3909	6.3588	16.0447	3.0174	5.1141	2.1739	3.689	23.2681	11.7877	4.0712	3.7297	5.0432	8.3357	8.3547	12.2109	22.3146	33.9788	1.743	22.5169	1.1518	22.261	5.2432
'2011-03-03'	5.3492	2.8301	12.4588	1.675	4.0632	4.9346	2.7197	3.3151	4.956	2.6146	4.2829	7.5133	11.6395	15.1834	9.8057	27.3515	4.27	5.5159	7.5578	6.5463	10.6962	12.2115	11.9374	12.6826	12.0229	7.3547	7.4264	17.1489	6.2905	15.1856	2.9299	5.2226	2.1519	3.6956	23.1093	11.3775	4.003	3.633	4.9086	7.9011	8.2489	11.8641	22.3146	33.9294	1.743	21.454	1.1949	21.7445	5.1224
'2011-03-04'	5.393	2.8809	12.7735	1.675	4.0998	5.0977	2.7506	3.3763	5.0562	2.6385	4.3627	7.7164	11.9937	15.4588	9.9385	28.1525	4.3736	5.5252	7.7045	6.6437	10.8099	12.3966	12.0755	13.0963	12.0229	7.68	7.5512	17.2453	6.4663	15.4383	2.9961	5.4012	2.2179	3.7747	24.748	11.4667	4.0788	3.7204	4.9261	8.0792	8.2909	12.2353	22.3146	34.6504	1.743	21.2395	1.1997	22.5537	5.2389
'2011-03-07'	5.4128	2.9063	12.6289	1.675	4.1509	5.0937	2.7865	3.3763	5.1706	2.6863	4.4075	7.7959	12.38	15.5174	9.9455	29.2302	4.407	5.5621	8.1448	6.6736	10.9236	12.4003	12.3036	13.2124	12.0229	7.6504	7.6904	17.4102	6.5933	15.8299	3.1819	5.4532	2.2247	3.8899	27.2228	11.5291	4.1243	3.7895	4.8837	8.3293	8.1817	12.3623	22.3146	35.1838	1.743	21.1929	1.1853	24.8091	5.459
'2011-03-08'	5.4208	2.919	12.799	1.675	4.1436	5.1181	2.7711	3.4145	5.2206	2.6704	4.3726	7.7694	12.2915	15.5057	9.9944	29.0776	4.4504	5.5713	8.1504	6.786	10.8668	12.5854	12.3036	13.5145	12.0229	7.8772	7.6664	18.3225	6.5542	15.8805	3.1228	5.6363	2.3003	3.9986	28.0672	11.4578	4.1622	3.7619	4.8705	8.1152	8.1229	12.2841	22.3146	34.4529	1.743	21.8829	1.1841	24.6628	5.4763
'2011-03-09'	5.4128	2.9063	13.0116	1.675	4.1217	5.0407	2.7814	3.3839	5.1491	2.6465	4.3776	7.7252	12.2271	15.5701	10.0503	29.1062	4.407	5.5528	8.1053	6.8109	11.2729	12.441	12.3036	13.5378	12.0229	7.8871	7.724	18.331	6.5151	15.6594	3.1263	5.5843	2.2865	3.9624	28.0839	11.3865	4.1395	3.7619	4.9466	8.1852	8.1968	12.2548	22.3146	34.5023	1.743	21.4167	1.1722	24.4992	5.4806
'2011-03-10'	5.2657	2.8766	12.6884	1.675	4.1217	4.9224	2.7094	3.2311	5.0776	2.5987	4.2978	7.584	11.7441	15.1248	9.7777	28.2384	4.3836	5.3776	8.2294	6.5738	11.0211	12.952	12.2856	13.5052	12.0229	7.6209	7.5272	17.6886	6.4077	15.432	3.066	5.3854	2.2975	3.8932	26.6459	11.3865	4.0636	3.7112	4.9027	8.1067	8.2858	11.7908	22.3146	34.0874	1.743	21.2955	1.159	23.4318	5.2993
'2011-03-11'	5.21	2.8428	12.6544	1.675	4.034	4.8653	2.694	3.2617	5.0562	2.5827	4.2629	7.531	11.5671	15.031	9.5471	27.9237	4.3101	5.3776	8.0037	6.4564	10.8018	13.2223	11.8773	13.2868	12.0229	7.4828	7.4792	17.5965	6.3295	15.2677	3.0364	5.3922	2.244	3.8372	25.9687	11.3151	4.0106	3.6928	4.8749	8.0982	8.138	11.6931	22.3146	32.8922	1.743	20.6801	1.1494	23.1563	5.226
'2011-03-14'	5.218	2.8343	12.6884	1.8428	4.0267	4.9101	2.7094	3.3151	5.1634	2.5987	4.2679	7.4427	11.5993	15.2068	9.582	28.0572	4.3001	5.4791	8.0037	6.3091	10.5582	14.1294	11.9914	13.4309	12.0229	7.4828	7.6568	17.4273	6.2612	15.5141	3.047	5.4012	2.2618	3.8471	26.4369	11.5202	4.003	3.7941	5.071	7.9117	8.311	12.4551	22.3146	35.1641	1.743	21.0158	1.1602	23.3371	5.308
'2011-03-15'	5.1344	2.7286	12.1526	2.0281	3.9536	4.7633	2.6734	3.1929	5.2492	2.5588	4.1981	7.2573	11.237	14.8611	9.4283	27.3515	4.2099	5.3868	7.7892	6.4115	10.3308	14.1406	12.2076	13.0265	12.0229	7.1871	7.5368	18.0141	6.1635	14.9329	2.95	5.1638	2.2028	3.7615	25.0991	11.1635	3.9727	3.7066	4.9364	7.5513	8.4572	12.3476	22.3146	34.2356	1.743	20.3911	1.1434	22.4762	5.144
'2011-03-16'	5.1742	2.7709	12.1526	2.224	3.9609	4.8041	2.6889	3.2082	5.3279	2.5987	4.228	7.3368	11.559	14.9959	9.582	27.4564	4.2299	5.4329	7.9021	6.3565	10.4526	14.3442	12.4658	13.0684	12.0229	7.266	7.5896	19.2926	6.2026	15.1161	3.0802	5.2181	2.2055	3.7911	26.1275	11.1635	3.9802	3.7204	4.8793	7.6849	8.2405	12.9728	22.3146	34.601	1.743	20.4843	1.1506	22.8981	5.2173
'2011-03-17'	5.1146	2.7201	12.0506	2.1715	4.0048	4.7429	2.6529	3.1471	5.0418	2.6385	4.2729	7.169	11.1887	15.1424	9.4422	26.2357	4.1464	5.3315	7.569	6.1868	10.7125	14.7737	12.4958	12.7477	12.0229	7.2167	7.364	18.1383	6.1049	14.6929	3.0754	5.157	2.1629	3.7022	26.1944	11.0655	3.9196	3.633	4.7023	7.5873	7.9617	12.6163	22.3146	33.6923	1.743	20.5309	1.1267	22.5537	5.0965
'2011-03-18'	5.1305	2.7244	12.0421	2.1365	3.9755	4.7633	2.658	3.1089	5.0061	2.6385	4.2629	7.2132	11.3175	16.2909	9.3724	26.5027	4.2299	5.2946	7.586	6.2167	10.7937	14.7737	12.8561	12.7663	12.0229	7.3152	7.508	18.4595	6.1244	14.6613	3.1038	5.3876	2.1876	3.7318	26.4954	11.1011	4.0485	3.6145	4.752	7.7251	7.9415	12.6358	22.3146	33.7022	1.743	20.4004	1.147	22.7603	5.0534
'2011-03-21'	5.1464	2.7201	12.0591	2.1086	3.9536	4.7756	2.6529	3.1318	4.9989	2.6226	4.2729	7.1249	11.237	16.4667	9.4702	26.7506	4.2733	5.23	7.6029	6.2816	10.6313	14.2331	12.6579	12.6873	12.0229	7.1674	7.3928	18.2689	6.0951	14.9708	3.0766	5.4464	2.2632	3.7088	26.4452	10.8693	4.003	3.5823	4.752	7.7251	7.8004	12.2402	22.3146	34.0775	1.743	19.7944	1.1506	22.8206	4.9627
'2011-03-22'	5.2418	2.7667	12.0251	2.1086	3.9682	4.9509	2.7146	3.1471	4.9846	2.6863	4.2729	7.1602	11.3014	16.373	9.6799	26.3882	4.2733	5.2946	7.6706	6.3066	10.3957	13.9295	12.5078	12.8499	12.0229	7.0195	7.5416	17.8406	6.1635	15.1603	3.0529	5.4238	2.2673	3.7417	26.3532	10.7712	3.9878	3.7204	4.5574	7.4177	7.8155	12.5577	22.3146	32.9811	1.743	19.3561	1.1602	22.9497	4.9282
'2011-03-23'	5.2816	2.7963	12.0251	2.1785	4.0705	4.9876	2.73	3.1624	5.0275	2.8139	4.2829	7.2396	11.3014	16.5722	9.8197	26.8555	4.4404	5.3315	7.8682	6.3491	10.4607	14.0184	13.0843	12.9987	12.0229	7.0885	7.628	18.3375	6.2123	15.2046	3.0742	5.5256	2.2838	3.857	27.5906	10.8425	4.2304	3.7204	4.6321	7.6764	7.9381	12.7335	22.3146	33.1984	1.743	19.7664	1.165	23.4145	5.0577
'2011-03-24'	5.2418	2.7667	12.1101	2.1365	4.034	4.9509	2.7197	3.1624	4.9918	2.774	4.2879	7.169	11.3014	16.3613	9.7847	27.0463	4.4137	5.2946	7.8174	6.3316	10.1602	13.9036	13.0242	12.8546	12.0229	7.1378	7.5464	17.9991	6.1537	15.5393	3.1003	5.6906	2.2893	3.8636	27.1224	10.8336	4.1774	3.7158	4.7198	7.8375	8.0221	13.1487	22.3146	32.4379	1.743	19.9529	1.1662	23.0616	4.9843
'2011-03-25'	5.3293	2.7878	12.2037	2.3499	4.0486	5.0937	2.7608	3.1853	5.0132	2.7979	4.3228	7.3103	11.3014	16.332	9.9944	27.2466	4.6108	5.2946	7.8174	6.4664	10.1683	13.8258	13.1203	12.8825	12.0229	7.1674	7.6232	18.3139	6.2221	15.4635	3.1452	5.6974	2.3717	3.9756	27.7411	10.896	4.3896	3.9369	4.7754	7.8566	8.0221	13.1096	22.3146	32.7441	1.743	19.8223	1.1662	23.3715	5.1656
'2011-03-28'	5.3452	2.8893	12.2037	2.5841	4.1071	5.1141	2.8328	3.1547	5.1491	2.9016	4.3178	7.3014	11.3014	16.4257	9.9455	27.7806	4.6409	5.3038	8.0601	6.3665	9.8922	13.9443	13.1203	12.6362	12.0229	7.0195	7.652	18.3396	6.1928	15.5204	3.1713	5.5549	2.4856	3.9229	29.2126	11.0298	4.4048	3.9092	4.6262	7.8693	7.6392	13.3196	22.3146	31.6674	1.743	19.2536	1.1638	23.5609	5.0447
'2011-03-29'	5.4168	2.9443	11.7359	2.7135	4.129	5.1875	2.8945	3.1471	5.1205	2.9574	4.2579	7.2132	11.4946	15.869	10.0014	26.9986	4.6743	5.2023	7.8964	6.1368	9.9896	13.4556	12.5378	12.269	12.0229	7.0293	7.6568	17.6158	6.1928	15.0277	3.202	5.3176	2.5062	3.8636	29.522	10.7712	4.473	3.8908	4.4024	7.6488	7.6308	13.1096	22.3146	31.865	1.9187	18.7408	1.1446	23.1993	4.9196
'2011-03-30'	5.5083	2.8851	11.7359	2.8814	4.0925	5.1345	2.9048	3.1624	5.1348	2.9813	4.3128	7.2043	11.1646	16.2206	9.9804	25.8447	4.544	5.2485	7.7609	6.0694	9.7379	13.5222	12.4718	11.9623	12.0229	6.8124	7.412	18.6308	6.2416	14.8003	3.1145	5.3176	2.4829	3.969	29.2126	10.5572	4.2987	3.831	4.537	7.6591	7.6224	12.5967	22.3146	32.7638	2.0418	18.5729	1.1375	22.8464	4.8807
'2011-03-31'	5.4168	2.8851	11.5318	2.6156	4.0413	5.1181	2.8739	3.1242	5.0562	2.8776	4.253	7.0984	11.2451	16.3613	9.8476	25.673	4.4872	5.2485	7.5295	6.0994	9.5267	13.2519	12.1535	11.8043	12.0229	6.6054	7.3256	18.7058	6.1049	14.5602	3.1145	5.2656	2.3621	3.8735	28.8448	10.4502	4.3062	3.7573	4.4799	7.3246	7.703	12.1474	22.3146	32.6552	1.8807	17.8923	1.1494	22.4246	4.8376
'2011-04-01'	5.6236	2.9613	12.6884	2.759	4.0486	5.2772	2.9871	3.1547	5.1134	2.8378	4.2679	7.1337	11.5107	16.5488	10.0153	25.0436	4.7144	5.2485	7.6932	6.017	9.6485	13.7999	12.3817	12.0599	12.0229	6.6941	7.4456	18.9349	6.1147	14.5476	3.1145	5.3899	2.5598	4.0184	30.9099	10.5572	4.4503	3.7803	4.5633	7.2226	7.7282	12.4649	22.3146	32.1317	1.9041	18.0974	1.165	23.1821	4.9196
'2011-04-06'	5.8026	2.9401	12.6714	2.766	4.0998	5.5056	3.0539	3.2464	5.1706	3.0291	4.3427	6.966	11.8568	16.4843	10.3508	25.2343	4.8146	5.2853	7.7158	6.017	9.8922	13.5148	12.3817	12.4177	12.0425	6.5956	7.6328	20.828	6.0072	14.5855	3.1145	5.3492	2.5214	4.0843	31.0269	10.4145	4.5261	3.725	4.458	7.7197	7.7047	12.2548	22.3146	31.5884	1.866	17.7338	1.2068	23.3715	4.829
'2011-04-07'	5.7867	2.9063	12.85	2.731	4.0851	5.5219	3.0539	3.2311	5.1849	2.9892	4.3427	6.9748	11.7602	16.9297	10.3438	25.4536	4.7946	5.313	7.9641	5.8772	9.9165	13.9961	12.4658	12.4363	11.9838	6.7237	7.5944	20.7123	6.0267	14.4718	3.1145	5.2972	2.7425	4.0513	31.1356	10.575	4.4655	3.7343	4.5106	7.6368	7.5955	12.6651	22.3146	31.8057	1.8777	18.2093	1.2032	23.3457	4.8937
'2011-04-08'	5.7748	2.8978	12.6544	3.0038	4.1217	5.5627	3.0487	3.2388	5.1777	3.0211	4.4075	6.9836	11.9132	16.9297	10.4277	25.8447	4.8079	5.5252	8.331	6.0045	10.0221	14.0628	12.4778	12.5758	12.9678	6.8913	7.652	20.4618	6.0463	14.7876	3.1145	5.4532	2.6793	4.025	31.5035	10.6999	4.4655	3.7343	4.6847	8.0829	7.7534	12.8947	22.3146	31.3316	1.8748	18.4797	1.226	23.5351	5.0879
'2011-04-11'	5.7787	2.8809	12.4758	3.1856	4.1582	5.4933	3.0436	3.2464	5.2278	3.1248	4.3776	6.8512	11.7522	16.7832	10.4696	25.4346	4.701	5.5252	8.4326	5.8098	9.8028	14.0258	12.0995	12.4967	12.8505	7.0885	7.6376	20.7059	5.9877	14.8571	3.1145	5.2769	2.5996	3.9789	31.0771	10.5929	4.2911	3.6606	4.7213	8.0446	7.8441	12.5088	22.3146	31.3415	1.8396	18.1161	1.2116	23.5351	4.9843
'2011-04-12'	5.739	2.9443	12.5013	3.1087	4.4579	5.424	3.0076	3.2693	5.378	3.2204	4.4175	7.4074	11.6958	16.7773	10.3508	25.5299	4.6242	5.4698	8.3367	5.7923	9.6648	13.7962	12.0875	12.9336	12.6811	7.0885	7.8632	19.2711	6.2612	14.5223	3.1145	5.1932	2.6271	3.9591	30.1323	10.5394	4.3593	3.6606	4.7403	8.2103	7.9096	12.6212	22.3146	31.7662	1.8601	18.2373	1.2021	23.1047	5.1008
'2011-04-13'	5.9617	2.9782	12.6884	3.1786	4.3702	5.6116	3.0745	3.2846	5.3351	3.1965	4.4325	7.3544	11.6958	16.8769	10.7073	25.7016	4.7277	5.4791	8.7148	5.9096	9.7704	14.048	12.2376	12.9568	12.3813	7.0885	8.108	19.299	6.2416	14.4023	3.1145	5.2769	2.612	4.0217	31.5955	10.7534	4.4048	3.7665	4.9525	8.3186	7.918	12.6944	22.3146	33.0898	1.8514	18.8713	1.22	23.3457	5.1181
'2011-04-14'	5.9497	2.919	12.6799	3.2171	4.3775	5.5749	3.095	3.277	5.3065	3.1885	4.3976	7.2573	11.7683	16.6367	10.7003	25.4441	4.6208	5.4422	8.6979	5.9621	9.681	13.8554	12.1175	12.9661	12.4465	7.0885	7.9016	18.815	6.144	14.3202	3.1145	5.2068	2.5159	3.9789	30.935	10.7266	4.3821	3.7619	4.9525	8.4939	7.9062	12.8556	22.3146	32.6453	1.8396	18.6848	1.2164	22.855	5.1181
'2011-04-15'	5.9975	2.919	12.6204	3.1821	4.3482	5.5749	3.1361	3.254	5.2349	3.1168	4.4325	7.3014	11.9373	16.4726	10.6094	25.1962	4.7277	5.4975	8.7487	5.8372	9.6729	13.774	12.0454	12.8221	12.049	7.0885	7.9592	19.0848	6.1733	14.1749	3.1145	5.2068	2.542	4.0382	30.425	10.682	4.6626	3.7987	5.1119	8.6277	7.9381	12.8556	22.3146	34.1072	1.8455	18.172	1.232	22.8464	5.2778
'2011-04-18'	5.9657	2.9401	12.9095	3.231	4.319	5.5219	3.1259	3.254	5.2779	3.1407	4.5122	7.4515	11.9051	16.3906	10.5675	24.7861	4.7912	5.4606	8.4891	5.9271	9.6891	13.674	12.1655	12.9801	11.9708	7.0885	7.9208	18.8321	6.183	14.3392	3.1145	5.0915	2.5049	4.1337	30.2159	10.8425	4.6777	3.9092	5.1163	8.4652	7.8894	13.7983	22.3146	34.5615	1.8601	17.9016	1.2941	22.7517	5.3037
'2011-04-19'	5.7946	2.8766	12.8415	3.0352	4.2605	5.3955	3.0539	3.2006	5.2564	3.0769	4.4723	7.4162	11.4383	16.0858	10.3648	24.0231	4.7912	5.3776	8.6358	5.8672	9.6891	14.0221	11.6972	12.8128	11.5537	7.266	7.604	18.0976	6.056	13.9791	3.4068	4.9287	2.4403	4.0382	29.1792	10.6731	4.5943	3.8263	5.0607	7.9013	7.9247	13.6176	22.3146	34.0084	1.9012	17.7898	1.3587	21.9684	5.0318
'2011-04-20'	5.7708	2.8893	12.85	2.8989	4.2386	5.3588	3.0385	3.2082	5.1992	3.061	4.4275	7.478	11.4141	15.3943	10.246	24.7193	4.5974	5.4975	8.6866	5.9746	10.6556	14.5404	11.6912	12.9894	11.7948	7.1575	7.58	18.1983	6.1049	14.0549	3.2186	4.9739	2.4994	4.0151	29.2628	10.9139	4.6019	3.9046	5.2963	8.0892	8.1347	13.1926	22.3146	33.5639	1.8807	18.4424	1.3372	21.9339	5.0232
'2011-04-21'	5.7867	2.9359	12.8075	2.9233	4.2752	5.384	3.0745	3.2311	5.2492	3.1248	4.4275	7.6987	11.6556	16.1855	10.239	24.7479	4.6108	5.5805	8.7374	6.017	10.8262	14.6219	11.6371	12.9289	11.9317	7.0491	7.8008	19.042	6.1733	14.0865	3.247	5.1073	2.4829	4.0415	30.4333	10.8069	4.5716	3.9	5.2114	8.016	8.0675	13.2415	22.3146	34.8579	1.8601	18.3212	1.4042	22.3729	4.9929
'2011-04-22'	5.7469	2.9486	12.5353	2.7625	4.3409	5.3799	3.0899	3.2693	5.2349	3.1806	4.3477	7.8841	11.4463	17.025	10.239	25.3297	4.5807	5.5252	8.5342	5.8897	10.2495	14.3627	11.499	12.4642	11.7753	7.0589	7.7048	19.2818	6.3882	14.137	3.137	5.0304	2.4623	3.9953	29.6892	10.6018	4.4958	4.0474	5.1207	8.274	8.1481	13.0998	22.3146	34.6603	1.8601	18.2466	1.3587	22.0372	5.0059
'2011-04-25'	5.7827	2.864	12.2887	2.759	4.3117	5.4172	3.0899	3.254	5.0919	3.1327	4.2978	7.9195	11.1807	16.32	10.232	24.5763	4.4905	5.5436	8.4157	5.7973	9.8272	13.9887	11.2768	12.032	11.7883	6.6448	7.5224	18.7186	6.31	13.6001	3.0482	4.8789	2.4623	3.9229	28.2512	10.4502	4.4503	4.0243	5.1178	8.29	8.1968	12.8214	22.3146	33.8899	1.8191	17.3329	1.3599	20.9354	4.8203
'2011-04-26'	5.8662	2.8386	12.2462	2.7555	4.1801	5.5207	3.131	3.17	5.0705	3.1088	4.248	8.0078	10.8104	15.9147	10.2809	24.2234	4.5273	5.3407	8.3028	5.8672	9.8516	13.8888	11.3969	12.0274	11.8535	6.6448	7.3928	18.8321	6.31	13.3474	3.0316	4.8925	2.2838	3.9262	28.3013	10.468	4.4048	4.1302	5.131	8.0574	7.9856	12.2939	22.3146	33.6824	1.7869	16.8947	1.3085	21.1764	4.8333
'2011-04-27'	5.8145	2.809	11.94	2.5981	4.2532	5.4751	3.1824	3.1547	5.0347	3.1885	4.2629	7.9195	10.7863	16.0116	10.1691	23.1648	4.4371	5.3315	8.3084	5.6924	9.8516	14.0184	11.1027	11.7857	11.5994	6.3984	7.3592	18.8321	6.3686	13.2084	3.0281	4.7275	2.244	3.8932	28.6441	10.3432	4.3669	4.2039	5.0637	7.8025	7.9401	12.0155	22.3146	32.7737	1.7781	16.587	1.2965	21.0559	4.7772
'2011-04-28'	5.8145	2.7582	11.889	2.4198	4.1875	5.4751	3.1721	3.0707	4.9346	3.0132	4.248	7.3632	10.6494	15.8706	10.26	22.8501	4.3134	5.3315	8.0601	5.5202	9.3643	13.4407	10.8025	11.7857	11.5668	6.2702	7.2968	18.2389	6.0267	12.7347	2.9642	4.5172	2.1767	3.8241	28.4184	10.0935	4.2456	3.9737	4.9452	7.5412	7.7079	11.6492	22.3146	31.5489	1.7547	15.897	1.232	20.8062	4.6046
'2011-04-29'	5.6793	2.809	12.0676	2.4198	4.4505	5.1852	3.1619	3.1165	4.9346	3.3081	4.3078	7.6723	10.6494	16.1614	10.1062	23.203	4.3903	5.3868	8.252	5.625	9.4536	13.5555	11.0186	11.7532	11.873	6.4082	7.364	18.5687	6.1733	12.9937	3.0115	4.5873	2.2426	3.8998	29.5972	10.263	4.329	4.2085	5.0198	7.8758	7.776	11.8885	22.3138	32.4675	1.7781	16.1208	1.269	21.5207	4.6046
'2011-05-03'	5.6833	2.8555	12.2632	2.6611	4.6332	5.1687	3.1773	3.17	5.0418	3.3798	4.3278	7.6723	10.7299	16.2143	10.0782	23.6417	4.3736	5.396	8.348	5.6774	9.4617	13.7184	11.1988	11.9344	11.8144	6.6941	7.3688	18.2432	6.1733	13.4232	3.0518	4.6009	2.2481	3.9163	29.8313	10.37	4.4579	4.2361	5.1236	7.9204	7.9553	12.1962	22.3138	33.0602	1.7898	16.4937	1.3324	21.2797	4.7297
'2011-05-04'	5.5003	2.737	12.1101	2.766	4.6259	5.0527	3.1773	3.17	4.9417	3.2762	4.223	7.4162	10.2228	15.8265	9.8197	23.0218	4.2733	5.2208	8.0149	5.5027	9.0394	13.6592	10.8505	11.4743	11.1497	6.4772	6.9031	17.7828	6.0365	13.2463	2.9677	4.4109	2.1684	3.8208	27.7077	10.1916	4.2532	4.0934	5.052	7.7005	7.8796	11.4587	22.3138	32.7737	1.7986	16.587	1.3288	20.2725	4.5873
'2011-05-05'	5.5202	2.7582	12.2547	2.8744	4.5967	5.0693	3.1002	3.1624	4.9846	3.2603	4.2779	7.3897	10.2147	15.5005	9.8546	23.4605	4.3402	5.2577	7.9641	5.4802	9.015	13.8962	10.7244	11.9065	11.0585	6.6941	6.8935	17.7571	6.0463	13.2716	2.9677	4.4155	2.1767	3.7944	27.1893	10.4859	4.2532	4.0336	5.1588	7.8152	8.1244	11.4587	22.3138	32.991	1.784	16.7548	1.3276	19.9024	4.6002
'2011-05-06'	5.4964	2.7751	12.5183	2.787	4.7282	5.003	3.0128	3.2158	4.9274	3.3001	4.228	7.6723	10.1584	15.4564	9.8127	23.1839	4.3535	5.23	8.1165	5.3928	9.1694	14.1035	10.8745	12.0274	11.1432	6.6843	6.8935	19.1534	6.1244	13.3221	2.8766	4.4494	2.1643	3.7747	26.4118	10.6018	4.3745	4.075	5.3665	7.6082	8.3012	11.5417	22.3138	32.9515	1.7693	16.6616	1.3683	19.4461	4.6218
'2011-05-09'	5.4725	2.7709	12.5268	2.7905	4.9621	5.0361	2.9922	3.2158	4.9274	3.3958	4.2031	7.5751	10.2147	15.756	9.7847	23.7275	4.3435	5.2116	8.077	5.3329	9.3155	13.8184	10.8745	12.2086	11.1627	6.6744	6.9223	19.5988	6.0756	13.5243	2.8968	4.6122	2.1863	3.7747	26.6124	10.5394	4.3669	3.9829	5.4104	7.4839	8.2027	11.4636	22.3138	33.3071	1.7811	16.9506	1.3779	19.4978	4.6304
'2011-05-10'	5.556	2.8047	12.4333	2.8359	4.9036	5.1024	3.0487	3.2006	4.9417	3.4197	4.2131	7.5398	10.4079	15.7208	9.8965	23.7466	4.4003	5.3315	8.0375	5.4128	9.3318	13.7925	10.9166	12.204	11.1171	6.6054	6.9751	20.8751	6.0365	13.5811	2.9429	4.7071	2.2055	3.7845	27.181	10.6018	4.4124	3.9415	5.3811	7.452	8.1472	11.7908	22.3138	32.5959	1.784	16.7268	1.391	19.7388	4.7426
'2011-05-11'	5.5202	2.8343	12.2547	2.6995	4.8086	5.0403	3.0385	3.2082	4.9131	3.34	4.1881	7.6723	10.2872	15.712	9.8057	23.6035	4.4471	5.3315	7.9077	5.3753	9.1694	14.0517	10.9166	12.5236	10.8239	6.5561	6.9319	21.1406	6.017	13.4801	2.95	4.6551	2.2453	3.8636	26.788	10.7712	4.5034	4.0336	5.3811	7.7388	8.2355	11.7518	22.3138	32.0428	1.9275	16.6243	1.4604	19.2654	4.6952
'2011-05-12'	5.4287	2.8343	11.9996	2.5562	4.7648	5.003	3.0282	3.1471	4.8202	3.2842	4.1483	7.5487	10.3274	15.3419	9.7358	22.8692	4.4103	5.2208	7.823	5.2955	9.0313	13.8703	10.5863	11.8237	10.7913	6.4871	6.7543	20.6945	5.9681	13.0126	2.8766	4.6551	2.1822	3.8043	25.8432	10.5394	4.5337	3.9046	5.7484	7.6209	8.1825	11.6362	22.3138	31.618	1.8631	16.1021	1.4664	18.4648	4.6002
'2011-05-13'	5.5003	2.8217	12.2462	2.6156	4.6332	5.0279	3.0487	3.17	4.7987	3.2762	4.1483	7.3632	10.5448	15.3771	9.8266	22.3733	4.4939	5.1654	7.823	5.3579	9.0719	13.9924	10.6824	12.0757	10.7978	6.4181	7.3256	20.5916	5.9486	13.1579	2.9323	4.5963	2.1464	3.8636	26.4369	10.6375	4.5943	3.8402	5.6972	7.8407	8.1749	11.2035	22.3138	31.865	1.8982	15.7106	1.5393	19.0157	4.6391
'2011-05-16'	5.4447	2.8005	11.9145	2.5212	4.6186	4.8498	2.9871	3.1547	4.7343	3.2284	4.1283	7.1602	10.4562	15.0951	9.7008	22.4114	4.4738	5.1101	8.0375	5.2846	8.9663	14.1887	11.0727	11.9543	10.8304	6.497	7.2199	20.6077	5.8802	13.1958	2.9559	4.6106	2.1616	3.8834	25.885	10.4859	4.6398	3.7895	5.6781	8.0733	8.2936	11.0421	22.3138	32.4971	1.8601	15.4961	1.5956	18.6111	4.5657
'2011-05-17'	5.5322	2.7878	11.804	2.5072	4.6186	4.916	3.0128	3.1395	4.7772	3.1407	4.1233	7.169	10.4804	15.3242	9.8266	22.5354	4.4919	5.1378	8.0432	5.3099	9.0313	14.1183	11.0607	11.6557	10.9738	6.5857	7.292	19.3408	5.8705	13.2463	3.0139	4.4594	2.1327	3.8274	27.3398	10.6375	4.5261	3.7711	5.447	8.0064	8.2305	11.0808	22.3138	32.5366	1.8309	15.4775	1.5537	20.4705	4.5571
'2011-05-18'	5.6276	2.7836	11.6934	2.5282	4.6771	5.061	3.095	3.1547	4.8058	3.2124	4.1483	7.2573	10.5045	15.289	9.9944	22.5354	4.5581	5.1285	8.0827	5.5124	9.2262	14.4775	11.0607	11.889	11.0194	6.5758	7.1095	19.254	5.8998	13.2463	3.0151	4.4548	2.1464	3.834	27.5823	10.575	4.6247	3.7941	5.4543	8.0542	8.2204	11.2229	22.3138	32.7342	1.8338	15.897	1.5549	21.0559	4.5787
'2011-05-19'	5.6236	2.7497	11.8635	2.5282	4.5529	5.0527	3.1053	3.1395	4.7486	3.1566	4.1383	7.1514	10.3516	15.1833	9.9455	23.0885	4.4611	5.1654	7.8569	5.4618	9.0394	14.4183	11.0006	11.5904	10.9282	6.4477	7.0951	19.6784	5.8021	13.4801	2.9642	4.3952	2.1478	3.857	27.2813	10.5305	4.5716	3.725	5.3738	7.9108	8.2355	11.1583	22.3138	32.2403	1.8162	15.8411	1.5549	20.5222	4.6002
'2011-05-20'	5.6634	2.7455	11.8805	2.5981	4.4579	5.1314	3.1156	3.1395	4.72	3.1248	4.1383	7.1072	10.3677	15.1216	9.9734	23.1457	4.4478	5.2577	7.8964	5.3858	9.0232	14.285	10.9046	11.4038	10.7848	6.4477	7.0183	20.8617	5.6751	13.4738	3.0092	4.2761	2.1149	3.8274	27.2813	10.3967	4.4655	3.6928	5.4133	7.9905	8.2936	11.0421	22.3138	31.539	1.7986	15.9343	1.5621	20.5222	4.6391
'2011-05-23'	5.5123	2.7455	11.6169	2.4093	4.3263	4.9533	3.0333	3.0707	4.5841	2.9972	4.0436	6.7982	9.9894	14.6369	9.7218	22.1921	4.3772	5.1193	7.7045	5.2896	9.0881	13.3926	10.5022	11.1145	10.4329	6.3195	6.6823	20.6945	5.3723	13.0695	2.9252	4.1707	2.0805	3.6627	26.487	10.0579	4.3896	3.5086	5.2626	7.6209	8.0108	10.4739	22.3138	30.8179	1.7986	15.4122	1.4843	19.8938	4.4492
'2011-05-24'	5.5083	2.6271	11.6424	2.5317	4.3482	4.974	3.0436	3.0402	4.5627	3.0371	4.0336	6.86	9.9572	14.5135	9.6659	22.0967	4.3772	5.1193	7.6368	5.3276	9.3074	13.3186	10.5383	11.0025	10.5502	6.1815	6.7063	22.7138	5.3039	12.9747	2.8388	4.1661	2.0668	3.6989	26.8465	10.1025	4.42	3.5317	5.1514	7.7324	7.925	10.5513	22.3138	30.2352	1.7635	15.4588	1.5059	20.4361	4.4492
'2011-05-25'	5.4089	2.5848	11.4298	2.4827	4.2605	4.8705	2.9871	2.9561	4.5341	2.9494	3.9937	6.6128	9.8525	14.3549	9.4982	21.8487	4.3419	5.0547	7.4787	5.3504	9.1612	13.0409	10.3641	10.6105	10.5437	6.2505	6.6103	22.4984	5.1672	12.7094	2.8163	4.0836	2.0325	3.666	26.9385	9.9598	4.4427	3.4073	5.1529	7.7898	7.718	10.5578	22.3138	29.7314	1.7166	15.0859	1.5752	20.7029	4.3802
'2011-05-26'	5.4287	2.5805	11.4978	2.4548	4.1875	4.945	2.9871	2.9638	4.5269	2.9813	3.9887	6.604	10.0055	14.2404	9.4982	21.7534	4.2978	5.0363	7.3771	5.3529	8.8607	12.3596	10.4482	10.4612	10.4003	6.4082	6.6967	22.7074	5.1769	12.602	2.8281	4.0607	1.9968	3.6791	26.7044	9.8528	4.3214	3.3521	5.0812	7.863	7.5665	10.4351	22.3138	29.7314	1.7166	14.5451	1.6207	20.5566	4.3154
'2011-05-27'	5.4447	2.589	11.3107	2.3289	4.0486	4.974	3.0385	2.9791	4.5055	2.9414	3.9887	6.5687	10.0699	13.8438	9.6379	21.8011	4.3375	5.147	7.3427	5.3099	8.3491	11.993	10.4602	10.4519	10.4003	6.1815	6.7495	22	5.1574	12.0967	2.8163	3.9507	1.9405	3.6693	27.1642	9.6923	4.3214	3.2966	4.8866	7.5572	7.6751	10.4545	22.3138	28.2498	1.6639	14.0696	1.6195	20.9354	4.2119
'2011-05-30'	5.4884	2.5932	11.2342	2.3079	4.0413	5.0486	3.0436	2.9943	4.4626	2.9175	3.9787	6.6128	10.1343	13.5001	9.6379	21.3624	4.1963	5.23	7.0733	5.3023	8.5602	11.9671	10.3341	10.0133	10.5632	6.1815	6.7495	21.6559	5.1086	11.7998	2.7394	3.9003	1.8979	3.49	26.3951	9.6031	4.2532	3.2966	4.7272	7.7005	7.7129	10.3964	22.3138	27.5485	1.661	13.7153	1.5381	19.6699	4.1514
'2011-05-31'	5.5123	2.6278	11.3617	2.3918	4.1217	5.1231	3.1156	3.0172	4.5555	2.9653	4.0186	6.6128	10.3435	14.8043	9.7218	21.5245	4.1434	5.2669	7.2567	5.4314	8.5196	12.2892	10.6223	10.2839	10.7848	6.2604	6.9031	22.6334	5.2551	12.0083	2.7394	4.0286	1.9212	3.521	27.1475	9.7636	4.2911	3.3939	4.8486	7.468	7.7584	10.7838	22.3138	28.1411	1.7137	14.1255	1.4843	20.7718	4.2291
'2011-06-01'	5.4645	2.6018	11.3958	2.3638	4.0998	5.0527	3.0745	3.002	4.5341	2.9255	3.9987	6.7982	10.255	14.8396	9.6449	21.925	4.1125	5.1931	7.2797	5.6669	8.4709	12.2855	10.6704	10.3492	11.0389	6.4575	6.8599	22.6559	5.2258	12.2925	2.8139	4.1065	1.9226	3.4969	27.7746	9.7636	4.2835	3.3939	4.8691	7.4839	7.776	11.0744	22.3138	28.0127	1.7078	14.3773	1.5597	20.789	4.2377
'2011-06-02'	5.2538	2.55	11.0301	2.6016	4.0632	4.7876	2.9511	2.9714	4.5484	2.8537	3.9189	6.7894	10.0135	14.7515	9.2745	21.2575	3.9933	5.1562	7.1478	5.5884	8.2272	12.1115	10.4782	10.0506	11.0715	6.5561	6.7111	23.4469	5.1379	12.0019	2.8116	3.9828	1.8841	3.4038	28.7444	9.7191	4.1774	3.3707	4.9013	7.2322	7.9225	11.0163	22.3138	27.2028	1.6756	14.0696	1.508	21.0214	4.1169
'2011-06-03'	5.2808	2.5759	11.2342	2.6541	4.129	4.8373	2.9613	2.9943	4.5841	2.9016	3.9389	6.8777	10.1021	15.1744	9.3514	21.6199	4.0551	5.147	7.2854	5.6416	8.3247	12.6039	10.7484	10.2839	11.3648	6.5265	6.7879	23.3987	5.1867	12.1725	2.8506	4.024	1.9693	3.4624	28.502	9.7993	4.2304	3.3939	5.0695	7.3055	7.9427	11.1325	22.3138	27.7065	1.6932	14.4332	1.5425	21.0559	4.186
'2011-06-07'	5.2861	2.6018	11.2257	2.9198	4.1217	4.8208	2.9819	3.002	4.6342	2.9016	3.9987	6.8777	10.1101	15.1039	9.3793	21.6866	4.0639	5.2116	7.4058	5.553	8.3572	12.7039	10.8648	10.3212	11.3061	6.5068	6.8071	25.0836	5.1867	12.2041	2.8684	3.9782	1.9775	3.4693	28.6274	9.835	4.2759	3.3939	5.0329	7.3724	7.9452	11.1906	22.3138	28.0819	1.699	14.9087	1.6133	21.1075	4.2248
'2011-06-08'	5.1919	2.6018	11.1406	2.9198	4.1071	4.7297	2.9562	3.002	4.6414	2.9016	4.0087	6.8688	10.0457	15.1833	9.2465	21.906	4.2095	5.2208	7.4058	5.5327	8.479	12.6595	10.7157	10.2932	11.5733	6.6054	6.7495	24.9903	5.1769	12.223	2.8684	3.9598	1.9597	3.4762	28.0589	9.835	4.6474	3.3429	5.0198	7.3278	7.8316	11.0873	22.3138	29.5437	1.699	14.7689	1.6573	20.8407	4.2291
'2011-06-09'	5.0715	2.6018	11.0216	2.9338	3.9901	4.5889	2.9196	2.9638	4.5438	2.8298	3.9688	6.5863	10.0457	14.7515	9.0578	22.5068	4.1036	5.1101	7.2109	5.3782	8.2988	12.2966	10.3703	10.0506	11.3191	6.3195	6.6055	24.9196	5.0109	12.0588	2.8565	3.8865	1.9116	3.3831	27.2562	9.621	4.4427	3.2548	4.8939	7.2641	7.5741	10.6934	22.3138	29.1091	1.6668	14.2467	1.6764	20.4189	4.1169
'2011-06-10'	5.0976	2.6364	10.9535	2.9268	4.2386	4.6178	2.9458	2.9638	4.5438	2.8697	3.9688	6.5422	10.0538	14.866	9.1367	24.376	4.2448	5.1285	7.1478	5.4491	8.225	12.3447	10.2918	10.1159	11.1236	6.2899	6.6199	24.3826	5.0109	12.602	2.8589	3.8223	1.9459	3.4107	26.8633	9.6031	4.42	3.2641	4.8705	7.2322	7.665	10.7644	22.3138	30.0277	1.6697	14.4145	1.663	20.2897	4.2809
'2011-06-13'	5.1238	2.5975	10.7835	3.0387	4.1144	4.6096	3.0033	2.9791	4.5063	2.7979	3.9488	6.4539	9.9491	14.681	9.1724	24.5381	4.2051	5.2116	7.0962	5.4922	8.2496	12.3485	10.3624	10.0879	11.0129	6.2111	6.5431	24.8135	4.923	12.6399	2.8861	3.7307	1.9377	3.3383	26.7044	9.3356	4.564	3.2316	4.9364	7.1334	7.5741	10.7321	22.3138	30.3043	1.658	14.3306	1.7338	20.2037	4.2464
'2011-06-14'	5.1919	2.6278	10.7835	2.9933	4.1217	4.6013	3.0399	2.9867	4.5438	2.8059	4.0535	6.5598	10.255	15.1921	9.2225	24.6239	4.4919	5.2392	7.3771	5.5048	8.5366	12.5003	10.4488	10.2466	11.5407	6.2899	6.6727	24.5337	4.9718	12.602	2.9001	3.804	2.0325	3.39	27.7077	9.4426	4.6019	3.2919	5.071	7.2832	7.6195	11.1777	22.3138	30.4722	1.6785	14.7595	1.8199	20.7374	4.2852
'2011-06-15'	5.0872	2.5759	10.6389	2.9513	4.0559	4.4853	3.0243	2.9791	4.5288	2.774	4.0286	6.4715	10.2147	14.9806	9.1796	24.3474	4.5096	5.2577	7.2854	5.4086	8.6022	12.3114	10.2211	10.1159	11.4299	6.2209	6.5575	24.8038	4.923	12.5641	2.9091	3.7215	2.0105	3.3452	27.5906	9.3	4.5564	3.2502	4.9978	7.2832	7.6195	11.2358	22.3138	29.8993	1.6961	14.4239	1.7893	20.3414	4.2287
'2011-06-16'	5.0296	2.4722	10.5538	3.0527	3.9098	4.3652	3.0086	2.9332	4.4538	2.6704	4.0037	6.5422	10.022	14.8484	9.101	23.4509	4.3949	5.1101	7.1937	5.3479	8.4136	11.9856	9.9935	9.7706	11.1758	5.9449	6.4759	24.7942	4.9327	12.0714	2.8214	3.7353	1.9501	3.2486	27.1057	9.1038	4.6095	3.2687	4.9159	7.0665	7.4504	11.0163	22.3138	28.5659	1.661	13.9017	1.7472	19.8163	4.1284
'2011-06-17'	5.0034	2.4376	10.5623	2.7485	3.939	4.3859	3.0033	2.9561	4.4388	2.5987	4.0635	6.4804	9.8963	14.7779	9.101	23.5081	4.4743	5.0179	7.1192	5.2364	8.5284	11.9523	9.7422	9.3974	10.7848	5.8167	6.5671	22.3151	4.8546	12.0019	2.7874	3.6528	1.9734	3.1969	26.9051	8.979	4.5261	3.2316	4.9656	7.0729	7.3342	10.9969	22.3138	28.9116	1.658	13.9204	1.7836	19.4978	4.0456
'2011-06-20'	5.0505	2.3857	10.3667	2.6925	3.9024	4.4066	3.0295	2.9179	4.3713	2.5827	4.0637	6.3126	9.9382	14.5312	9.151	22.955	4.6023	4.7504	7.016	5.2187	8.799	11.6227	9.5774	9.1641	10.9803	5.8167	6.6583	22.4437	4.7667	12.1093	2.7874	3.5657	2.0023	3.1969	27.8247	8.9166	4.5034	3.0694	4.8632	6.9359	7.0641	10.9259	22.3138	28.7634	1.6522	13.6314	1.8372	19.6183	3.9584
'2011-06-21'	5.0662	2.3857	10.4773	2.5911	3.9317	4.5143	3.0399	2.9256	4.4163	2.6066	4.0688	6.3391	10.1142	14.8925	9.2439	23.2506	4.6508	4.7319	7.2395	5.4213	8.799	11.7486	9.7108	9.1921	11.6515	5.8068	6.7063	21.9935	4.7862	12.6285	2.9091	3.6298	2.0023	3.1555	28.7277	8.9344	4.6247	3.0833	4.9203	7.0538	7.0616	11.1906	22.3138	29.3462	1.6522	13.6314	1.8544	20.2811	3.9758
'2011-06-22'	5.0401	2.3771	10.4263	2.6401	3.9171	4.4895	3.0347	2.9256	4.3938	2.5747	4.0789	6.4362	10.022	15.0687	9.2654	23.1076	4.6287	4.6766	7.1937	5.3352	8.7826	12.0485	9.5931	9.1174	11.6775	5.7576	6.5863	21.8295	4.8253	13.0085	2.8912	3.6161	2.0544	3.1107	28.7456	8.9166	4.5337	3.0925	4.9452	7.092	7.0515	11.2294	22.3138	29.1486	1.6844	13.7619	1.8601	19.911	3.9191
'2011-06-23'	5.0976	2.403	10.6644	2.6506	3.917	4.5226	3.0713	2.9409	4.4463	2.6146	4.1042	6.4715	10.2483	15.571	9.3869	23.1553	4.6729	4.7227	7.509	5.477	8.8646	12.5854	9.7972	9.332	12.0099	5.8068	6.7063	22.016	4.8644	13.2049	2.9663	3.7811	2.1011	3.1796	29.273	9.0325	4.6171	3.125	5.2483	7.3119	7.2105	11.5006	22.3138	29.3462	1.699	13.9111	1.864	20.3414	3.9976
'2011-06-24'	5.2861	2.4549	10.8685	2.8849	4.0081	4.6261	3.1551	2.9943	4.5513	2.6784	4.165	6.9748	11.1281	15.9587	9.5585	24.9577	4.7214	4.8057	7.7612	5.7454	9.5616	12.5854	10.0484	9.8826	12.3618	6.0435	7.0087	22.3794	5.089	13.7495	2.9699	3.9278	2.1616	3.3245	29.0688	9.2197	4.6777	3.3012	5.26	7.4266	7.4276	12.0688	22.3138	30.413	1.7195	14.5731	1.8353	20.7374	4.1938
'2011-06-27'	5.2704	2.4549	10.8855	2.9023	4.0233	4.6096	3.1551	2.9867	4.5438	2.6863	4.165	6.9306	10.9857	15.9499	9.487	26.3215	4.664	4.8241	7.7153	5.8188	9.6191	12.6595	10.2761	9.864	12.3096	6.073	6.9559	22.2379	5.1183	14.4272	2.9699	3.9736	2.1533	3.3417	29.6984	9.5318	4.6626	3.3383	5.2952	7.3819	7.5513	12.0624	22.3138	31.7366	1.7195	14.5637	1.7568	20.7804	4.2112
'2011-06-28'	5.2337	2.4635	10.945	2.9163	4.0081	4.5433	3.1237	3.002	4.5138	2.6863	4.1448	7.0101	11.0108	16.0468	9.4084	26.1212	4.7302	4.8795	7.7784	5.7454	9.8241	13.1038	10.1819	9.9666	12.1728	6.0237	7.1911	23.2508	5.0988	14.2689	2.986	3.9278	2.1616	3.3314	29.7494	9.5229	4.7005	3.3476	5.301	7.4743	7.4731	11.9138	22.3138	31.8057	1.7342	14.8994	1.7989	20.8493	4.1676
'2011-06-29'	5.1081	2.4333	10.8855	2.7804	3.9701	4.4563	2.9929	2.9638	4.4463	2.6385	4.1245	6.8335	10.7929	15.7296	9.2368	25.1771	4.6729	4.7873	7.5433	5.7834	9.6601	13.1186	10.0092	9.696	12.1858	5.9153	6.9031	22.8006	5.0988	14.0472	2.9001	3.9186	2.1615	3.2693	29.1199	9.2643	4.6019	3.2687	5.4242	7.4903	7.4781	11.7718	22.3138	31.3415	1.6932	14.5544	1.8888	20.4275	4.0935
'2011-06-30'	5.15	2.4462	10.8855	2.9239	4.0081	4.5019	2.9981	2.9791	4.5213	2.6465	4.1701	6.9218	10.9605	15.897	9.3083	25.5299	4.8494	4.8426	7.6924	5.8593	9.8323	13.2038	10.1583	9.7613	12.2119	5.9843	6.9847	22.9678	5.0793	14.1929	2.9574	3.9782	2.1615	3.4038	30.0302	9.7012	4.7232	3.3105	5.4564	7.5763	7.5665	12.0817	22.3138	31.8353	1.699	14.6663	1.9826	20.7804	4.1764
'2011-07-01'	5.0976	2.4549	10.8005	2.8889	3.9853	4.4853	2.9876	2.9791	4.5063	2.6545	4.1448	6.9306	10.9102	15.9411	9.2368	25.1675	4.9553	4.8299	7.7497	5.7631	9.7257	13.6888	10.1505	9.7613	12.2649	6.0237	6.9223	22.7749	5.0402	13.9395	3.0415	4.0057	2.1615	3.4659	30.5151	9.6923	4.8959	3.2966	5.4271	7.5827	7.5513	12.0947	22.3138	31.8353	1.702	14.7222	2.0477	21.1598	4.1807
'2011-07-04'	5.2861	2.537	11.0386	2.9589	4.0612	4.6344	3.0609	3.0249	4.6187	2.7182	4.1954	7.1337	11.2706	16.5491	9.5728	26.1689	4.9817	4.9226	7.9045	5.9986	10.1029	14.3368	10.4566	10.0786	12.647	6.3885	7.0903	23.3086	5.1281	14.1612	3.0629	4.4044	2.2225	3.5866	30.8468	9.9063	4.9416	3.3893	5.4711	7.8949	7.7558	12.4498	22.3138	32.4774	1.7283	15.1418	2.151	21.9983	4.3725
'2011-07-05'	5.2599	2.5197	10.962	3.001	4.0764	4.6096	3.0609	3.0172	4.6187	2.7262	4.2005	7.2838	11.2706	16.461	9.4942	26.6076	4.9994	4.8947	7.8815	6.0493	10.0291	14.3812	10.543	10.3772	12.759	6.4575	7.0663	23.0418	5.1379	14.6299	3.0415	4.3723	2.1989	3.5831	30.6937	9.9331	4.9416	3.3846	5.6998	8.1976	7.8265	12.4821	22.3138	32.2798	1.7342	15.0952	2.2582	21.8341	4.4161
'2011-07-06'	5.1919	2.5024	11.1576	2.98	4.1827	4.5433	3.0033	3.0249	4.5738	2.8298	4.1752	7.3632	11.1784	16.3729	9.4155	27.3896	4.9244	4.8947	7.807	6.0467	10.0455	14.5219	10.5037	10.2839	12.6075	6.5956	7.0039	23.0193	5.2258	14.6805	3.1005	4.3357	2.1823	3.621	30.396	10.0579	5.033	3.4217	5.7027	8.3027	7.8493	12.3529	22.3138	32.2601	1.7313	15.4681	2.3711	21.6093	4.3595
'2011-07-07'	5.1971	2.5024	11.2087	2.8889	4.1372	4.5516	3.0086	3.002	4.5588	2.7979	4.1194	7.478	11.1114	16.1966	9.4584	26.8269	4.9508	4.8206	7.7268	5.9657	9.9717	15.181	10.6058	10.2746	12.2254	6.5068	6.9511	22.1607	5.2258	14.4462	3.0701	4.2623	2.1587	3.5935	30.3874	10.254	4.969	3.4588	5.8024	8.2039	7.9502	12.1269	22.3138	31.5291	1.7283	15.3562	2.4897	21.5229	4.3856
'2011-07-08'	5.307	2.5154	11.3788	2.8714	4.0764	4.6096	3.019	3.0172	4.5438	2.782	4.0992	7.3014	11.1365	16.1966	9.5871	26.8651	4.9994	4.8391	7.7784	5.8847	9.6519	15.1255	10.5273	10.2652	12.0607	6.6054	6.9751	21.881	5.1672	14.2499	3.0057	4.2211	2.1324	3.6073	30.464	10.2184	4.9325	3.4078	5.7526	8.2358	7.877	12.2173	22.3138	31.5884	1.7547	15.3469	2.3654	21.592	4.3812
'2011-07-11'	5.2599	2.5457	11.5488	2.8784	4.0764	4.564	2.9981	3.0478	4.5438	2.774	4.1093	7.4869	11.1114	16.4698	9.4513	27.4284	4.9685	4.8669	7.8529	5.9328	9.8405	15.2328	10.5194	10.2746	12.2847	6.566	6.9655	22.3858	5.1965	14.8832	2.9878	4.2577	2.1629	3.69	29.9706	10.3081	4.9873	3.4078	5.7555	8.1179	7.9048	12.1657	22.3138	31.7069	1.7518	15.3842	2.2467	21.5315	4.3769
'2011-07-12'	5.1709	2.5111	11.6509	2.8119	4.0005	4.4232	2.9615	3.0172	4.4388	2.6784	4.0586	7.3544	10.7427	16.1438	9.2654	26.1938	4.7788	4.8113	7.8471	5.8897	10.0865	15.3392	10.2368	9.92	11.9554	6.5758	6.7783	22.1093	5.0793	14.9719	2.9288	4.0973	2.113	3.5797	28.9327	10.2451	4.832	3.4078	5.518	8.1211	7.9553	11.8945	22.3138	29.8203	1.7078	14.8155	2.1338	20.7536	4.2984
'2011-07-13'	5.239	2.5284	11.804	2.8924	4.0309	4.5806	3.0033	3.0554	4.4913	2.7023	4.084	7.4162	10.8767	16.2671	9.3512	26.8159	4.8405	4.8484	8.1567	5.9505	10.0865	15.2738	10.5665	10.0599	12.0739	6.6153	6.8935	22.4533	5.089	15.0035	3.0325	4.1615	2.1393	3.6038	29.4857	10.2901	4.9325	3.3986	5.82	8.4397	8.079	12.3659	22.3138	29.7413	1.7195	15.0486	2.241	21.0215	4.3638
'2011-07-14'	5.2861	2.55	11.7444	2.8819	4.0081	4.5847	3.0033	3.0539	4.4763	2.6784	4.0789	7.275	10.86	16.276	9.294	27.2657	4.8096	4.8299	8.128	5.9277	9.9061	15.5259	10.6607	10.1533	12.1727	6.7829	6.8935	22.5273	5.0402	14.8895	3.0218	4.1661	2.1241	3.6107	29.9366	10.2271	4.9325	3.3754	5.8317	8.7105	8.3289	12.3981	22.3138	30.4327	1.7254	15.6639	2.2965	21.4192	4.403
'2011-07-15'	5.2808	2.5457	11.5829	2.9204	4.0081	4.6178	3.0295	3.0539	4.5063	2.6784	4.084	7.3544	10.9186	16.2231	9.3011	27.3327	4.6773	5.0153	8.0707	5.8847	9.7421	17.0757	10.6293	10.2373	12.0739	6.6843	6.9463	22.7009	5.089	14.8515	3.0129	4.1661	2.1989	3.5659	29.7494	10.416	4.832	3.3754	6.1894	8.6468	8.5612	12.4627	22.3138	33.475	1.7254	16.1506	2.4113	21.592	4.3943
'2011-07-18'	5.2337	2.5284	11.8975	2.8819	4.0688	4.5847	3.0033	3.0303	4.4913	2.7102	4.0688	7.3544	10.8181	16.2407	9.2797	27.2657	4.7126	4.9411	7.9102	5.8847	9.6519	18.2613	10.5822	10.5639	12.1134	6.6547	6.9607	22.2733	5.0988	14.9022	3.1059	4.3311	2.1643	3.5279	29.2135	10.335	4.7681	3.3707	6.5149	8.8061	8.5208	12.5015	22.3138	34.7591	1.7371	15.8607	2.3386	21.5575	4.403
'2011-07-19'	5.1552	2.4938	11.6339	2.8329	4.0005	4.564	2.9719	3.0146	4.4463	2.6784	4.0536	7.1072	10.6505	15.9411	9.151	27.4858	4.8494	4.9504	7.7554	5.6922	9.5781	17.7199	10.4331	10.3119	11.8763	6.5857	6.8407	22.1286	4.9914	14.6805	3.1256	4.2807	2.0991	3.5314	29.1709	10.1821	4.7681	3.2873	6.3947	8.7264	8.3845	12.2303	22.3138	35.2862	1.7166	15.6269	2.3386	21.8773	4.3159
'2011-07-20'	5.15	2.6018	11.4723	2.8224	3.9701	4.564	2.9667	3.0225	4.4388	2.6704	4.0384	7.0454	10.7259	15.7913	9.1081	27.0551	4.8935	4.9318	7.7726	5.6973	9.5452	18.0373	10.4723	10.3306	11.7116	6.6547	6.8359	22.1286	4.9425	14.8072	3.113	4.2577	2.0797	3.5314	29.1965	10.1821	4.7133	3.2734	6.4797	8.6022	8.3062	12.2367	22.3138	35.1769	1.7225	16.0197	2.3386	21.6612	4.2984
'2011-07-21'	5.0924	2.5284	11.4128	2.7383	3.9474	4.5019	2.9458	3.0225	4.4163	2.6385	3.9978	7.0101	10.6086	15.6415	9.0295	26.5384	4.7832	4.904	7.6465	5.6416	9.5452	17.5518	10.2918	10.3306	11.8631	6.4575	6.7783	21.7041	4.8839	15.0479	3.0397	4.1707	2.0339	3.5072	28.8051	9.9573	4.7133	3.2316	6.3008	8.5767	8.281	11.746	22.3138	35.6935	1.7137	15.6924	2.3386	21.229	4.2069
'2011-07-22'	5.0767	2.5284	11.4298	2.7558	3.9474	4.4853	2.9405	3.0382	4.4238	2.6704	3.9928	7.0454	10.7427	15.6767	9.0366	26.3948	4.7302	4.9226	7.6408	5.6264	9.5699	17.1597	10.3703	10.3866	11.8565	6.4477	6.8071	21.5852	4.9132	15.2632	3.2508	4.1386	2.0325	3.5072	28.9753	9.9842	4.7315	3.1992	6.3214	8.6022	8.3845	11.6814	22.3138	35.1372	1.7166	15.8233	2.3386	21.2031	4.2112
'2011-07-25'	4.9354	2.4246	11.2937	2.6158	3.8107	4.3031	2.8516	3.0303	4.3488	2.511	3.9117	7.0189	10.2985	15.4036	8.815	25.3325	4.514	4.7835	7.4459	5.5251	9.045	16.1234	9.6637	9.6773	11.4679	6.073	6.5383	20.971	4.9718	14.8199	3.2168	3.9003	1.9383	3.3348	27.9289	9.6694	4.494	3.176	6.1572	8.411	8.0992	11.3133	22.3138	33.7663	1.6551	14.8881	2.4553	20.4078	4.0456
'2011-07-26'	4.9302	2.4376	11.6509	2.6508	3.7804	4.2658	2.8464	3.046	4.3638	2.511	3.937	7.6634	10.265	15.4212	8.8293	25.945	4.514	4.7093	7.4516	5.6872	8.9466	16.2448	9.6088	9.5747	11.5074	6.0632	6.5527	21.3344	5.47	15.1682	3.2079	3.8957	1.9202	3.3279	28.0565	9.7234	4.4849	3.38	6.1103	8.4046	8.0487	11.4037	22.3138	33.9252	1.6639	14.8975	2.5204	20.3733	4.0717
'2011-07-27'	4.9145	2.4462	11.5233	2.6683	3.7956	4.2368	2.8464	3.0617	4.3563	2.5269	3.932	7.5133	10.3069	15.4917	8.7649	26.3757	4.5361	4.7464	7.5261	5.6694	9.004	16.7022	9.6559	9.5933	11.3625	6.1026	6.5911	21.6977	5.4309	15.1302	3.2705	3.9507	1.9646	3.4107	28.4478	9.7864	4.5854	3.38	6.4005	8.5576	8.1421	11.6943	22.3138	34.3722	1.6522	15.5521	2.5242	20.6153	4.0979
'2011-07-28'	4.8255	2.416	11.5063	2.7418	3.7728	4.1747	2.7836	3.0225	4.3338	2.4871	3.9218	7.5133	10.1728	15.1744	8.6148	25.7153	4.5493	4.7093	7.486	5.6137	8.8236	16.3941	9.4361	9.4347	11.1913	6.0533	6.4615	21.9646	5.4602	14.8009	3.1506	3.8682	1.9313	3.3659	28.4989	9.5975	4.558	3.2826	6.4064	8.599	8.2204	11.7589	22.3138	33.1106	1.6287	16.2909	2.5797	21.981	4.1589
'2011-07-29'	4.9197	2.4419	11.1236	2.6648	3.7728	4.2658	2.8464	3.0382	4.3563	2.4791	3.937	7.3014	10.3656	15.0599	8.8293	24.787	4.6199	4.7464	7.486	5.6315	8.84	15.9367	9.334	9.36	11.1913	6.0632	6.5335	21.6238	5.2746	14.3195	3.0236	3.8453	1.923	3.3417	27.6907	9.6604	4.6493	3.1806	6.2803	8.3569	8.2052	11.591	22.3138	32.5344	1.6317	16.2067	2.5912	21.5834	4.0587
'2011-08-01'	4.8778	2.4333	11.2257	2.7138	3.7956	4.2368	2.8254	3.0225	4.3488	2.495	3.9269	7.3191	10.441	15.3154	8.7506	24.6626	4.717	4.8113	7.744	5.7125	8.7662	16.0207	9.4832	9.3974	11.1913	6.0829	6.5143	21.8681	5.3039	14.4715	3.0558	3.8911	1.948	3.3659	28.0905	9.6514	4.7041	3.1714	6.3507	8.29	8.0563	11.5587	22.3138	32.7132	1.6346	16.4499	2.6007	22.1279	4.0674
'2011-08-02'	4.8464	2.3944	11.2937	2.6613	3.7728	4.2203	2.7993	2.9832	4.2813	2.4472	3.8712	7.0984	10.2734	15.2361	8.7149	24.0022	4.6773	4.7464	7.9732	5.6492	8.7662	16.1047	9.4439	9.2667	11.1913	6.0632	6.4471	21.344	5.1379	14.2372	3.0558	3.9232	1.9299	3.3417	28.4904	9.6245	4.7772	3.1157	6.3507	8.3537	8.0538	11.1777	22.3138	31.9682	1.6287	16.0571	2.5433	23.0701	4.002
'2011-08-03'	4.8464	2.3944	11.2257	2.6438	3.7804	4.2327	2.8045	2.944	4.2588	2.495	3.8509	6.9041	10.2734	15.1304	8.7006	24.1362	4.7302	4.7001	7.9274	5.796	8.7826	16.0207	9.3733	9.2854	11.1715	6.1125	6.4423	20.9871	5.0011	14.4715	3.0773	3.9369	1.941	3.3348	28.7626	9.5705	4.8594	3.0786	6.5061	8.4716	7.9351	10.9775	22.3138	31.988	1.6141	15.9355	2.507	22.8022	4.0499
'2011-08-04'	4.8569	2.403	11.2937	2.6333	3.75	4.2327	2.8097	2.9361	4.2738	2.4711	3.856	6.9924	10.2483	15.3859	8.672	24.8061	4.6773	4.6815	7.9045	5.7606	8.922	15.9927	9.4439	9.2947	11.2308	6.0928	6.5335	21.0707	5.1183	14.4589	3.0129	3.9232	1.9397	3.4521	28.635	9.4536	4.7955	3.1157	6.4973	8.5671	7.9528	11.0486	22.3138	33.4583	1.617	15.8607	2.4763	22.8194	4.0194
'2011-08-05'	4.726	2.3296	10.979	2.5247	3.6589	4.1209	2.7574	2.8498	4.1389	2.4233	3.7546	6.9483	10.0471	15.0775	8.4146	25.3134	4.6287	4.6074	7.7038	5.8669	8.7006	15.6753	9.0985	9.0334	10.8685	6.0237	6.3607	20.5691	5.2649	14.3195	2.9663	3.7994	1.8787	3.4003	27.8523	9.2197	4.7772	3.0786	6.4005	8.3855	7.9654	11.0356	22.3138	32.8523	1.576	15.3089	2.352	22.4823	3.954
'2011-08-08'	4.569	2.161	10.6984	2.3356	3.4691	3.9552	2.7051	2.8026	3.9214	2.3356	3.5823	6.4804	9.6868	14.3197	8.1716	24.1266	4.6023	4.4034	7.3599	5.6618	8.1348	14.751	8.5333	8.4362	10.6445	5.7181	5.919	19.7074	4.8839	14.4082	2.8411	3.6298	1.8135	3.3107	26.1934	8.8329	4.8137	2.8561	5.9959	8.0223	7.925	10.6224	22.3138	30.6867	1.4588	14.009	2.2582	21.739	3.7971
'2011-08-09'	4.6423	2.1524	10.792	2.3391	3.4008	4.038	2.726	2.7477	3.8989	2.2957	3.5722	6.5687	9.6282	14.3197	8.2288	24.5477	4.7832	4.3385	7.4058	5.6163	7.9872	15.0124	8.3606	8.3055	10.8026	5.7576	5.8278	20.6527	4.9425	14.6615	2.8304	3.5611	1.7927	3.3796	25.649	8.671	4.8959	2.8144	6.0106	8.0383	7.7786	10.829	22.3138	30.9748	1.4266	13.663	2.2084	21.981	3.7709
'2011-08-10'	4.6632	2.161	10.911	2.3602	3.4084	3.9883	2.7365	2.7555	3.9514	2.3197	3.5975	6.6923	9.7371	14.4254	8.2359	24.7104	4.8538	4.3293	7.3542	5.6568	8.102	15.0591	8.4234	8.4548	10.8883	5.8068	5.8374	20.6238	4.9425	15.1112	2.8375	3.6482	1.7941	3.4279	25.8617	8.743	4.8503	2.8144	6.0458	8.0797	7.8972	10.9517	22.3138	31.0344	1.4442	13.8781	2.3194	22.2576	3.7796
'2011-08-11'	4.7627	2.1826	11.0811	2.3637	3.4236	4.0712	2.794	2.7634	3.9664	2.3356	3.6178	7.1602	9.9633	14.443	8.3431	24.7391	4.942	4.3385	7.5147	5.7049	8.143	16.0207	8.4705	8.5761	10.908	5.935	5.9622	20.6816	5.4407	15.1935	2.9073	3.6848	1.8038	3.5003	26.0999	8.8419	4.9142	2.9674	6.1396	8.1338	8.1749	11.055	22.3138	31.1734	1.453	14.1961	2.4362	22.6984	3.8407
'2011-08-12'	4.726	2.2172	11.0128	2.3637	3.454	4.1416	2.815	2.8262	3.9889	2.3914	3.6279	7.1072	9.9298	14.6986	8.3074	25.0837	4.8449	4.3756	7.486	5.6593	8.143	15.8993	8.5804	8.6788	10.8356	5.9153	5.9382	20.6398	5.4211	15.1872	2.8697	3.7123	1.8163	3.4831	26.0573	9.3006	4.8411	2.9627	6.1836	8.1912	8.3441	10.9711	22.3138	31.8192	1.4881	14.486	2.5529	22.491	3.8276
'2011-08-15'	4.904	2.2647	11.0214	2.4337	3.4615	4.4108	2.9353	2.7948	4.0339	2.4073	3.6634	7.1602	9.9298	15.3066	8.5719	26.0598	4.9861	4.4127	7.5777	5.6163	8.2168	15.9833	8.7531	8.8001	10.9146	6.1322	6.0342	20.8295	5.5384	15.1872	2.8983	3.9507	1.8357	3.5624	26.5763	9.4446	4.9234	3.0045	6.2393	8.1912	8.4476	11.2035	22.3138	31.8986	1.494	14.5421	2.6811	22.5169	3.8799
'2011-08-16'	4.8935	2.3166	10.8843	2.3952	3.454	4.4315	2.9667	2.7712	4.0114	2.3994	3.6482	7.1867	9.9633	15.0951	8.5433	25.5813	4.8935	4.3756	7.5261	5.5454	8.2332	15.7219	8.6354	8.6975	10.8158	6.0632	5.991	20.7234	5.4309	14.7882	2.9234	3.914	1.8232	3.5452	26.5337	9.3726	4.7863	2.9766	6.2745	8.2677	8.2305	11.0292	22.3138	31.0443	1.4647	14.3083	2.6735	23.243	3.8799
'2011-08-17'	4.8569	2.2993	10.91	2.3672	3.4312	4.3735	2.9824	2.7634	3.9964	2.3834	3.633	7.2573	10.2231	15.0334	8.5219	25.4282	4.8758	4.32	7.6752	5.5428	8.1758	15.7686	8.549	8.6041	10.7104	6.1519	6.0342	20.2829	5.5579	14.7059	2.8769	3.8315	1.8079	3.5866	26.27	9.5255	4.7133	2.9998	6.2745	8.2135	8.0462	10.913	22.3138	30.8853	1.4618	14.1493	2.6715	22.9837	3.8407
'2011-08-18'	4.7732	2.2561	10.79	2.3321	3.3553	4.3031	2.9301	2.7163	3.9214	2.3436	3.5823	7.0366	10.1226	14.7515	8.3145	24.8061	4.6596	4.2922	7.5491	5.3656	8.0036	15.6006	8.337	8.4922	10.3547	6.1322	5.8566	20.0675	5.3918	14.4525	2.7964	3.7353	1.7858	3.5279	25.5979	9.3996	4.5397	2.9256	6.0428	8.0606	7.9629	10.8678	22.3138	30.7463	1.4325	13.9529	2.5969	22.5601	3.7491
'2011-08-19'	4.7208	2.2172	10.6529	2.2866	3.3249	4.3445	2.9562	2.6849	3.8764	2.3117	3.5519	6.9306	10.0639	14.6017	8.2216	24.0979	4.7435	4.2087	7.6809	5.358	7.815	15.3205	8.1015	8.3055	10.0385	5.9744	5.7702	19.7363	5.4114	14.2625	2.7391	3.6848	1.7511	3.4521	25.3682	9.4176	4.558	2.9303	5.9519	8.0606	7.9149	10.829	22.3138	30.7959	1.409	13.7939	2.5969	22.0069	3.7012
'2011-08-22'	4.6999	2.2734	10.5586	2.2411	3.3477	4.2907	2.9248	2.677	3.8615	2.3755	3.5367	6.7452	9.9466	14.1434	8.2645	23.6386	4.6773	4.1531	7.6752	5.2364	7.7166	14.9564	8.1329	8.2869	10.0781	5.8956	5.7414	19.2926	5.2453	14.0282	2.7015	3.6344	1.7428	3.4934	25.4448	9.4536	4.5214	2.8932	5.3567	7.965	7.8922	10.5191	22.3138	30.0211	1.3973	13.635	2.5644	22.0847	3.6968
'2011-08-23'	4.8046	2.3036	10.6786	2.4022	3.4919	4.4356	3.019	2.7084	3.9289	2.4073	3.6229	6.8865	10.2566	14.3549	8.4146	23.9257	4.792	4.2273	7.9159	5.2567	7.8478	15.1991	8.235	8.4735	10.1308	5.9843	5.8614	19.598	5.3625	14.1739	2.7427	3.6894	1.7608	3.5555	25.7511	9.4895	4.5945	2.9488	5.3567	7.9172	8.0815	10.6224	22.3138	29.9317	1.4207	13.8688	2.5644	22.2317	3.7448
'2011-08-24'	4.7627	2.2734	10.7043	2.3461	3.4312	4.3735	2.9929	2.6927	3.9364	2.3914	3.6127	6.8688	10.1226	14.2227	8.3217	23.9735	4.7214	4.2273	7.979	5.2288	7.9216	15.0591	8.18	8.4175	10.0385	5.8956	5.8278	19.4598	5.2844	14.2499	2.7445	3.6848	1.7802	3.5762	25.4788	9.2197	4.5488	2.9071	5.3567	8.1243	7.9578	10.6611	22.3138	30.3688	1.412	14.0184	2.4821	22.0934	3.7273
'2011-08-25'	4.9616	2.3598	11.1242	2.4092	3.4995	4.6882	3.1865	2.7634	4.0714	2.4711	3.7191	7.2043	10.6086	14.6545	8.7006	24.3085	4.9773	4.5147	8.1337	5.4086	8.1102	15.3485	8.4234	8.6695	10.526	5.9252	6.4087	19.8553	5.597	14.4969	2.8572	3.7948	1.8703	3.6314	26.4742	9.3276	4.6767	3.0369	5.3567	8.239	8.074	11.1648	22.3138	31.2628	1.45	14.2241	2.5223	23.4245	3.8756
'2011-08-26'	4.9511	2.3641	11.1757	2.4127	3.4691	4.6551	3.1865	2.7555	4.0639	2.4392	3.7191	7.1514	10.6086	14.4783	8.6649	24.0979	4.9906	4.5796	8.0822	5.3453	8.1512	15.2551	8.3841	8.5948	10.5194	5.8561	6.7927	20.4083	5.5384	14.7249	2.8393	3.7628	1.9064	3.59	26.2445	9.5255	4.6493	3.0091	5.3567	8.3027	7.925	11.2875	22.3138	31.1238	1.4588	14.3176	2.6486	23.0355	3.8974
'2011-08-29'	4.8046	2.3252	11.1928	2.3566	3.4388	4.4439	3.0713	2.7163	4.0039	2.3994	3.7445	6.9306	10.1896	14.1787	8.4146	24.9593	4.8185	4.5425	7.893	5.3403	7.9954	15.1711	8.2899	8.4175	10.2362	5.8759	6.4663	19.971	5.3918	14.6235	2.8214	3.6573	1.8911	3.5176	25.649	9.6335	4.5123	3.0091	5.3567	8.5002	7.8013	11.0486	22.3138	30.6867	1.4471	14.0745	2.7806	23.122	3.8974
'2011-08-30'	4.8098	2.3166	11.0557	2.3321	3.4236	4.4108	3.0975	2.7084	3.9964	2.3914	3.7293	6.9041	10.1393	14.1699	8.4289	24.1554	4.8141	4.5425	7.7669	5.3428	7.938	15.2365	8.2114	8.3708	10.1637	5.8956	6.3271	19.6656	5.343	14.3385	2.7928	3.6482	1.826	3.5314	25.6745	9.3996	4.5032	2.9627	5.3567	8.3314	7.8265	10.9065	22.3138	29.9515	1.4412	13.9249	2.9203	22.7589	3.8014
'2011-08-31'	4.8621	2.3036	11.2956	2.3076	3.4388	4.3652	3.1341	2.7084	3.9664	2.3675	3.7293	6.913	10.198	14.2315	8.4718	23.9831	4.8449	4.5147	7.9732	5.2668	7.9954	15.1151	8.2036	8.3055	10.1769	5.8857	6.3367	19.6077	5.3723	14.0852	2.7821	3.5978	1.8232	3.5486	25.7	9.3096	4.4666	2.9395	5.3567	8.2804	7.8518	10.9904	22.3138	29.9217	1.4325	13.9342	3.0658	23.0442	3.8363
'2011-09-01'	4.904	2.2777	11.1242	2.2796	3.4236	4.3818	3.1289	2.7006	3.9514	2.3436	3.709	6.7541	10.1896	14.1434	8.5934	23.9257	4.8714	4.5703	7.893	5.2187	7.856	15.0217	8.1486	8.2402	10.0912	5.8463	6.1974	19.4855	5.2258	13.9522	2.7284	3.5749	1.8149	3.5693	25.6064	9.3456	4.3662	2.8839	4.8202	8.0669	7.6725	10.9323	22.3138	29.6237	1.4266	13.8968	3.0964	22.4996	3.832
'2011-09-02'	4.8621	2.2518	10.9614	2.2796	3.4008	4.2907	3.0661	2.6535	3.9214	2.3276	3.6533	6.5069	10.0388	14.2227	8.5147	23.7821	4.7037	4.6259	7.8701	5.1402	7.692	14.807	8.078	8.2682	10.1439	5.8463	6.159	19.5016	5.089	13.9775	2.7212	3.5749	1.7871	3.4831	25.1811	9.1747	4.2931	2.8422	4.4977	7.9363	7.6119	10.8807	22.3138	29.435	1.3944	13.8968	3.0639	22.1885	3.7404
'2011-09-05'	4.7889	2.1956	10.9957	2.2166	3.3249	4.27	3.0399	2.5985	3.854	2.2878	3.5773	6.4627	9.7706	13.9055	8.3646	23.0452	4.5493	4.5425	7.5835	5.0339	7.3721	14.3029	7.8582	8.0629	10.1373	5.7871	6.0822	19.2186	5.0597	13.3885	2.5906	3.5794	1.7331	3.4003	24.0411	9.1837	4.2931	2.8144	4.5504	7.6464	7.5867	10.4157	22.3138	28.1534	1.3797	13.476	3.217	21.3846	3.6968
'2011-09-06'	4.7679	2.1869	11.1414	2.1956	3.3021	4.3031	3.0452	2.5907	3.839	2.2798	3.5773	6.5069	9.8209	13.5795	8.2931	23.0835	4.5405	4.4961	7.4058	4.9326	7.1671	14.1628	8.0387	7.9789	9.7158	5.8167	6.159	19.0643	5.1379	13.4709	2.5906	3.4511	1.7248	3.3486	23.6243	9.0308	4.2566	2.9117	4.3951	7.6241	7.5261	10.1381	22.3138	25.9878	1.3797	13.2796	3.372	21.4883	3.6794
'2011-09-07'	4.8621	2.2388	11.2099	2.2866	3.3477	4.4273	3.1394	2.6299	3.9214	2.3037	3.633	6.5687	10.0807	13.7998	8.4575	23.3706	4.6905	4.5981	7.5949	4.9959	7.3311	14.3589	8.1408	8.1095	10.0649	5.9153	6.3991	19.5884	5.2453	13.6419	2.6837	3.584	1.7525	3.4279	24.1092	9.2916	4.3114	2.9488	4.3951	7.7069	7.7129	10.4609	20.6923	26.3454	1.412	13.4666	3.437	22.1366	3.8102
'2011-09-08'	4.8464	2.2474	11.0985	2.2341	3.3401	4.4025	3.1027	2.6064	3.8914	2.2878	3.6178	6.5069	9.9801	13.5971	8.4432	23.3993	4.6287	4.5703	7.5663	4.9326	7.2327	14.4616	8.0466	7.9696	9.9727	5.7576	6.1974	19.3344	5.1574	13.4835	2.6622	3.5703	1.7261	3.4383	23.9986	9.2737	4.22	2.9071	4.4244	7.5922	7.7129	10.2672	20.6137	25.8189	1.3973	13.8501	3.6093	21.8427	3.7666
'2011-09-09'	4.8674	2.2388	11.0985	2.2341	3.3477	4.3611	3.0713	2.6142	3.8914	2.2878	3.6178	6.4715	10.1226	13.4737	8.4432	23.562	4.6684	4.5888	7.4574	4.9756	7.2491	14.3309	8.0623	7.9322	9.8014	5.7576	6.3175	19.3183	5.1183	13.8129	2.6425	3.5703	1.6887	3.4417	23.9901	9.1387	4.1287	2.8793	4.2397	7.4552	7.6372	10.2478	20.9767	25.8785	1.3973	13.5695	3.4294	21.6958	3.784
'2011-09-13'	4.7889	2.1999	10.8757	2.2026	3.3249	4.3983	3.0661	2.5907	3.8615	2.2639	3.5975	6.3921	10.1393	13.2446	8.3288	23.7247	4.7302	4.5796	7.4058	4.9706	7.2327	14.1628	7.9131	7.7363	9.8146	5.6885	6.2791	18.7781	5.0402	13.6989	2.5566	3.4374	1.6388	3.4279	23.6753	9.0128	4.0282	2.8283	3.8966	7.3533	7.5741	10.1445	20.1538	24.3288	1.3797	13.2422	3.4083	21.4105	3.7273
'2011-09-14'	4.7627	2.2129	10.9443	2.2481	3.3477	4.3983	3.0713	2.5907	3.8764	2.2718	3.6077	6.4274	10.2985	13.2534	8.3002	23.7343	4.8008	4.7279	7.509	5.0567	7.2491	14.2468	7.9916	7.7829	9.9595	5.7083	6.4567	18.8103	5.05	13.9839	2.5799	3.4144	1.6665	3.4141	23.8625	9.0218	4.0647	2.8561	3.923	7.452	7.617	10.3382	20.1901	24.905	1.3827	13.3076	3.5786	21.4624	3.7709
'2011-09-15'	4.6842	2.2172	10.6872	2.2271	3.3401	4.3362	3.019	2.6064	3.869	2.3117	3.633	6.5069	10.2818	13.1741	8.2859	24.0214	4.8405	4.8855	7.4975	5.0668	7.2737	14.3962	7.9367	7.7456	10.19	5.6688	6.4471	18.6238	5.05	13.9839	2.5459	3.3365	1.636	3.3796	23.6413	9.0218	4.0373	2.8514	3.8937	7.4712	7.6044	10.4286	19.9723	25.2229	1.3944	13.317	3.7585	21.3154	3.8014
'2011-09-16'	4.6999	2.2085	10.6014	2.2096	3.3704	4.3528	3.0452	2.5907	3.854	2.3037	3.6482	6.4186	10.2064	13.2534	8.336	24.1171	4.7832	4.8484	7.486	5.0339	7.2491	14.4149	7.9131	7.7176	10.2954	5.6392	6.2647	18.4405	5.0109	13.9839	2.5727	3.2678	1.6346	3.3796	23.7519	8.8959	4.0373	2.8422	3.923	7.4871	7.5741	10.4609	19.8997	25.6798	1.3768	13.2889	3.8064	21.2722	3.8058
'2011-09-19'	4.6109	2.1696	10.5672	2.1395	3.3021	4.2161	2.9772	2.5436	3.8015	2.2559	3.6123	6.189	10.0052	13.0948	8.1716	23.5141	4.5317	4.9133	7.3657	4.9301	6.9375	14.1161	7.8111	7.447	10.2757	5.4914	6.0198	17.762	4.9034	14.0979	2.4958	3.144	1.575	3.3865	22.8161	8.7969	3.8364	2.7773	3.923	7.2641	7.4756	10.3189	19.7061	24.8156	1.3592	12.8775	3.8121	20.5202	3.6925
'2011-09-20'	4.6371	2.1826	10.61	2.2096	3.2945	4.2451	3.0138	2.5436	3.8015	2.2798	3.6226	6.2155	10.265	13.2622	8.1787	24.0214	4.4919	4.904	7.3026	5.0693	6.9457	14.1068	7.8346	7.4656	10.302	5.5012	6.135	18.0353	4.9327	14.5982	2.5083	3.1349	1.5847	3.39	22.8927	8.7699	3.8546	2.8051	3.9963	7.1749	7.463	10.4028	19.6275	24.7361	1.368	12.8868	3.6609	20.6239	3.7186
'2011-09-21'	4.7575	2.2431	10.8157	2.2971	3.378	4.3611	3.1027	2.5985	3.8764	2.3276	3.7099	6.3568	10.5332	13.9143	8.3574	24.3946	4.5758	5.0431	7.4631	5.1807	7.2081	14.4336	8.1015	7.7923	10.8487	5.659	6.4135	19.4051	5.0695	14.7502	2.5942	3.3044	1.6277	3.4969	24.3219	8.9948	3.946	2.8746	4.3276	7.3947	7.5741	10.913	20.1054	25.6202	1.4002	13.4105	3.7126	21.4624	3.8363
'2011-09-22'	4.6161	2.1826	10.5672	2.1816	3.3325	4.1954	2.9929	2.5436	3.7865	2.2399	3.6071	6.0742	10.0807	13.4649	8.1001	23.7821	4.2581	4.9596	7.1192	5.2086	6.9621	14.1441	7.8503	7.4656	10.3877	5.4815	6.1302	18.5241	4.8937	14.3195	2.4904	3.1486	1.5736	3.4314	23.922	8.7879	3.7907	2.8097	4.0843	7.1175	7.4554	10.603	19.6819	24.6765	1.3651	12.971	3.527	20.6239	3.723
'2011-09-23'	4.569	2.2042	10.6014	2.1676	3.3021	4.1747	2.9981	2.5436	3.7415	2.2718	3.602	6.0124	10.1309	13.3327	8.0143	23.1409	4.1963	4.9689	7.1077	5.1554	7.0851	13.9761	7.7954	7.4936	10.1242	5.5604	6.0102	18.3054	4.923	14.4905	2.469	3.3044	1.5847	3.3934	24.4069	8.7699	3.7176	2.8004	4.1898	7.0442	7.3645	10.4868	19.2281	24.5076	1.3475	12.653	3.3509	20.8227	3.6489
'2011-09-26'	4.4173	2.1653	10.4815	2.129	3.2642	4.0836	2.9091	2.4494	3.719	2.2399	3.5455	5.8712	9.779	13.1388	7.7926	22.7294	4.0154	4.7928	6.9873	5.1098	6.9621	13.752	7.7247	7.3723	10.1308	5.4716	5.823	17.8971	4.8937	14.4019	2.5083	3.4282	1.6138	3.3659	24.2538	8.608	3.672	2.7912	4.0491	7.0379	7.1979	10.3447	19.2342	23.8023	1.3299	12.307	3.3854	20.3214	3.553
'2011-09-27'	4.4591	2.1869	10.4643	2.1571	3.2642	4.1126	2.9405	2.4494	3.839	2.2639	3.5712	5.9683	9.8963	13.3239	7.8999	22.8059	4.0419	4.8391	7.0905	5.2086	6.9703	13.8361	7.8346	7.4843	10.5984	5.4815	5.8902	18.2025	4.923	14.1549	2.5674	3.639	1.6291	3.3727	24.9599	8.653	3.672	2.8236	4.1253	7.3405	7.3115	10.6869	19.0285	24.299	1.3358	12.3631	3.5538	20.5721	3.5748
'2011-09-28'	4.412	2.1653	10.3101	2.1045	3.2566	4.0629	2.9196	2.3866	3.8165	2.2479	3.5558	5.8182	9.6533	13.1741	7.8427	22.1839	3.9713	4.8206	7.0848	5.1402	6.7735	13.6587	7.9602	7.3723	10.4206	5.3632	5.727	17.9839	4.8058	14.2372	2.5656	3.5244	1.5806	3.321	24.8068	8.5361	3.5075	2.8004	3.9201	7.2322	7.3367	10.5191	19.0043	24.0208	1.3065	12.2415	3.5538	20.6758	3.5137
'2011-09-29'	4.4225	2.1307	10.1044	1.968	3.1959	4.1043	2.9353	2.3552	3.809	2.1841	3.5609	5.6858	9.5192	13.0331	7.8927	21.6097	4.0683	4.7928	6.9472	5.0946	6.6177	13.1172	8.1565	7.3537	10.5984	5.1956	5.6022	17.6784	4.6983	13.3252	2.5709	3.4053	1.5431	3.2176	24.6622	8.3742	3.4436	2.7402	3.7295	7.331	7.2509	10.2026	18.3811	22.9976	1.2479	11.7459	3.4562	20.8055	3.444
'2011-09-30'	4.4696	2.1221	10.1129	1.9469	3.1959	4.1871	2.8882	2.3552	3.824	2.1841	3.5609	5.6681	9.4271	12.6982	7.907	21.8776	4.0816	4.7464	6.9931	4.9858	6.5685	12.7531	8.0623	7.4003	10.526	5.166	5.6598	17.6849	4.6299	12.6665	2.5924	3.4053	1.4211	3.19	24.7302	8.4102	3.4436	2.6614	3.6796	7.2577	7.3367	10.2737	18.4174	21.736	1.2215	11.5495	3.4026	20.9005	3.4527
'2011-10-10'	4.4068	2.1135	10.1815	1.9049	3.1807	4.1498	2.8254	2.3238	3.824	2.1602	3.5455	5.6505	9.2595	12.7071	7.857	22.1169	3.9404	4.7464	7.0791	4.9858	6.5767	12.501	8.1408	7.4283	9.999	5.1857	5.679	16.6591	4.6202	12.7362	2.5924	3.419	1.4211	3.1762	24.8918	8.5001	3.3249	2.666	3.7148	6.5313	7.4049	9.544	18.5928	20.7724	1.2157	11.2035	3.2782	20.7536	3.4483
'2011-10-11'	4.4853	2.1437	10.2415	1.9014	3.1807	4.2203	2.8725	2.3473	3.854	2.1762	3.5249	5.7211	9.4019	12.7687	8	22.002	3.8786	4.7186	6.8784	4.8997	6.6915	12.3516	8.1879	7.4563	9.8739	5.1562	6.0102	15.8939	4.6495	12.4766	2.4493	3.4465	1.392	3.1727	23.6753	8.644	3.3249	2.6753	3.75	6.5791	7.3973	8.9628	18.5928	20.6631	1.2069	11.0071	3.1136	18.8347	3.4178
'2011-10-12'	4.6318	2.1999	10.67	1.961	3.2566	4.4605	3.0138	2.4023	3.9439	2.2399	3.5249	5.9771	9.9801	13.2182	8.2716	22.0212	4.0639	4.9689	7.1364	5.0035	7.1015	12.9491	8.4783	7.6989	10.3152	5.2843	6.3703	16.3537	4.8741	12.4766	2.5387	3.6986	1.4405	3.3107	24.1262	8.9049	3.4619	2.768	4.1077	7.2386	7.415	9.3826	19.3552	21.7956	1.2479	11.4092	3.1691	19.1026	3.5442
'2011-10-13'	4.6423	2.2388	10.7557	1.9925	3.2869	4.4646	3.019	2.4494	3.9889	2.2957	3.6174	6.0036	9.9298	13.271	8.3074	22.2987	4.1125	4.9411	7.2338	5.0212	7.3229	13.3132	8.4391	7.7456	10.4733	5.304	6.2839	16.5595	4.8644	12.7679	2.5942	3.7169	1.4475	3.3245	24.1687	8.8599	3.5258	2.7773	4.1869	7.1812	7.4251	9.4988	19.7182	22.034	1.2596	11.5121	3.328	19.0248	3.5617
'2011-10-14'	4.6214	2.2215	10.67	1.954	3.2718	4.4936	3.0347	2.4337	3.9514	2.2718	3.6226	5.9241	9.955	13.2093	8.3503	21.5618	4.1036	4.9133	7.1306	5.0237	7.3803	13.2105	8.4077	7.6709	10.493	5.3238	6.207	16.2411	4.8253	12.7615	2.6371	3.6115	1.4502	3.2865	24.4835	8.7969	3.5258	2.819	4.1576	7.0474	7.3494	9.5052	19.3854	21.885	1.2713	11.4747	3.4255	18.9038	3.5312
'2011-10-17'	4.6685	2.2172	10.7986	1.9294	3.2566	4.5806	3.0609	2.418	3.9364	2.2718	3.6431	5.9241	9.9885	13.4032	8.4933	22.4423	4.1036	4.9411	7.2338	5.125	7.3147	13.3319	8.3135	7.6709	10.5392	5.2449	6.1926	16.2122	4.796	12.8819	2.6049	3.5565	1.4502	3.3659	24.2453	8.7969	3.4345	2.8329	4.0667	6.9646	7.3519	9.6215	19.815	22.6598	1.2655	11.4466	3.4198	18.9384	3.5922
'2011-10-18'	4.5952	2.1307	10.8071	1.8174	3.1807	4.448	3.0033	2.3787	3.824	2.2081	3.5712	5.6946	9.5695	12.9802	8.2716	21.9829	3.9404	4.8206	7.102	4.9199	7.0359	12.8184	7.8032	7.4936	10.1373	5.1266	5.8422	15.2733	4.6299	12.8375	2.5119	3.3824	1.4142	3.3279	23.2159	8.4731	3.3523	2.7634	4.0227	6.7224	7.2736	9.2211	19.7485	22.1929	1.2274	10.9323	3.4198	18.2642	3.5006
'2011-10-19'	4.6266	2.1264	10.9014	1.7929	3.1655	4.5267	3.0295	2.3787	3.8465	2.216	3.5815	5.6328	9.5779	12.8657	8.3217	20.7005	3.8433	4.8206	7.016	4.9098	6.8801	12.9305	7.8189	7.3443	9.9858	5.0773	5.895	14.5562	4.5811	12.4576	2.562	3.3411	1.4197	3.321	23.0883	8.5901	3.3523	2.7587	4.0989	6.7129	7.3191	9.2599	19.7727	22.1631	1.2303	10.8949	3.2514	17.8579	3.505
'2011-10-20'	4.569	2.1005	10.7214	1.7649	3.082	4.5019	2.9981	2.3473	3.794	2.1682	3.5712	5.3944	9.4857	12.4956	8.2288	18.9874	3.7683	4.7835	6.5689	4.6895	6.6423	12.585	7.5442	6.9804	9.9332	4.9491	5.9238	14.8263	4.3662	11.9826	2.5531	3.2999	1.3865	3.29	22.1185	8.4461	3.1787	2.6567	3.9611	6.7288	7.155	9.0339	19.6577	20.9015	1.204	10.4273	3.2093	16.596	3.3655
'2011-10-21'	4.6528	2.1178	10.73	1.6948	3.0972	4.593	3.0556	2.3473	3.8015	2.1602	3.5455	5.3591	9.4522	12.1783	8.3288	18.6525	3.7595	4.7371	6.7695	4.6971	6.6177	12.8371	7.4343	6.6911	9.8805	4.752	5.8662	14.0257	4.3174	12.0586	2.469	3.3044	1.3754	3.2865	21.7017	8.3472	3.0417	2.6428	3.8145	6.7702	7.0035	8.8337	19.4217	20.4743	1.1952	10.2309	3.1557	16.328	3.3088
'2011-10-24'	4.7941	2.148	11.0043	1.7053	3.1427	4.68	3.1289	2.4023	3.8989	2.2081	3.6277	5.5357	9.8796	12.3898	8.6148	18.8726	3.9139	5.0245	7.0619	4.8186	6.7653	13.1452	7.5913	6.7191	10.1242	4.8308	6.0582	14.2058	4.4248	12.2992	2.5119	3.4099	1.374	3.3762	21.4209	8.4551	3.1604	2.6984	4.052	6.955	7.0893	9.008	20.0873	19.5703	1.2186	10.474	3.3126	16.5873	3.3829
'2011-10-25'	4.7941	2.2172	11.1671	1.7614	3.2034	4.6717	3.1394	2.4337	3.9289	2.2479	3.6534	5.624	9.9382	12.6013	8.672	20.155	4.0948	5.0245	7.2224	5.0491	7.0933	13.4906	7.7404	7.391	10.3613	4.9294	6.1494	14.9003	4.503	12.7995	2.6067	3.474	1.4128	3.4521	22.2717	8.5721	3.4801	2.7541	4.181	7.1303	7.1726	9.3696	20.2688	20.3551	1.2391	10.9136	3.4791	17.348	3.4963
'2011-10-26'	4.8046	2.2172	11.1157	1.7824	3.2718	4.68	3.1237	2.4494	3.9664	2.2718	3.6534	5.6328	10.0388	12.989	8.6005	19.8009	4.3199	5.0802	7.337	5.244	7.2163	13.5466	7.7404	8.1282	10.638	5.1266	6.1254	14.9003	4.5225	12.8312	2.6389	3.4511	1.4281	3.4555	22.3737	8.5901	3.5532	2.7726	4.1253	7.1303	7.2762	9.4923	20.3293	20.9909	1.3182	11.2409	3.4562	17.4517	3.5355
'2011-10-27'	4.8464	2.269	11.1328	1.7859	3.416	4.7421	3.176	2.4965	3.9664	2.3834	3.6637	5.6681	10.0555	12.8833	8.6792	19.6286	4.2978	4.9596	7.2911	5.2694	7.1507	13.4346	7.7169	8.0349	10.638	5.1069	6.1398	14.7652	4.6104	12.9579	2.6282	3.4236	1.435	3.4762	22.4078	8.671	3.5349	2.8746	4.1634	7.2258	7.4226	9.3567	20.3233	20.832	1.3006	11.2502	3.4562	17.3739	3.5181
'2011-10-28'	4.9092	2.3944	11.1414	1.8279	3.4312	4.7462	3.2283	2.5122	4.0189	2.3914	3.7048	5.7564	10.2231	13.3151	8.8221	19.9923	4.4875	5.0431	7.3771	5.3301	7.3475	13.6587	7.8817	8.2029	10.8553	5.1857	6.231	15.4051	4.7276	13.1669	2.6837	3.4236	1.4627	3.5452	24.441	8.7789	3.5715	2.87	4.3364	7.4202	7.4529	9.7119	20.7165	21.7558	1.3182	11.5682	3.4562	18.2037	3.5965
'2011-10-31'	4.8203	2.403	10.9528	1.7964	3.621	4.5971	3.1969	2.4808	3.9514	2.503	3.6688	5.7387	10.0555	13.2358	8.6506	20.1837	4.5493	5.0431	7.3943	5.358	7.5526	13.9014	7.8896	8.2775	10.7631	5.2942	6.1542	15.3119	4.7081	13.3505	2.7642	3.4694	1.4794	3.559	24.1687	8.8509	3.6354	2.8468	4.3188	7.3055	7.2863	9.6925	20.8738	22.9181	1.3124	11.6804	3.4562	18.221	3.5312
'2011-11-01'	4.8046	2.3555	11.03	1.7789	3.6134	4.6551	3.1969	2.4729	3.9364	2.495	3.6739	5.5798	10.1812	13.1829	8.6863	20.0019	4.3905	5.0987	7.3026	5.3757	7.528	13.752	7.8503	8.3615	10.6511	5.235	6.1926	15.0804	4.6592	13.0022	2.7892	3.6436	1.4835	3.5728	24.0411	8.7879	3.5989	2.8236	4.266	7.3469	7.2913	9.6215	21.1764	22.9082	1.3153	11.8114	3.4562	18.1518	3.5181
'2011-11-02'	4.8988	2.4549	11.2356	1.7754	3.6589	4.7794	3.2806	2.5122	3.9664	2.511	3.7202	5.5622	10.4242	13.2622	8.8507	20.1933	4.4787	5.2656	7.4574	5.4238	7.6592	14.0134	7.9524	9.1734	10.8224	5.3336	6.3079	14.9067	4.7081	13.1859	2.7731	3.7307	1.4877	3.6348	24.2368	8.9678	3.6537	2.8561	4.3452	7.4266	7.5438	9.8087	21.4002	23.395	1.327	11.8207	3.8026	18.1	3.5617
'2011-11-03'	4.836	2.4117	11.2614	1.8069	3.6058	4.6675	3.2335	2.5357	4.0189	2.4472	3.7099	5.7564	10.3404	13.2622	8.7149	20.1837	4.3993	5.2285	7.6351	5.4441	7.6428	14.8817	8.2114	9.1081	10.9871	5.3632	6.2791	15.418	4.8351	13.0149	2.766	3.6848	1.5001	3.6142	24.1687	8.9678	3.608	2.921	4.4156	7.5699	7.7003	9.8539	21.3458	23.4446	1.3241	12.2602	3.7394	18.2123	3.5878
'2011-11-04'	4.8726	2.4117	11.1757	1.8279	3.6513	4.68	3.2545	2.5357	4.0339	2.4631	3.8075	5.7299	10.4242	13.3415	8.7649	20.3847	4.3993	5.2748	7.7268	5.3985	7.8314	15.2085	8.3527	9.1547	10.9541	5.4322	6.2695	15.7781	4.8644	13.2872	2.7767	3.6803	1.5279	3.6245	24.2963	8.9768	3.672	2.9164	4.4302	7.5699	7.7079	9.8669	21.255	23.8519	1.3358	12.2883	3.6265	18.2123	3.614
'2011-11-07'	4.8046	2.416	11.1242	1.8839	3.6589	4.564	3.1865	2.5279	4.0189	2.4711	3.8178	5.5887	10.2231	13.13	8.6363	20.5952	4.4346	5.2192	7.6007	5.401	7.7084	15.0311	8.2664	9.1827	10.4667	5.4026	6.1686	15.7299	4.7667	13.6672	2.7302	3.6069	1.5265	3.728	24.1858	8.9858	3.5349	2.8607	4.5299	7.7292	7.8013	9.7829	21.255	24.1698	1.3446	12.2883	3.8638	18.1864	3.5835
'2011-11-08'	4.8203	2.3728	11.2442	1.8349	3.7956	4.6013	3.1969	2.4886	3.9814	2.5349	3.9	5.5798	10.1645	13.1036	8.6577	19.9444	4.3463	5.2192	7.5376	5.2795	7.6756	14.7416	8.1172	9.4347	10.3613	5.4519	6.1686	15.4566	4.7179	13.4455	2.7499	3.6161	1.4849	3.7349	24.4154	8.8599	3.4619	2.9025	4.4801	7.7197	7.7937	9.7894	21.6604	23.6235	1.3094	12.2883	3.7298	18.3506	3.5704
'2011-11-09'	4.8517	2.4117	11.2699	1.8349	3.7728	4.6178	3.2231	2.4965	3.9889	2.5189	3.8795	5.6151	10.2734	13.1653	8.722	20.423	4.3375	5.0709	7.5892	5.3884	7.7084	15.0591	8.2585	9.5467	10.5194	5.4815	6.207	15.8135	4.7276	13.8445	2.8697	3.6436	1.5085	3.7417	24.6451	8.9858	3.4527	2.9025	4.5123	7.8184	7.7735	9.7313	21.7814	24.0606	1.3241	12.2883	3.7279	18.463	3.5878
'2011-11-10'	4.7365	2.4549	10.9528	1.8279	3.75	4.5433	3.1655	2.4415	3.9364	2.495	3.8075	5.4739	10.0388	12.8745	8.5505	20.3272	4.2272	4.9504	7.3198	5.4264	7.5116	15.2831	8.2585	9.304	10.1966	5.4519	6.135	15.344	4.5909	13.7305	2.8429	3.6161	1.4766	3.621	24.2708	8.9678	3.334	2.8283	4.4068	7.5858	7.7811	9.4859	21.854	24.5374	1.2948	12.2883	3.6093	18.1086	3.4658
'2011-11-11'	4.7522	2.4506	11.0214	1.8174	3.788	4.5019	3.1655	2.4572	3.9214	2.5349	3.8538	5.4386	10.0052	12.7599	8.4933	20.3464	4.2581	4.9318	7.3255	5.3833	7.4788	15.1244	8.0623	9.3694	10.2032	5.4125	6.1014	15.5434	4.5811	13.8382	2.825	3.5749	1.4863	3.6107	24.2028	9.0938	3.3797	2.8329	4.3657	7.6145	7.7811	9.3503	21.8056	24.2493	1.2919	12.2883	3.6169	17.9703	3.4919
'2011-11-14'	4.8203	2.4808	11.2356	1.8384	3.8563	4.5681	3.1969	2.4886	3.9589	2.6146	3.9	5.5445	10.198	12.945	8.622	20.7771	4.3905	5.0987	7.4918	5.5378	7.6264	15.5446	8.2585	9.5	10.4667	5.5801	6.1014	15.8038	4.7179	14.1929	2.9162	3.7032	1.5057	3.6762	25.2491	9.2827	3.4984	2.8746	4.4654	7.7388	7.8922	9.9185	22.3743	24.5374	1.3182	12.2883	3.638	18.5581	3.5617
'2011-11-15'	4.8046	2.5629	11.3299	1.8804	3.9094	4.5143	3.1551	2.4965	3.9364	2.6545	3.9052	5.6151	10.1058	12.8657	8.5505	20.8919	4.3552	5.0616	7.4402	5.5175	7.6756	15.6472	8.4312	9.556	10.2757	5.5604	6.1302	16.3955	4.7472	14.1232	2.918	3.6803	1.5182	3.6521	25.3172	9.2827	3.5349	2.9025	4.4332	8.0191	8.0007	9.7377	22.3199	24.3884	1.327	12.2883	3.5882	18.6532	3.614
'2011-11-16'	4.6685	2.5154	11.1157	1.8104	3.712	4.4025	3.0818	2.4415	3.8465	2.5349	3.7819	5.4562	9.8041	12.5044	8.3217	20.7771	4.1478	4.9226	7.3255	5.3858	7.6756	15.1898	8.1643	9.2854	9.9727	5.3435	5.9286	15.8167	4.5909	13.8129	2.825	3.5703	1.4752	3.6142	24.3814	8.9768	3.4253	2.8236	4.2778	7.9172	7.8063	9.4988	21.9387	23.9314	1.2919	12.2883	3.3662	18.0654	3.5791
'2011-11-17'	4.6371	2.5068	11.1242	1.7964	3.7348	4.3652	3.087	2.418	3.839	2.6146	3.7767	5.4121	9.8125	12.4427	8.2645	21.1886	4.1301	4.9133	7.2567	5.4871	7.4213	15.1058	8.1015	9.0428	9.9002	5.3238	5.9142	15.5723	4.5811	13.9395	2.8268	3.529	1.4572	3.6176	24.8918	8.9768	3.4071	2.7912	4.2807	8.2868	7.7861	9.4278	22.0174	24.3189	1.2919	12.2883	3.2878	18.0568	3.566
'2011-11-18'	4.6057	2.3987	10.9871	1.7158	3.6361	4.3445	3.0713	2.3866	3.794	2.5429	3.7151	5.3414	9.5779	12.1255	8.1716	20.6335	4.0066	4.9689	7.0045	5.6365	7.1179	14.7416	7.7797	8.5202	9.8805	5.1167	5.8662	14.8521	4.4346	13.6545	2.7946	3.3961	1.4086	3.5417	24.0667	8.716	3.3705	2.7124	4.0755	7.7643	7.5943	9.0468	22.0839	24.2096	1.2567	12.2883	3.2878	17.3393	3.4352
'2011-11-21'	4.5743	2.4246	10.8243	1.7123	3.4919	4.3404	3.0609	2.3944	3.824	2.4711	3.7459	5.209	9.6198	12.2664	8.1644	20.4421	4.033	5.0245	6.9587	5.7581	7.2163	14.9751	7.8425	8.6135	9.9727	5.1857	5.895	14.9292	4.3955	13.6039	2.7695	3.4328	1.417	3.5866	23.301	8.752	3.3431	2.7124	4.0256	7.965	7.6195	9.008	21.6664	22.5804	1.2596	12.2883	3.2112	17.1837	3.3873
'2011-11-22'	4.5795	2.4246	10.8586	1.7018	3.6665	4.4066	3.0923	2.3866	3.8015	2.5907	3.7459	5.0854	9.6617	12.1255	8.2573	20.1933	4.0022	5.0523	6.9243	5.7327	7.1999	15.0777	7.7954	8.7348	9.7619	5.2153	5.8614	15.135	4.376	13.3125	2.816	3.3457	1.4059	3.5866	23.0458	8.5451	3.3523	2.6984	4.0432	7.7197	7.5816	8.9112	21.491	22.332	1.2596	12.2883	3.1729	16.7775	3.3481
'2011-11-23'	4.5481	2.4333	11.03	1.6808	3.7728	4.3279	3.0452	2.3552	3.7715	2.5747	3.7305	5.1031	9.3768	12.0021	8.2145	19.9062	3.9316	5.0153	6.8555	5.5935	7.0687	15.2738	7.7954	8.5575	9.4852	5.2843	5.7126	14.8488	4.3467	13.4455	2.8178	3.2907	1.392	3.621	22.731	8.5361	3.2701	2.6845	3.9728	7.5444	7.5816	8.7497	21.5999	22.0241	1.245	12.2883	3.3126	16.4144	3.2827
'2011-11-24'	4.5533	2.429	11.0985	1.6843	3.788	4.3693	3.0661	2.3552	3.764	2.5508	3.751	5.0854	9.3433	11.9228	8.2788	20.0593	4.0463	4.9596	6.8899	5.7479	6.9949	15.2831	7.764	8.9494	9.314	5.235	5.6982	14.881	4.3467	13.3062	2.816	3.2632	1.3851	3.6245	22.5354	8.608	3.2792	2.6614	3.9142	7.7101	7.8417	8.7626	22.3259	21.7459	1.2479	12.2883	3.5365	16.3799	3.3175
'2011-11-25'	4.5115	2.4592	11.0728	1.6703	3.6741	4.3901	3.0452	2.363	3.7565	2.5508	3.7305	5.0148	9.293	11.676	8.2073	19.6765	3.9845	4.9689	6.8727	5.6163	6.9621	15.0124	7.607	8.7255	9.281	5.1463	5.6694	14.8328	4.3271	13.2999	2.7713	3.1807	1.3823	3.6659	22.3993	8.5631	3.1787	2.6521	3.8761	7.7101	7.8644	8.5818	22.3441	21.4975	1.2421	12.2883	3.5385	16.2243	3.2522
'2011-11-28'	4.501	2.5111	11.2699	1.6458	3.6893	4.3528	3.0556	2.3552	3.734	2.4791	3.7202	4.9265	9.3349	11.3147	8.193	19.7339	4.0022	4.9411	6.7638	5.9151	7.0933	14.891	7.5756	8.6415	9.1954	5.3928	5.7366	14.7942	4.3369	13.2492	2.8912	3.2128	1.3878	3.7211	22.5354	8.5721	3.197	2.6474	3.8497	7.7101	7.9932	8.6658	22.7979	21.4975	1.2274	12.2883	3.5404	16.2502	3.2914
'2011-11-29'	4.569	2.5068	11.2871	1.6668	3.7728	4.4066	3.108	2.3787	3.7565	2.5189	3.7664	5.0678	9.4438	11.4293	8.2645	21.0259	4.1081	5.006	6.8498	6.1455	7.1589	15.4045	7.7169	8.7068	9.3403	5.4716	5.7798	15.0836	4.4053	13.5785	2.9359	3.2724	1.4086	3.7176	22.9948	8.68	3.2975	2.7077	3.8702	8.0351	7.9856	8.8983	22.9673	21.5572	1.2479	12.2883	3.5002	16.6478	3.3524
'2011-11-30'	4.4487	2.3771	11.1071	1.5478	3.6741	4.3031	3.0347	2.3159	3.629	2.4552	3.6483	5.0678	8.9997	10.9182	8.0143	20.6239	4.0639	4.8669	6.632	6.0467	6.9293	15.4045	7.3793	7.9789	8.9122	5.4716	5.367	14.3087	4.2099	13.2935	2.8608	3.2724	1.331	3.6245	21.8293	8.4012	3.2061	2.5918	3.6503	7.8567	7.8164	8.5496	22.9249	19.8087	1.204	12.2883	3.4791	15.8958	3.2478
'2011-12-01'	4.6109	2.3771	11.3642	1.5478	3.6134	4.4605	3.1289	2.363	3.6815	2.4233	3.751	5.0324	9.3265	11.1297	8.3288	20.9206	4.2934	4.9133	6.8268	6.11	7.1261	15.5819	7.5049	8.2309	9.1361	5.4914	5.511	14.6559	4.249	13.6229	2.918	3.2632	1.3643	3.7073	22.3227	8.626	3.3066	2.6382	3.7178	8.0096	7.973	8.6722	23.1064	19.9478	1.2186	12.2883	3.5098	16.207	3.2914
'2011-12-02'	4.6057	2.3512	11.2356	1.5372	3.4008	4.5102	3.1551	2.3238	3.6365	2.3117	3.6945	4.8735	9.1673	10.8301	8.3932	20.4134	4.2757	4.8947	6.6262	5.9758	7.0031	15.1058	7.3636	8.0815	8.7804	5.3533	5.391	14.3344	4.1513	13.6989	2.8894	3.1028	1.3296	3.6935	21.7612	8.4641	3.2883	2.5593	3.6357	7.9236	8.0159	8.4785	22.9975	18.8352	1.2069	12.2883	3.4523	15.8872	3.2914
'2011-12-05'	4.6057	2.3382	10.9528	1.4952	3.249	4.5474	3.1655	2.3238	3.659	2.2399	3.7356	4.6528	9.0751	10.4864	8.4861	20.1837	4.311	4.7557	6.4944	5.8821	6.7161	14.7323	7.3243	7.7643	8.5565	5.3533	5.343	13.791	4.0146	13.4075	2.7874	2.9699	1.3033	3.6452	21.3189	8.2572	3.2883	2.4898	3.4832	7.8917	7.8821	8.4269	22.1263	18.1497	1.1864	12.2883	3.2533	15.3686	3.1693
'2011-12-06'	4.569	2.3685	10.9185	1.5022	3.2642	4.5267	3.1655	2.3238	3.659	2.1921	3.8075	4.538	9.2092	10.7508	8.4075	20.2028	4.3596	4.6815	6.5173	5.8923	6.7243	14.7136	7.3008	7.8856	8.5631	5.3139	5.367	13.8296	3.9267	13.1669	2.7767	2.8599	1.2908	3.6486	21.2423	8.2303	3.3797	2.4573	3.533	7.7643	7.7154	8.3687	22.1021	18.2987	1.1923	12.2883	3.3126	15.4377	3.1301
'2011-12-07'	4.5952	2.3728	11.0128	1.4952	3.2642	4.6137	3.2021	2.3316	3.659	2.2001	3.8384	4.5027	9.36	10.7948	8.5004	20.7579	4.3816	4.765	6.523	5.8872	6.6833	14.6483	7.2772	7.9882	8.7804	5.4224	5.4054	13.8103	3.9169	13.2302	2.8268	2.8049	1.2908	3.6486	21.2933	8.1313	3.3888	2.4759	3.5624	7.7133	7.723	8.3687	21.7693	18.8451	1.204	12.2883	3.3528	15.3945	3.117
'2011-12-08'	4.5952	2.3685	10.9528	1.5583	3.2642	4.6054	3.2074	2.3316	3.659	2.2081	3.8127	4.485	9.2762	10.8125	8.5076	20.6431	4.3905	4.7279	6.4428	5.7783	6.7325	14.723	7.2851	8.2029	8.9517	5.4815	5.3718	13.9196	3.8974	13.5089	2.7964	2.8095	1.2894	3.7004	21.3869	8.1313	3.2975	2.4759	3.5213	7.7675	7.8695	8.3558	21.7027	18.6961	1.1981	12.2883	3.3509	15.2389	3.0952
'2011-12-09'	4.5533	2.3944	10.6272	1.5127	3.3477	4.5267	3.1655	2.3238	3.659	2.2479	3.8024	4.4586	9.2259	10.6362	8.5076	19.9731	4.4655	4.7928	6.3855	5.7175	6.7161	14.4896	7.2458	8.1562	8.8463	5.4224	5.3094	13.6784	3.8876	13.2175	2.7964	2.8415	1.2644	3.7176	21.1998	8.0953	3.2975	2.4898	3.4392	7.6082	7.9704	7.9103	21.5515	18.3484	1.1923	12.2883	3.3873	15.3858	3.0952
'2011-12-12'	4.5324	2.3685	10.49	1.4987	3.4767	4.506	3.1551	2.2845	3.6365	2.2639	3.7151	4.4321	9.1338	10.6538	8.5648	19.4372	4.311	4.7186	6.3224	5.677	6.7161	14.1721	7.0967	7.9042	8.6289	5.4224	5.1605	13.7234	3.8388	12.8375	2.7284	2.8599	1.2464	3.5866	20.9105	8.0863	3.1787	2.4898	3.4334	7.4552	7.7407	7.8651	21.5454	18.1597	1.1893	12.2883	3.217	14.9709	3.0124
'2011-12-13'	4.4905	2.3296	10.4043	1.4252	3.4615	4.4563	3.1027	2.2453	3.5765	2.232	3.6688	4.282	8.8991	10.5128	8.336	18.7577	4.2272	4.6908	6.1734	5.7074	6.4701	13.4253	6.8612	7.6803	8.3655	5.1266	5.0309	13.164	3.7411	12.5145	2.6479	2.8049	1.191	3.5003	19.9492	7.9424	3.133	2.3368	3.2809	7.1143	7.6145	7.5745	21.1703	16.3417	1.1542	12.2883	3.1768	14.435	2.8598
'2011-12-14'	4.501	2.161	10.4986	1.3902	3.6437	4.4812	3.0923	2.206	3.5615	2.3436	3.638	4.2025	8.807	10.6362	8.3503	18.5663	4.1389	4.7093	6.0874	5.7479	6.2323	13.4159	6.5472	7.7363	8.4116	4.9787	4.9589	13.0128	3.702	12.2486	2.6121	2.8965	1.1466	3.4934	19.2516	7.8435	3.06	2.3414	3.2545	6.8977	7.4832	7.5293	21.0674	16.1927	1.1512	12.2883	2.949	14.1671	2.7944
'2011-12-15'	4.4434	2.0573	10.2586	1.3271	3.8183	4.448	3.0452	2.1432	3.4941	2.4711	3.638	4.0348	8.5472	10.1251	8.1573	17.8007	4.1831	4.4961	6.0473	5.8517	5.9945	13.3039	6.2724	8.2309	8.517	4.9196	4.7477	12.2058	3.5262	12.2866	2.4368	2.8553	1.1147	3.4831	17.8565	7.5646	3.0052	2.2626	3.275	6.7957	7.4125	7.6262	20.9948	15.994	1.1161	12.2883	2.8419	13.1558	2.7334
'2011-12-16'	4.5115	2.1567	10.6957	1.3552	3.7956	4.6634	3.108	2.1746	3.539	2.5269	3.6996	4.176	8.7232	10.2573	8.3074	18.0208	4.4037	4.5239	6.288	6.0518	6.1667	13.6773	6.4137	8.5015	9.011	5.0872	4.8341	12.2733	3.6922	12.7235	2.5495	2.892	1.1424	3.6073	18.503	7.7265	3.1148	2.3414	3.4246	7.057	7.4453	7.878	21.3518	16.3616	1.1337	12.2883	3.127	13.5274	2.8162
'2011-12-19'	4.5062	2.2085	10.7214	1.3517	3.8259	4.6468	3.1551	2.1432	3.5315	2.5269	3.6431	4.1142	8.631	10.081	8.3288	18.528	4.4434	4.4961	6.4657	6.072	6.0683	13.8547	6.3666	8.7348	9.0439	5.1759	4.7525	12.1543	3.6532	13.1732	2.6264	2.8415	1.1355	3.5452	18.1032	7.6186	3.1878	2.3322	3.4304	7.1111	7.6246	8.1621	21.1703	17.1364	1.1249	12.2883	3.3184	13.3113	2.7421
'2011-12-20'	4.4958	2.1826	10.5929	1.3552	3.8411	4.7007	3.1446	2.1118	3.569	2.511	3.6637	4.0966	8.4634	10.1339	8.3145	18.1165	4.4478	4.6908	6.3969	5.8644	6.0355	13.808	6.2803	8.5108	9.1164	5.097	4.7285	12.1993	3.6532	12.8945	2.63	2.8049	1.148	3.521	18.1032	7.6186	3.1239	2.3275	3.4187	6.9964	7.6473	8.0459	20.898	16.9378	1.1249	12.2883	3.2265	13.4324	2.6985
'2011-12-21'	4.4644	2.1524	10.4558	1.2956	3.8715	4.6758	3.1289	2.0882	3.6065	2.4392	3.6534	4.0613	8.3545	9.9577	8.2859	17.504	4.3728	4.6908	6.4313	5.8745	5.9371	13.6026	6.0997	8.5108	8.9846	5.097	4.6277	11.6752	3.6141	12.6349	2.5352	2.6949	1.123	3.4555	18.1032	7.7086	2.9595	2.3136	3.2868	6.8148	7.5539	8.0459	21.1643	15.7159	1.1102	12.2883	3.1863	12.7927	2.6287
'2011-12-22'	4.4644	2.269	10.43	1.3026	3.8259	4.68	3.1498	2.0568	3.599	2.4153	3.6123	4.0613	8.2371	10.2573	8.3646	16.8341	4.4434	4.7093	6.5574	5.9378	5.9863	13.6773	6.0604	8.5108	8.9978	5.0181	4.5173	11.5434	3.5946	12.6475	2.5387	2.6445	1.1258	3.3969	18.1032	7.7176	2.9595	2.3136	3.2252	6.8531	7.6347	8.1105	21.1159	15.6861	1.0985	12.2883	3.1902	13.2941	2.511
'2011-12-23'	4.4696	2.3512	10.55	1.3096	4.0233	4.6468	3.1394	2.0568	3.644	2.5349	3.6483	4.176	8.2371	10.7948	8.3574	16.7862	4.4964	4.7557	6.6262	5.9758	6.1093	13.6773	6.084	8.6041	9.2415	4.9688	4.5989	11.4566	3.6629	12.9199	2.5602	2.6674	1.1563	3.4141	18.3584	7.7805	3.0691	2.36	3.2398	7.0124	7.617	8.2009	20.898	15.7357	1.1132	12.2883	3.1997	13.3632	2.5241
'2011-12-26'	4.433	2.3252	10.4129	1.4392	4.0005	4.6303	3.0818	2.0725	3.7265	2.6066	3.6688	4.1319	8.036	10.7243	8.3431	16.5948	4.4478	4.7093	6.6262	6.0265	6.1749	13.4906	6.084	8.4922	9.2283	4.9984	4.5701	11.6849	3.6727	12.8945	2.6067	2.5803	1.1577	3.3452	17.9756	7.6906	3.0326	2.2719	3.1255	6.9773	7.5438	8.1557	20.7891	15.8847	1.1132	12.2883	3.1997	13.1558	2.5198
'2011-12-27'	4.4173	2.2604	10.2415	1.4287	3.917	4.5971	3.0713	2.0411	3.659	2.5508	3.6328	4.1142	8.036	10.5217	8.3574	16.3652	4.3066	4.6815	6.4944	5.9404	6.0765	13.1732	5.8485	7.9789	8.8529	4.8505	4.6229	11.6399	3.6434	12.7299	2.5369	2.5436	1.2021	3.3003	17.6097	7.6366	2.9595	2.1328	3.0522	6.6555	7.2938	8.0459	20.4443	15.8947	1.0868	12.2883	3.1576	13.0261	2.45
'2011-12-28'	4.3859	2.2258	10.2843	1.4567	3.9246	4.6013	3.0452	2.0254	3.6815	2.5508	3.6534	4.1231	8.145	10.8036	8.2573	16.3652	4.2669	4.7001	6.6434	5.8872	6.1667	12.9678	5.9034	7.8389	8.7804	4.7717	4.8389	11.8296	3.6727	12.7489	2.5656	2.5436	1.2118	3.2727	17.6608	7.7265	2.9047	2.1328	3.0199	6.6587	7.2964	7.9167	20.1659	15.9443	1.0809	12.2883	3.1385	13.1039	2.4282
'2011-12-29'	4.3702	2.2215	10.2158	1.4147	4.0081	4.5267	3.0452	2.049	3.6365	2.5987	3.6637	4.1142	8.0444	10.9182	8.336	16.2025	4.2978	4.8299	6.5861	5.8391	6.2487	12.9865	5.9662	7.9042	9.1427	4.8012	4.7333	11.6463	3.6825	12.7362	2.5459	2.5757	1.2256	3.2383	18.1457	7.5826	2.9869	2.0679	3.0199	6.3847	7.2938	8.0459	20.6258	16.0437	1.078	12.2883	3.0409	13.1212	2.4936
'2011-12-30'	4.4434	2.2474	10.49	1.4427	4.0612	4.651	3.0818	2.0333	3.6365	2.5987	3.6894	4.1849	8.1366	11.0504	8.4861	16.6714	4.4125	4.8577	6.8096	5.991	6.3143	13.0985	6.029	8.2122	9.314	4.8308	4.7621	12.0997	3.7118	12.9199	2.5942	2.6628	1.2298	3.2348	19.0475	7.6816	3.1239	2.0772	3.1138	6.5568	7.4327	8.33	20.6258	16.5404	1.119	12.2883	3.0715	13.1212	2.4936
'2012-01-04'	4.4016	2.1437	10.3615	1.4532	4.0688	4.6054	3.0661	2.0254	3.644	2.511	3.7819	4.0436	8.0109	10.6538	8.3431	16.3269	4.4346	4.7279	6.7867	5.8847	6.2815	12.9305	5.8563	7.8856	9.3271	4.7421	4.5365	12.0932	3.6043	12.4702	2.5888	2.6353	1.1702	3.19	18.4009	7.5017	3.0052	2.003	3.0493	6.4198	7.1827	8.0717	20.3838	15.7953	1.1307	12.2883	3.0715	12.8187	2.4762
'2012-01-05'	4.5272	2.0962	10.3958	1.4357	3.9853	4.6965	3.1237	2.0333	3.629	2.511	3.8127	4.0083	7.7847	10.6274	8.5147	15.6952	4.3243	4.6537	6.5918	5.834	5.9945	12.2676	5.7778	7.6243	9.4786	4.4266	4.4933	11.4598	3.575	11.8496	2.4743	2.5574	1.1702	3.1107	17.933	7.4207	2.9504	1.9798	3.0082	6.2222	6.8167	7.8134	19.4338	15.8847	1.1102	12.2883	3.2227	12.5593	2.5023
'2012-01-06'	4.5586	2.1524	10.4986	1.5197	4.0385	4.7131	3.1551	2.049	3.674	2.5269	3.8435	4.0259	7.8684	10.6274	8.5719	15.4751	4.2846	4.7001	6.5402	5.7251	6.0191	12.445	5.9113	8.0909	9.3535	4.2393	4.6565	11.6784	3.6336	11.5202	2.5083	2.5757	1.1674	3.1348	18.2818	7.2678	2.8681	2.003	3.0581	6.2764	6.703	7.7876	19.7424	15.2986	1.1307	12.2883	3.3452	12.9656	2.5459
'2012-01-09'	4.6842	2.2345	10.5415	1.5688	4.1296	4.8415	3.2335	2.0882	3.719	2.6624	3.9822	4.1937	8.1701	11.0592	8.8507	16.1068	4.4875	4.802	6.9931	5.91	6.1995	12.9398	6.1389	8.9028	9.8146	4.3576	4.8293	12.5466	3.7899	11.7862	2.6443	2.672	1.2284	3.2245	19.7876	7.5017	3.0143	2.0818	3.19	6.6492	6.9176	8.0523	19.9542	15.6364	1.1835	12.2883	3.46	14.2622	2.6375
'2012-01-10'	4.747	2.282	10.8157	1.5898	4.1675	4.8829	3.2597	2.1511	3.8165	2.6704	4.0028	4.5027	8.4802	11.7289	8.9794	16.8245	4.567	4.9689	7.1478	6.0923	6.4619	13.3506	6.4137	9.0987	10.0451	4.6139	4.9829	12.9871	4.0439	12.0839	2.7194	2.8507	1.2755	3.3693	21.1827	7.7895	3.0965	2.2023	3.3219	7.0219	7.006	8.5302	20.1296	16.6795	1.204	12.2883	3.5078	15.6884	2.7639
'2012-01-11'	4.7103	2.2647	10.6872	1.6773	4.0916	4.8249	3.2283	2.1589	3.794	2.6385	3.9566	4.4497	8.4466	11.5703	8.9294	16.9107	4.5493	4.9504	7.0905	6.1885	6.4537	13.3506	6.4059	9.0987	9.9463	4.6139	4.9061	13.7074	4.0243	12.0206	2.7463	2.8415	1.27	3.3624	20.885	7.7625	3.0234	2.1699	3.275	7.0092	6.9934	8.556	20.2143	16.8682	1.204	12.2883	3.4543	16.0082	2.7377
'2012-01-12'	4.7575	2.269	10.6357	1.6703	4.0764	4.8663	3.2597	2.1668	3.8015	2.5668	3.936	4.4144	8.4047	11.6496	9.0223	16.9489	4.5846	4.802	7.0275	6.1911	6.4701	13.3506	6.4216	9.1921	10.0715	4.5646	4.8629	13.9743	3.9657	12.0016	2.7069	2.8599	1.2852	3.4072	20.6043	7.7176	3.0965	2.1652	3.2223	7.0028	6.9101	8.5948	19.6154	17.0669	1.204	12.2883	3.5212	15.8267	2.7465
'2012-01-13'	4.7313	2.174	10.5586	1.6423	4.0536	4.7918	3.2597	2.1511	3.749	2.4711	3.9154	4.2732	8.212	11.3852	8.9294	16.3269	4.5361	4.663	7.7325	6.0695	6.2159	12.7717	6.2018	8.8281	9.6763	4.3773	4.7669	14.4566	3.8681	11.3746	2.7123	2.7728	1.2478	3.3659	20.1619	7.4747	3.0508	2.105	3.0698	6.7575	6.7662	8.2848	18.8954	16.4609	1.204	12.2883	3.3605	16.0687	2.6723
'2012-01-16'	4.6946	2.148	10.5586	1.5127	3.9626	4.7587	3.2335	2.1903	3.8015	2.4472	3.8743	4.1672	8.2371	11.5086	8.8579	15.5517	4.3816	4.6537	7.6809	5.9252	5.9863	12.0622	6.1704	8.8281	9.4786	4.2984	4.6517	13.209	3.8485	10.7666	2.7409	2.7774	1.2437	3.2486	19.677	7.3488	3.0417	2.0679	2.9584	6.6364	6.5642	8.0717	18.5142	15.7357	1.204	12.2883	3.1959	15.1092	2.5852
'2012-01-17'	4.815	2.2561	10.85	1.6633	4.1675	4.9078	3.3173	2.2767	3.8914	2.5508	3.9771	4.4232	8.807	12.1343	9.1367	16.4609	4.567	4.7835	8.0764	6.1531	6.3963	12.7531	6.4922	9.3787	10.0978	4.5548	4.9445	14.5305	4.0732	11.1466	2.8948	2.9378	1.313	3.3762	21.3444	7.7445	3.1696	2.1884	3.1079	7.0028	6.5692	8.6464	18.8046	16.6695	1.204	12.2883	3.4485	16.6219	2.7508
'2012-01-18'	4.7313	2.2215	10.8157	1.6563	4.0309	4.8415	3.2754	2.261	3.824	2.5508	3.8949	4.3526	8.7734	12.0638	8.9508	16.2216	4.4655	4.7093	7.8643	6.0923	6.3307	12.4356	6.4137	8.6881	10.0188	4.5646	4.8821	14.6173	3.9853	10.7286	2.7677	2.9057	1.288	3.3452	20.7148	7.6186	3.2061	2.1606	2.7971	6.8085	6.2259	8.5625	18.0846	16.1132	1.2128	12.2883	3.4045	16.328	2.6505
'2012-01-19'	4.815	2.2431	10.9785	1.6738	4.0688	4.8746	3.3696	2.261	3.8839	2.6146	3.936	4.5645	9.0835	12.1695	9.0795	16.346	4.7082	4.7186	8.0478	6.2544	6.4783	12.6504	6.453	8.8094	10.1835	4.6238	4.9973	14.9775	4.0829	10.7856	2.791	2.9836	1.2977	3.3969	20.936	7.7535	3.2152	2.2394	2.5186	6.6524	6.3622	8.8853	18.1149	16.1232	1.2128	12.2883	3.3873	16.3453	2.6985
'2012-01-20'	4.9302	2.282	11.0557	1.6703	4.122	5.0196	3.4167	2.2767	3.8989	2.6066	3.9771	4.591	9.2259	12.3281	9.294	16.6714	4.8273	4.7835	8.2197	6.262	6.6669	13.0051	6.4922	8.8561	10.223	4.7027	5.0021	14.6688	4.0829	10.9502	2.7588	3.0753	1.3144	3.4314	20.936	7.9154	3.2061	2.2441	2.3163	6.6492	6.7359	9.0984	18.496	16.1331	1.2128	12.2883	3.3873	16.1206	2.7247
'2012-01-30'	4.8255	2.2388	10.7643	1.6633	4.0764	4.945	3.3382	2.206	3.8465	2.5907	3.9566	4.4409	8.9494	12.3281	9.0795	16.4321	4.6023	4.6352	8.1108	6.3506	6.5357	12.7997	6.3509	9.2667	10.1966	4.7322	4.8965	14.8103	3.9755	11.1656	2.8071	3.0249	1.2936	3.3727	20.4596	7.7625	3.1056	2.1421	2.3163	6.5854	6.6122	8.8272	18.4476	15.8649	1.1893	12.2883	3.4351	15.8785	2.6854
'2012-01-31'	4.8255	2.2561	10.7129	1.7053	4.1751	4.9326	3.3591	2.2217	3.8165	2.6465	3.9874	4.4321	8.9578	12.522	9.0438	16.2695	4.6331	4.5239	8.0363	6.2544	6.5193	12.8371	6.3666	9.3507	9.9397	4.7322	4.9109	14.971	3.9755	11.1276	2.8232	2.9928	1.2852	3.3555	20.5617	7.7625	3.0874	2.1513	2.2899	6.5854	6.5642	8.8272	18.4839	15.547	1.1864	12.2883	3.5786	16.1378	2.6854
'2012-02-01'	4.7522	2.2518	10.7043	1.6563	4.1751	4.8084	3.2911	2.206	3.764	2.6624	4.0028	4.3703	8.7734	12.1607	8.9151	15.9728	4.5493	4.4683	8.0248	6.2974	6.5931	12.7624	6.2881	9.528	9.8343	4.8111	4.8389	14.3826	3.9071	11.0136	2.757	2.8965	1.2631	3.3176	19.9832	7.6546	3.0052	2.0911	2.4423	6.5886	6.5288	8.8983	18.9075	15.5768	1.1805	12.2883	3.5863	15.5674	2.6244
'2012-02-02'	4.9197	2.2777	10.9785	1.6913	4.2055	4.9492	3.3957	2.2453	3.809	2.7023	4.0388	4.4586	9.05	12.3898	9.201	16.2886	4.6596	4.5239	8.4605	6.4924	6.6669	12.8931	6.3902	9.612	10.0254	4.8308	4.9541	14.6527	4.0048	11.1719	2.791	2.9286	1.2852	3.3796	20.5277	7.7715	3.0052	2.1189	2.4805	6.7384	6.6248	9.0726	19.1676	15.7655	1.1923	12.2883	3.6093	16.1206	2.6593
'2012-02-03'	4.9406	2.2863	11.1242	1.6913	4.1903	4.974	3.4271	2.2767	3.809	2.6863	4.0131	4.4939	9.1338	12.2841	9.2797	16.815	4.7126	4.4961	8.5464	6.4544	6.6751	13.1919	6.4844	9.7053	10.1439	4.8801	4.9685	14.6656	4.0341	11.3492	2.8304	2.979	1.306	3.3969	20.5447	7.8795	3.0965	2.1467	2.5479	7.0379	6.6627	9.3115	19.4278	16.8484	1.1981	12.2883	3.6629	16.1119	2.7683
'2012-02-06'	4.9145	2.282	11.1499	1.6878	4.1447	4.887	3.4219	2.2767	3.809	2.6784	3.9977	4.4674	9.0835	12.24	9.1939	16.7767	4.6111	4.4776	8.5121	6.5202	6.6505	13.2292	6.4922	9.6213	10.0451	4.9097	4.9541	14.6656	3.995	11.3492	2.8357	2.9515	1.3074	3.3762	20.5532	7.9064	3.0782	2.1513	2.5538	7.057	6.8293	9.4213	19.9179	16.5603	1.1981	12.2883	3.9537	16.2243	2.8206
'2012-02-07'	4.836	2.2388	11.0557	1.6423	4.0916	4.7876	3.3643	2.2374	3.7415	2.6305	3.9309	4.3438	8.8153	11.9316	9.101	16.7767	4.4699	4.4498	8.5636	6.3531	6.4455	12.9398	6.3274	9.4814	10.0254	4.9097	4.8005	14.3247	3.8778	11.2099	2.8196	2.869	1.288	3.3072	20.0938	7.7355	2.9686	2.0864	2.5538	6.9741	6.698	9.2082	19.6275	16.6596	1.1776	12.2883	4.0877	15.965	2.7683
'2012-02-08'	4.9459	2.2734	11.2614	1.7158	4.1675	4.8912	3.4533	2.2924	3.809	2.6624	3.9977	4.4497	9.1757	12.2312	9.2868	16.7767	4.5978	4.5703	8.621	6.2316	6.5685	13.1265	6.5236	9.8173	10.2691	4.9787	4.9733	15.598	3.9755	11.4759	2.9288	2.947	1.3241	3.4141	20.0938	7.9064	3.1056	2.1467	2.6212	7.2195	6.7131	9.5634	19.9663	16.9378	1.2069	12.2883	4.1528	17.0368	2.8467
'2012-02-09'	4.9197	2.2734	11.2014	1.7088	4.1827	4.8746	3.4271	2.3081	3.8165	2.6465	3.9514	4.4762	9.1086	12.1343	9.2868	16.7767	4.6596	4.5239	8.5522	6.2771	6.5931	13.2479	6.6178	9.6587	10.2032	4.9886	4.9685	15.2958	3.995	11.4696	2.9145	2.9653	1.3282	3.4245	20.9786	7.9784	3.1878	2.1745	2.7092	7.1908	6.799	9.6279	20.0389	16.9874	1.2098	12.2883	4.3154	16.8207	2.8467
'2012-02-10'	4.904	2.3123	11.1414	1.7789	4.122	4.8332	3.401	2.3238	3.8315	2.6226	3.9411	4.4762	9.1924	12.2312	9.2153	16.7767	4.8141	4.5239	8.5235	6.229	6.6423	13.1825	6.5943	9.4907	10.1769	5.0872	5.0069	15.2733	4.0243	11.4442	2.9127	2.9653	1.3407	3.4348	21.0211	8.0054	3.2792	2.1884	2.9261	7.1366	6.7232	9.4665	20.1296	17.1265	1.2098	12.2883	4.7307	16.7602	2.9034
'2012-02-13'	4.8517	2.3166	11.1499	1.7649	4.1372	4.7628	3.3591	2.3238	3.8315	2.6465	3.9309	4.5027	9.1757	12.196	9.0724	16.7767	4.664	4.5239	8.5293	6.229	6.6751	13.3412	6.6178	10.0226	10.3811	5.1069	4.9973	15.3215	4.0439	11.6406	3.0129	2.9699	1.3781	3.459	20.9871	7.9514	3.2152	2.2023	3.0522	7.1653	6.8141	9.4148	20.1357	17.4543	1.2215	12.2883	4.5948	16.7083	2.8772
'2012-02-14'	4.8098	2.3598	11.1242	1.7544	4.084	4.7462	3.3539	2.3081	3.809	2.6465	3.936	4.4762	9.1086	12.0638	9.0509	16.7767	4.6861	4.4868	8.3114	6.229	6.6423	13.2759	6.5864	9.836	10.223	5.0872	5.0021	15.2733	4.0048	11.7229	3.0379	3.0386	1.3629	3.4245	21.3869	7.9964	3.197	2.1792	2.9789	7.0156	6.7838	9.2405	20.2385	17.1762	1.2157	12.2883	4.5776	16.7083	2.8947
'2012-02-15'	4.8307	2.4376	11.2014	1.7824	4.084	4.7462	3.3591	2.3395	3.8465	2.6784	3.9668	4.6087	9.293	12.2224	9.0652	16.7767	4.6861	4.5332	8.449	6.229	6.7079	13.4719	6.7042	9.864	10.0978	5.097	5.1509	15.4726	4.1025	11.8306	3.0146	3.199	1.3712	3.4452	21.7527	8.0773	3.2427	2.1792	2.9848	7.0984	6.8596	9.2986	20.2264	17.6431	1.2303	12.2883	4.5661	16.9244	2.9383
'2012-02-16'	4.8098	2.416	11.0043	1.7684	4.1751	4.7255	3.3487	2.3238	3.809	2.6943	3.9257	4.5468	9.3265	12.1166	9.0366	16.7767	4.6729	4.5517	8.2369	6.229	6.6341	13.5093	6.6492	9.7053	9.9463	5.0872	5.1029	15.2765	4.0439	11.7862	2.9806	3.1761	1.367	3.4176	21.523	8.0234	3.2701	2.2023	2.9115	7.0092	6.9631	9.3374	20.0812	17.3153	1.2245	12.2883	4.5623	16.6305	2.9034
'2012-02-17'	4.8464	2.3944	10.9614	1.7474	4.1523	4.7048	3.3696	2.3081	3.8165	2.6465	3.9103	4.5204	9.3349	12.2048	9.0867	16.7767	4.7258	4.5425	8.7356	6.229	6.5685	13.4719	6.7356	9.7333	9.8541	5.0576	5.0933	15.2122	4.0341	11.7356	2.9717	3.1807	1.3504	3.4072	21.2678	8.0054	3.2883	2.207	3.0229	7.0538	6.9176	9.2922	20.0873	17.6332	1.2245	12.2883	4.5317	16.5614	2.8511
'2012-02-20'	4.8464	2.3598	11.09	1.7368	4.0992	4.7172	3.3853	2.3159	3.8165	2.6385	3.9052	4.5027	9.3516	12.2048	9.0724	16.7767	4.7523	4.561	9.3088	6.229	6.5357	13.4439	6.6963	9.6867	9.9463	5.0872	5.0933	15.1768	4.0341	11.7989	3.1005	3.2678	1.3518	3.4176	21.1317	8.1043	3.3157	2.207	2.9789	7.2003	6.9151	9.1243	19.8271	17.951	1.2215	12.2883	4.6522	16.57	2.8424
'2012-02-21'	4.8569	2.4203	11.09	1.7474	4.0992	4.7255	3.3853	2.3238	3.8165	2.6305	3.8795	4.5204	9.4103	12.2488	9.1153	16.7767	4.8449	4.561	9.412	6.4725	6.5603	13.4439	6.767	9.948	10.0649	5.2252	5.1461	15.2443	4.0439	11.8559	3.1041	3.254	1.3587	3.3796	21.2848	8.2393	3.3797	2.2209	3.1079	7.2449	6.8495	9.2147	19.8997	18.408	1.2215	12.2883	4.8321	16.8898	2.886
'2012-02-22'	4.8778	2.4419	11.1071	1.7614	4.1144	4.7669	3.3853	2.3473	3.839	2.6305	3.8949	4.6351	9.712	12.4163	9.1367	16.7767	4.9773	4.5796	10.2718	6.6517	6.6587	13.5746	6.8533	10.0506	10.4733	5.2548	5.2757	15.4919	4.122	12.0142	3.215	3.2724	1.392	3.459	21.489	8.2572	3.5532	2.2719	3.1284	7.4202	6.852	9.4407	19.9663	18.7855	1.2362	12.2883	4.8111	17.0109	2.9208
'2012-02-23'	4.8831	2.4203	11.2014	1.7824	4.0612	4.7504	3.3748	2.3552	3.854	2.5987	3.9	4.644	9.6449	12.5572	9.0867	16.7767	4.9861	4.5888	10.2718	6.5957	6.6915	13.6213	6.9711	10.0413	10.493	5.2942	5.3286	16	4.1416	12.1409	3.2633	3.3411	1.3823	3.4728	21.6251	8.3292	3.5075	2.2858	3.1607	7.3565	6.8823	9.46	19.9058	18.6762	1.2421	12.2883	4.503	17.4258	2.9208
'2012-02-24'	4.9773	2.4549	11.3214	1.7894	4.084	4.8498	3.4167	2.3866	3.8764	2.5987	3.9206	4.7323	9.8796	12.7511	9.2082	16.7767	5.1626	4.6074	10.2546	6.5677	6.7653	13.7707	7.0103	10.1346	10.5457	5.3632	5.439	16.1415	4.2099	12.1852	3.2741	3.4419	1.4253	3.5728	22.2546	8.3742	3.7633	2.3414	3.1108	7.6273	6.9681	9.6409	19.8271	18.7756	1.2421	12.2883	4.6101	17.6419	2.9906
'2012-02-27'	4.9616	2.4506	11.3214	1.8069	4.1296	4.8166	3.401	2.4023	3.8914	2.6226	3.9514	4.8382	10.022	12.7864	9.1653	16.7767	5.0965	4.6259	11.2692	6.6545	6.8227	13.8921	7.0103	10.2839	10.5128	5.4322	5.4726	17.0514	4.2881	12.2359	3.2222	3.4282	1.4156	3.5521	22.4248	8.4012	3.7268	2.4666	3.0698	7.8057	7.0212	9.5892	20.2809	18.5868	1.2626	12.2883	4.6101	17.5554	3.0255
'2012-02-28'	5.0558	2.4462	11.2442	1.8314	4.1675	4.8539	3.4481	2.4023	3.9739	2.5907	3.9566	4.7852	10.0639	12.7687	9.2511	16.7767	5.0656	4.6166	11.1545	7.0102	7.1343	14.0041	6.9083	10.2839	10.5194	5.5407	5.4342	17.5723	4.2685	12.0902	3.2275	3.4832	1.4211	3.5693	22.1015	8.3382	3.7542	2.4295	2.9701	7.8089	6.9732	9.5311	19.9179	18.2391	1.2567	12.2883	4.6101	17.3739	3.0124
'2012-02-29'	4.993	2.3857	11.2442	1.8419	4.1523	4.7918	3.4481	2.363	3.9514	2.5588	3.9154	4.6881	9.8879	12.848	9.201	16.7767	4.8979	4.5332	11.573	6.9794	6.9293	13.9201	6.8612	10.0693	10.3877	5.4026	5.3286	17.7717	4.1904	11.9699	3.2436	3.4282	1.3865	3.4348	21.7612	8.3112	3.5898	2.3646	2.9818	7.6814	6.7611	9.5827	19.7787	17.7722	1.2362	12.2883	4.2178	17.1664	2.9557
'2012-03-01'	4.9982	2.3944	11.3556	1.8209	4.1827	4.7752	3.4481	2.363	3.9214	2.5827	3.8898	4.6881	9.9298	12.8128	9.2296	16.7767	4.9155	4.4868	11.4812	7.111	6.9375	13.8174	6.8533	10.0973	10.4206	5.3829	5.3526	17.7009	4.2099	12.0016	3.3081	3.4007	1.392	3.4521	21.7357	8.3382	3.6537	2.3646	3.0991	7.7451	6.5793	9.6731	19.694	17.8914	1.2391	12.2883	4.5853	17.2097	2.9688
'2012-03-02'	5.0715	2.429	11.4756	1.8349	4.1751	4.8373	3.5004	2.3787	3.9364	2.5827	3.9309	4.7676	10.2566	13.0772	9.3226	16.7767	5.1318	4.5332	12.0774	7.1446	7.0277	13.9481	6.9475	10.2466	10.7895	5.4716	5.511	17.9742	4.2783	12.2422	3.3832	3.4282	1.4225	3.5935	22.1185	8.4821	3.8729	2.4156	3.1079	7.8981	6.7182	9.7829	19.6638	18.0603	1.2538	12.2883	4.7518	17.59	3.0691
'2012-03-05'	5.0139	2.3987	11.3042	1.8139	4.0233	4.7752	3.4533	2.3709	3.8839	2.5349	3.8898	4.7323	10.2818	13.0948	9.201	16.7767	5.0744	4.4034	12.0716	6.8758	6.9785	13.9107	6.8847	10.0693	10.5392	5.4224	5.4534	18.3215	4.2392	12.2486	3.4798	3.3549	1.4183	3.5521	21.9654	8.4731	3.8364	2.3832	3.1871	7.8662	6.5844	9.7829	19.6638	17.9908	1.2538	12.2883	5.0446	17.5468	3.0473
'2012-03-06'	4.9406	2.3468	11.4328	1.7649	3.9929	4.651	3.3957	2.3316	3.8465	2.5269	3.8281	4.6263	10.2064	12.7071	8.9937	16.7767	5.0656	4.2736	12.2092	6.9934	6.8555	13.5933	6.7199	9.7986	10.5655	5.3435	5.3526	17.7299	4.1513	12.1029	3.6498	3.3136	1.4613	3.5003	21.2848	8.2932	3.8455	2.3229	3.1607	7.6273	6.5692	9.6538	19.6517	17.8914	1.2333	12.2883	4.9929	17.1664	2.9644
'2012-03-07'	4.8883	2.3425	11.3214	1.7509	3.955	4.5847	3.3539	2.3552	3.824	2.503	3.8178	4.5822	10.1309	12.4163	8.8722	16.7767	4.9773	4.2922	11.9627	7.0662	6.8145	13.4813	6.6649	9.5933	10.5984	5.5308	5.3574	17.4566	4.122	12.2359	3.5728	3.3182	1.4447	3.5141	20.7914	8.3382	3.8455	2.3368	3.1695	7.6687	6.7207	9.8798	19.4822	17.9908	1.2274	12.2883	4.9508	16.7948	2.947
'2012-03-08'	4.9511	2.3598	11.3899	1.7929	3.955	4.6137	3.3643	2.3787	3.8465	2.5429	3.8486	4.6351	10.4494	12.5572	8.9079	16.7767	5.1582	4.2922	12.1519	7.0802	6.9047	13.5746	6.7434	9.7427	10.6775	5.5998	5.895	18.8713	4.1513	12.3309	3.5353	3.3778	1.4932	3.5866	21.0551	8.4371	3.9277	2.3693	3.1841	7.7866	6.7965	9.9508	19.2463	18.1597	1.2362	12.2883	4.8819	17.0195	3.0647
'2012-03-09'	4.9563	2.3857	11.6213	1.8034	4.1296	4.6468	3.3853	2.4337	3.854	2.5747	3.8743	4.6793	10.4494	12.7335	8.9437	16.7767	5.1538	4.3107	12.1003	7.1222	6.9703	13.612	6.8298	9.8826	10.6775	5.6195	5.9478	20.1736	4.2197	12.5019	3.6194	3.5107	1.5334	3.6004	21.7357	8.5181	3.9917	2.3971	3.1959	7.8694	6.7687	10.0347	19.2221	18.5272	1.2508	12.2883	4.8819	17.6246	3.0952
'2012-03-12'	4.9092	2.3814	11.5442	1.8279	4.1372	4.593	3.3382	2.418	3.8315	2.5668	3.8435	4.6175	10.3572	12.6366	8.8293	16.7767	4.9553	4.2829	12.2952	7.2763	6.9129	14.0881	6.8533	9.7427	10.4601	5.6984	5.8566	20.5594	4.1513	12.6159	3.7339	3.529	1.5417	3.6142	21.8718	8.653	3.8729	2.3739	3.2164	7.8726	6.9353	9.8539	20.3172	18.4676	1.2538	12.2883	4.9718	17.4949	3.1475
'2012-03-13'	4.9563	2.4073	11.5613	1.8174	4.1751	4.6634	3.3748	2.4415	3.854	2.5508	3.8795	4.644	10.4242	12.6894	8.9151	16.7767	5.0038	4.3107	12.1519	7.2034	6.9211	14.0508	6.9946	10.7132	10.4206	6.2702	5.8566	20.5627	4.1709	12.5779	3.6033	3.6619	1.5306	3.6797	22.0505	8.653	3.8729	2.3924	3.2076	8.1657	6.9681	9.925	20.3293	18.9345	1.2626	12.2883	4.9431	17.7024	3.2129
'2012-03-14'	4.8988	2.2907	11.3728	1.9995	4.0233	4.5764	3.3277	2.3944	3.809	2.4711	3.8589	4.4939	10.0388	12.3722	8.8007	16.7767	4.8538	4.2644	11.0571	6.8646	6.6013	13.528	6.6885	10.0786	10.0254	6.6153	5.8566	20.6334	4.0048	12.0902	3.4297	3.4694	1.4433	3.6038	21.0551	8.2932	3.7268	2.2858	2.976	7.8057	6.8167	9.4278	20.0268	17.7921	1.2128	12.2883	4.9737	16.8639	3.1083
'2012-03-15'	4.8098	2.269	11.3042	1.9329	4.0309	4.535	3.3277	2.3395	3.809	2.4472	3.8846	4.3614	9.9717	12.1607	8.7363	16.7767	4.7302	4.1995	11.1889	6.7777	6.5275	13.7334	6.5472	9.6493	9.7553	6.4181	5.8566	20.5273	3.9267	11.7166	3.2204	3.4924	1.4267	3.6073	21.0211	8.4191	3.6172	2.2302	2.803	7.8471	6.9454	9.163	20.3656	17.2656	1.1952	12.2883	4.9489	16.5095	3.117
'2012-03-16'	4.8412	2.3123	11.3128	1.9995	4.1068	4.564	3.333	2.3473	3.7865	2.503	3.936	4.3968	10.3069	12.2841	8.7363	16.7767	4.7743	4.2458	11.2004	6.8478	6.5931	14.4336	6.61	9.78	9.9793	6.4871	5.8566	22.1768	3.9755	11.9002	3.224	3.5336	1.4738	3.7417	21.2253	8.8509	3.6172	2.2672	2.8675	7.8885	7.155	9.2857	20.7044	17.4444	1.2098	12.2883	4.7518	16.691	3.2304
'2012-03-19'	4.8569	2.3123	11.3128	2.1991	4.1068	4.5474	3.312	2.3473	3.749	2.495	3.9257	4.3703	10.265	12.2048	8.672	16.7767	4.7346	4.218	11.0743	6.8057	6.7735	14.4616	6.6571	9.808	9.8212	6.5857	5.8566	23.1221	3.956	11.9762	3.2955	3.4649	1.5029	3.8107	21.4635	9.1567	3.5989	2.2672	2.9261	8.0861	7.0969	9.2857	20.8799	17.4444	1.2186	12.2883	4.6829	17.0627	3.2652
'2012-03-20'	4.7732	2.2518	11.2442	2.3987	4.1599	4.4895	3.244	2.3159	3.734	2.511	3.9052	4.2467	9.846	11.9668	8.5934	16.7767	4.7302	4.1531	11.1946	6.6825	6.5849	14.1348	6.5158	9.4534	9.4523	6.1815	5.583	22.9389	3.8388	11.6596	3.1864	3.3732	1.4558	3.7142	21.3103	9.0488	3.5989	2.1884	2.9027	7.8439	6.9378	9.0468	20.2869	16.7291	1.1981	12.2883	4.6809	16.7429	3.2216
'2012-03-21'	4.7522	2.2907	11.1671	2.3672	3.9929	4.4936	3.244	2.3238	3.749	2.503	3.8641	4.2643	9.7287	11.9668	8.5791	16.7767	4.6949	4.1531	10.9711	6.8029	6.6669	14.0508	6.555	9.6027	9.5116	6.2899	5.679	22.6045	3.8681	11.5772	3.1864	3.2494	1.496	3.69	21.7697	9.0398	3.6172	2.1838	2.9056	7.7451	6.9378	9.1049	19.815	16.8484	1.204	12.2883	4.6809	17.2961	3.2086
'2012-03-22'	4.7732	2.2907	11.1671	2.3426	3.9474	4.5309	3.2806	2.3238	3.734	2.511	3.8281	4.282	9.8377	11.9845	8.6148	16.7767	4.7435	4.2087	10.9252	6.8898	6.7161	14.1348	6.5315	9.5187	9.5643	6.3392	5.823	21.3665	3.8681	11.5899	3.2562	3.2494	1.5071	3.6486	21.7187	8.9768	3.6811	2.2023	2.8646	7.6655	6.9858	9.1824	19.8453	16.6099	1.2215	12.2883	4.6254	17.0627	3.1606
'2012-03-23'	4.7418	2.2431	11.1499	2.3777	3.9246	4.4729	3.2963	2.2924	3.6815	2.4711	3.8178	4.2202	9.7622	11.676	8.6148	16.7767	4.6773	4.1531	10.6616	6.6909	6.6013	13.7987	6.3745	9.5373	9.3798	6.1322	5.7126	21.508	3.829	11.4316	3.2544	3.2128	1.4669	3.5176	21.0551	8.9588	3.5715	2.1652	2.7062	7.4712	6.9328	9.0145	19.4822	15.9841	1.1952	12.2883	4.2657	16.7343	3.1083
'2012-03-26'	4.7784	2.2474	11.1842	2.3111	3.9094	4.535	3.2963	2.3002	3.689	2.4711	3.823	4.1849	9.7622	11.7994	8.6434	16.7767	4.642	4.1438	10.9424	6.8057	6.4455	14.0788	6.3902	9.4347	9.2942	6.0632	5.6022	21.0578	3.7606	11.4569	3.2079	3.1853	1.5279	3.5417	20.8425	8.8599	3.4893	2.1282	2.7062	7.6846	6.9757	8.9887	19.452	15.8947	1.1923	12.2883	4.3996	16.7688	3.0865
'2012-03-27'	4.7732	2.2388	11.1928	2.2796	3.8942	4.5516	3.3016	2.3081	3.719	2.4711	3.8281	4.1496	9.7958	11.7025	8.6005	16.7767	4.6552	4.1531	10.845	6.9934	6.3389	13.8174	6.3745	9.36	9.3403	5.9843	5.5302	22.8102	3.7215	11.6469	3.1864	3.1899	1.6069	3.3796	20.919	8.7699	3.471	2.105	2.6593	7.6846	6.8369	8.6529	19.216	16.0735	1.1893	12.2883	4.2638	16.6392	3.1824
'2012-03-28'	4.6946	2.174	11.0557	2.1185	3.8411	4.4398	3.2388	2.261	3.6365	2.4552	3.7253	4.0259	9.603	11.3236	8.4361	16.7767	4.6552	4.0141	10.3291	6.7301	6.0601	13.3506	6.0683	8.9401	9.2349	5.5604	5.3478	21.9421	3.5359	11.2226	3.0021	3.0936	1.661	3.3003	19.745	8.4012	3.3705	2.0215	2.4687	7.503	6.5667	8.3817	18.9861	15.388	1.1337	13.5134	4.237	15.7834	3.1083
'2012-03-29'	4.6423	2.1437	10.9871	2.1746	3.8639	4.3776	3.2021	2.2374	3.5615	2.4472	3.6637	3.9465	9.4606	10.8565	8.4504	16.7767	4.7655	3.8935	10.3807	6.8982	5.8305	13.1265	5.927	8.6228	9.3733	5.5012	5.1653	21.7331	3.4578	10.9122	2.9306	3.0657	1.6582	3.3176	18.8773	8.3202	3.3705	2.0122	2.4746	7.5827	6.6147	8.3881	19.0285	14.643	1.119	13.3076	4.2274	15.092	3.0429
'2012-03-30'	4.6737	2.1264	11.0728	2.0835	3.8715	4.4439	3.2806	2.2767	3.5765	2.4073	3.6945	3.9818	9.712	10.8125	8.5076	16.7767	4.9817	3.9214	10.2489	6.8029	5.8715	12.9958	6.0526	8.6788	9.7685	5.3731	5.2757	21.4662	3.4969	10.9122	2.9306	3.1823	1.6305	3.3348	18.8943	8.3022	3.4253	2.0354	2.4893	7.5062	6.6223	8.4398	19.3068	14.8317	1.119	12.307	4.1413	14.8931	2.7377
'2012-04-05'	4.6737	2.174	11.1499	2.1956	3.9094	4.4605	3.2806	2.3395	3.614	2.4313	3.6996	4.0613	10.2734	11.5879	8.4647	16.7767	5.0347	3.9492	10.8679	7.0494	5.9781	13.2759	6.1311	8.8934	9.8343	5.5505	5.5398	23.5176	3.5555	11.2479	3.1345	3.2803	1.7553	3.3796	19.3537	8.5451	3.5898	2.0911	2.5362	7.5667	6.6652	8.6529	19.3068	15.1695	1.1395	12.5595	4.5546	15.4031	2.7595
'2012-04-06'	4.6789	2.1653	11.1414	2.2376	3.9094	4.5019	3.2859	2.3316	3.614	2.4233	3.6894	4.0259	10.4075	11.5791	8.4432	16.7767	5.0126	3.9028	10.994	7.0438	5.9781	13.2852	6.0997	8.8561	9.8739	5.5505	5.5398	23.045	3.5457	11.1846	3.19	3.341	1.7871	3.3107	19.2601	8.4641	3.5898	2.0818	2.5508	7.8057	6.6223	8.6529	19.3068	15.2887	1.1395	12.2415	4.5795	15.5846	2.7029
'2012-04-09'	4.6266	2.1351	11.0728	2.2656	3.8866	4.3859	3.2335	2.3238	3.584	2.3914	3.6688	4.0878	10.2902	11.6672	8.3503	16.7767	4.9817	3.8565	10.5125	7.1614	5.8879	13.0518	5.9584	8.5388	9.6499	5.5505	5.6118	23.0193	3.6629	11.0136	3.19	3.3597	1.7442	3.2279	18.9284	8.2662	3.471	2.1003	2.4746	7.6559	6.5995	8.6206	19.3612	14.9013	1.1425	11.6056	4.4092	15.2216	2.6854
'2012-04-10'	4.6685	2.1524	11.0985	2.2726	3.8791	4.5267	3.2335	2.3238	3.5915	2.4073	3.6842	4.0966	10.4661	12.0285	8.4575	16.7767	5.145	3.9214	10.6386	7.2371	5.9699	13.1172	6.0133	8.6881	9.8475	5.7181	5.7462	22.5176	3.6532	11.0832	3.2204	3.4483	1.7469	3.2658	19.0985	8.4281	3.5258	2.0957	2.4922	7.6432	6.6248	8.8337	19.1495	14.9509	1.1512	11.7085	4.4838	15.6019	2.7116
'2012-04-11'	4.6528	2.1696	11.1671	2.2446	3.8411	4.5309	3.2702	2.3159	3.5765	2.3914	3.6842	4.0701	10.4577	12.3369	8.4146	16.7767	5.1979	3.9028	11.166	7.3687	5.9617	13.0985	5.9741	8.9401	9.8541	5.7674	5.6838	21.8906	3.6336	11.1909	3.2365	3.4297	1.7303	3.2865	19.056	8.3472	3.6994	2.0864	2.5391	7.6432	6.6248	8.8918	19.1495	15.2092	1.16	11.5963	4.5585	15.5069	2.7159
'2012-04-12'	4.7732	2.2172	11.3042	2.2481	3.9701	4.593	3.3434	2.3709	3.614	2.4153	3.7356	4.1231	10.8851	12.4163	8.5862	16.7767	5.2818	3.9399	11.5214	7.4275	6.0437	13.2852	6.0918	9.0428	9.9529	5.8068	5.895	22.0996	3.6922	11.6089	3.2365	3.4577	1.7955	3.4003	19.8386	8.608	3.7998	2.1328	2.6095	7.9618	6.7384	9.0209	19.4762	15.5172	1.1747	11.5963	4.5948	16.1465	2.8031
'2012-04-13'	4.7836	2.2215	11.3642	2.2481	3.9853	4.5764	3.3434	2.363	3.6215	2.4153	3.7356	4.1584	11.0192	12.4339	8.5791	16.7767	5.2288	3.977	11.4526	7.3491	6.1175	13.3226	6.1861	9.0894	10.0056	5.7674	5.8902	22.7652	3.702	11.4316	3.4154	3.5043	1.7677	3.3969	19.9152	8.626	3.7359	2.1421	2.6828	7.9586	6.7611	9.0339	19.694	15.537	1.1776	11.9423	4.7192	16.207	2.8075
'2012-04-16'	4.7418	2.2085	11.3128	2.1781	4.0233	4.5309	3.3382	2.3709	3.6065	2.4472	3.7356	4.0878	11.0443	12.3722	8.5219	16.7767	5.2906	3.9584	11.2806	7.5339	6.2159	13.2385	6.1704	8.9681	10.1769	5.6491	5.9094	22.4533	3.6825	11.2352	3.3725	3.4903	1.7677	3.4279	19.8386	8.5631	3.8638	2.1606	2.6535	7.965	6.8848	8.9499	19.5851	15.3781	1.1893	11.6711	4.723	16.1983	2.8118
'2012-04-17'	4.6737	2.2129	11.3042	2.1255	3.9322	4.5309	3.3225	2.3473	3.599	2.4472	3.7151	4.0259	10.7091	12.0814	8.4718	16.7767	5.1362	3.9306	11.252	7.4275	6.1011	13.2572	6.1704	9.0054	10.0451	5.5407	5.6982	22.3569	3.6141	11.2416	3.3456	3.355	1.8232	3.3521	19.5834	8.5631	3.6902	2.1096	2.6241	7.9968	6.9303	8.9628	19.4399	15.249	1.1747	11.9797	4.4953	15.8699	2.7508
'2012-04-18'	4.7732	2.2734	11.3813	2.2131	3.9929	4.5557	3.3696	2.3787	3.659	2.4631	3.7459	4.1231	11.2203	12.8392	8.5862	16.7767	5.3789	3.9677	11.722	7.4499	6.2323	13.3412	6.2724	9.2201	10.2296	5.8068	6.039	22.3569	3.702	11.3936	3.4655	3.5183	1.8426	3.4348	20.1874	8.707	3.7724	2.156	2.6945	8.1402	6.9883	9.3567	19.6819	15.9145	1.1893	12.1387	4.6235	16.4577	2.7072
'2012-04-19'	4.7732	2.2734	11.3899	2.1536	4.0916	4.5433	3.3748	2.3709	3.6815	2.4233	3.7151	4.1231	11.1365	12.7687	8.5505	16.7767	5.3877	3.9492	11.636	7.4471	6.2487	13.1639	6.2489	9.1547	10.0715	5.866	5.9526	22.5176	3.7118	11.4379	3.4727	3.5276	1.844	3.4279	20.0343	8.8239	3.7268	2.1513	2.6857	8.1147	6.8874	9.3696	19.3673	15.8351	1.1893	12.2789	4.5317	16.3021	2.6941
'2012-04-20'	4.8726	2.2863	11.4499	2.1571	4.0536	4.6261	3.4271	2.3944	3.7415	2.4472	3.7767	4.2025	11.3125	12.7775	8.7149	16.7767	5.3833	4.0326	11.5042	7.4471	6.2651	13.2199	6.2646	9.1827	10.1373	5.8956	6.5479	22.4083	3.7606	11.5582	3.5227	3.551	1.844	3.4279	20.1704	8.8869	3.9003	2.2116	2.6857	7.9236	6.8798	9.3374	19.452	16.1232	1.2012	12.2696	4.3327	16.6305	2.7116
'2012-04-23'	4.836	2.2604	11.3214	2.1395	4.0612	4.5889	3.3905	2.3709	3.719	2.4233	3.7356	4.2378	10.994	12.7511	8.6506	16.7767	5.295	4.0882	10.352	7.2735	6.2651	13.3226	6.1468	8.9308	9.9529	5.728	6.5527	22.1929	3.8192	11.7799	3.4905	3.523	1.7594	3.5003	20.1704	8.644	3.9369	2.2255	2.6916	7.8535	6.8242	9.2792	19.331	17.7325	1.2071	12.7933	4.2848	16.5614	2.6898
'2012-04-24'	4.9092	2.2215	11.1842	2.073	4.0992	4.6924	3.4428	2.363	3.7115	2.4153	3.7459	4.2378	11.103	12.663	8.7935	16.7767	5.2994	4.0326	10.3635	7.1558	6.1257	13.2666	6.0604	8.8748	9.999	5.8068	6.4663	21.7717	3.8583	11.3682	3.507	3.5696	1.7913	3.59	19.643	8.5091	4.1013	2.2626	2.6212	7.7515	6.8369	9.091	18.9256	17.653	1.1952	12.4286	4.2982	17.0627	2.6505
'2012-04-25'	4.8935	2.2518	11.1499	2.1571	4.1523	4.6551	3.4481	2.3787	3.7415	2.4313	3.7407	4.2555	11.0276	12.6454	8.7721	16.7767	5.4318	4.0511	10.1113	7.2483	6.2159	13.2666	6.1311	9.1267	10.1176	5.9252	6.7543	22.6238	3.8583	11.3682	3.4566	3.5743	1.801	3.5866	19.7706	8.5721	4.284	2.2765	2.6241	7.8694	6.8268	9.2662	19.2342	16.9676	1.213	12.4379	4.3614	17.2442	2.9165
'2012-04-26'	4.904	2.3339	11.0471	2.1115	4.0688	4.6634	3.4533	2.2845	3.749	2.4153	3.7407	4.3261	11.0024	12.7952	8.7363	16.7767	5.4318	4.0604	10.1801	7.0858	6.2159	13.1919	6.3274	8.9028	10.0122	5.9449	6.8071	22.344	3.9462	11.7672	3.5573	3.6116	1.9438	3.4969	20.1279	8.5271	4.2017	2.2765	2.671	7.9172	6.852	9.1516	19.2221	17.0669	1.2101	12.1761	4.3728	17.1664	2.9208
'2012-04-27'	4.9249	2.3425	11.1071	2.1115	4.0233	4.6427	3.4795	2.2453	3.749	2.4153	3.6894	4.282	10.8935	12.4515	8.722	16.7767	5.5201	4.0141	10.0425	7.1698	6.2159	13.2666	6.3117	8.9028	10.1308	5.8068	6.5671	22.8199	3.9462	11.6152	3.4926	3.5323	1.9438	3.5072	20.247	8.4731	4.284	2.2348	2.6388	7.6782	6.8091	9.1786	20.2385	16.5901	1.2427	12.307	4.436	17.1232	2.9208
'2012-05-02'	5.0034	2.3857	11.3299	2.1851	4.084	4.5847	3.5579	2.3002	3.809	2.495	3.7716	4.3968	11.0359	12.8657	8.865	16.7767	5.7363	4.1068	10.2718	7.1698	6.2979	13.4719	6.4373	9.0054	10.5062	5.9942	6.6583	24.791	4.0732	11.7419	3.6473	3.6583	2.0617	3.5486	21.4465	8.7879	4.2657	2.2626	2.6857	7.863	6.9934	9.4414	20.4685	16.6993	1.2546	12.5408	4.5202	17.8061	2.9208
'2012-05-03'	4.9511	2.3512	11.3642	2.1851	4.1523	4.4895	3.5579	2.3081	3.794	2.5189	3.7664	4.4321	11.346	13.1653	8.8293	16.7767	5.7142	4.1068	10.2661	6.8702	6.3635	13.9014	6.398	9.0894	10.5523	5.9942	7.2199	24.6495	4.1416	11.7926	3.7768	3.7423	2.0741	3.4969	21.4635	9.0308	4.1926	2.2858	2.9554	7.965	7.0818	9.4751	20.656	16.4709	1.2516	13.7939	4.7537	17.953	2.9208
'2012-05-04'	4.9668	2.3728	11.4585	2.2796	4.1447	4.5226	3.5684	2.3159	3.809	2.503	3.7356	4.4144	11.3376	13.0419	8.8722	16.7767	5.7451	4.0882	10.4208	6.859	6.3635	13.8454	6.4922	9.0894	10.5984	6.0435	7.2007	27.1215	4.2588	11.8939	3.8415	3.7843	2.2821	3.5314	21.3869	9.0038	4.2109	2.2812	3.0141	8.6245	7.0868	9.9266	20.771	16.749	1.2486	13.7939	4.8704	18.1173	2.9208
'2012-05-07'	4.9302	2.416	11.4756	2.2726	4.2434	4.5309	3.5684	2.3081	3.8165	2.5588	3.7459	4.3703	11.1951	13.1212	8.8793	16.7767	5.7319	4.0511	10.2833	6.7805	6.4045	13.9387	6.4451	9.444	10.6643	6.2111	7.2007	27.4639	4.2295	11.9636	3.8415	4.1016	2.5109	3.5486	21.0636	9.1028	4.1926	2.2997	3.2457	8.7615	7.1676	10.2299	21.497	16.5205	1.2516	14.5795	4.8857	17.9012	2.9208
'2012-05-08'	4.8988	2.3771	11.5528	2.3076	4.251	4.506	3.5422	2.3002	3.7715	2.6066	3.7253	4.2996	10.9689	13.0507	8.8436	16.7767	5.7319	4.0233	10.1457	6.7861	6.3963	13.8267	6.4687	9.3694	10.5392	6.2111	6.9511	28.924	4.2002	11.8179	3.6796	4.1343	2.4651	3.5107	20.8084	9.0218	4.0647	2.2765	3.2076	8.7997	7.1423	10.149	21.1764	16.7987	1.2486	14.86	4.7364	17.8061	2.9208
'2012-05-09'	4.815	2.3339	11.4071	2.2096	4.2358	4.4315	3.5161	2.2767	3.7115	2.5747	3.6534	4.229	10.7929	12.6101	8.6649	16.7767	5.626	3.9214	9.6814	6.8061	6.2241	13.6773	6.2803	9.1267	10.2296	6.0829	6.7975	28.2263	4.1709	11.8686	3.6077	3.9989	2.4416	3.4003	20.315	8.8509	4.0373	2.2533	3.1871	8.8252	7.0161	9.994	21.2611	17.1961	1.213	15.1687	4.636	17.1924	2.9208
'2012-05-10'	4.7941	2.3252	11.3899	2.4302	4.2207	4.4315	3.4795	2.2845	3.719	2.5508	3.6585	4.2378	10.8767	12.5661	8.6577	16.7767	5.6436	3.9492	9.7502	6.7267	6.1831	13.8547	6.3195	9.1361	10.2032	5.9646	6.8791	29.008	4.0927	11.6912	3.6005	3.9196	2.4679	3.3796	20.4171	9.1297	3.9917	2.2487	3.2252	8.8252	7.1676	9.9671	21.5696	16.6298	1.2101	16.16	4.6649	17.227	2.9949
'2012-05-11'	4.7941	2.3296	11.4242	2.4022	4.1827	4.4398	3.4742	2.2767	3.689	2.5907	3.6585	4.2025	10.7008	12.4956	8.5934	16.7767	5.573	3.9306	9.8705	6.5367	6.0519	14.0508	6.241	9.1361	10.0715	5.9646	6.7015	28.3361	4.0829	11.4442	3.5969	3.8963	2.2252	3.321	20.4171	9.1387	3.9277	2.1931	3.2633	8.5703	7.1474	9.8053	21.3458	16.143	1.1923	17.7778	4.5839	17.2442	2.8685
'2012-05-14'	4.7522	2.3296	11.3556	2.3041	4.251	4.3776	3.4638	2.2767	3.659	2.6385	3.6174	4.1407	10.7845	12.5044	8.5004	16.7767	5.6348	3.8935	10.0196	6.6331	6.0027	14.2935	6.2253	8.8561	10.1769	5.8956	6.8263	27.4768	3.956	11.4189	3.5717	3.831	2.2197	3.321	20.0768	9.2737	4.0556	2.1513	3.3542	8.4779	7.2635	9.5695	21.3458	15.8053	1.1923	19.5547	4.5578	17.0022	2.8293
'2012-05-15'	4.7313	2.2863	11.4242	2.2551	4.1827	4.3776	3.4428	2.261	3.6215	2.6146	3.5969	4.1054	10.9186	12.6101	8.4647	16.7767	5.723	3.875	10.6558	6.6728	5.9535	14.1628	6.1704	8.7908	10.0254	5.8463	6.9319	27.8322	3.8778	11.4126	3.4998	3.817	2.2587	3.3314	19.7876	9.1927	4.0191	2.1513	3.1841	8.6372	7.2181	9.6301	21.1764	15.4675	1.1923	18.7972	4.6012	16.8034	2.7944
'2012-05-16'	4.6632	2.2518	11.3299	2.2586	4.122	4.2907	3.38	2.2688	3.5915	2.5747	3.566	4.0436	10.7427	12.1519	8.3431	16.7767	5.5862	3.8472	10.6673	6.6842	5.8469	13.8361	6.0526	8.5855	9.9661	5.5308	6.8215	28.2844	3.7899	11.2732	3.4207	3.705	2.1472	3.3003	19.4643	9.3276	3.9369	2.1096	3.1841	8.5225	7.2484	9.374	21.0372	15.4675	1.216	20.069	4.5665	16.4058	2.79
'2012-05-17'	4.6946	2.3036	11.527	2.2482	4.1447	4.3404	3.4271	2.3159	3.614	2.5747	3.6123	4.1319	11.1533	12.3634	8.4289	16.7767	5.6877	3.875	10.5985	6.8004	5.9125	14.0041	6.1389	8.6788	10.19	5.59	7.3544	28.4976	3.9755	11.3429	3.5466	3.8216	2.1778	3.3417	19.7621	9.3006	4.0921	2.1931	3.1255	8.5544	7.1979	9.6369	20.9827	15.4675	1.3139	18.7785	4.5144	16.6565	2.8554
'2012-05-18'	4.6371	2.2863	11.3985	2.2024	4.1903	4.226	3.401	2.3159	3.5915	2.6226	3.5558	4.0966	10.9521	12.055	8.2645	16.7767	5.6171	3.8194	10.2145	6.7239	5.8305	13.752	6.029	8.4642	9.999	5.5702	7.2776	28.1616	3.9364	11.1149	3.471	3.7423	2.0747	3.2969	19.2857	9.0398	4.0282	2.1513	3.1226	8.3696	7.0439	9.4886	20.6439	15.0701	1.3495	19.2018	4.3148	16.6565	2.8554
'2012-05-21'	4.6423	2.295	11.3556	2.2376	4.2207	4.1539	3.4324	2.2767	3.599	2.5747	3.5866	4.0789	10.8432	12.0814	8.3217	16.7767	5.6127	3.8008	10.3176	6.7324	5.8387	13.9294	6.0604	8.3708	9.9595	5.59	6.9895	28.9434	3.956	11.0326	3.7624	3.803	2.0607	3.3107	19.4303	9.0038	4.0282	2.1374	3.2135	8.5958	7.0691	9.6436	20.9404	15.1993	1.2635	19.9913	4.3148	16.6305	2.7508
'2012-05-22'	4.6894	2.3123	11.3899	2.2517	4.251	4.2175	3.4742	2.2767	3.6365	2.5747	3.602	4.1142	11.1449	12.7159	8.4432	16.7767	5.9172	3.8287	10.4208	6.7664	5.8961	14.0975	6.1311	8.5388	10.0715	5.6195	7.2151	28.8142	3.9853	11.0481	3.8307	3.8823	2.1444	3.3452	19.643	9.2197	4.22	2.1792	3.2076	8.7201	7.1196	9.7784	21.1764	15.4973	1.2605	20.8748	4.4826	16.8812	2.7813
'2012-05-23'	4.6528	2.3339	11.2442	2.1954	4.2282	4.1793	3.4271	2.2453	3.629	2.5827	3.5917	4.0878	11.3963	12.8128	8.3932	16.7767	6.0054	3.8101	10.2489	6.8175	5.9781	14.2375	6.0761	8.4735	10.0649	5.5111	7.3736	27.9355	4.0048	10.8995	3.8631	3.9289	2.0914	3.3417	19.3877	9.2916	4.2109	2.1792	3.3542	8.6277	7.0287	9.5695	21.4063	15.4377	1.2457	22.9613	4.6562	16.5527	2.7377
'2012-05-24'	4.6318	2.2561	11.1671	2.1743	4.1675	4.1836	3.3487	2.2374	3.614	2.5588	3.5763	4.1319	11.2622	12.989	8.3145	16.7767	5.9348	3.8287	10.2145	6.809	5.9125	14.0134	6.1468	8.5388	10.0649	5.5308	7.1719	28.0389	4.0048	10.9408	3.8271	3.8636	2.097	3.2934	19.3027	9.1927	4.1104	2.2394	3.2662	8.6245	6.9909	9.6369	20.7528	15.5668	1.2427	23.4219	4.6591	16.4317	2.729
'2012-05-25'	4.6004	2.2604	11.0128	2.1708	4.2282	4.1793	3.312	2.2217	3.599	2.5349	3.5917	4.1231	11.0946	12.848	8.3002	16.7767	5.9657	3.7916	10.1973	6.3977	5.8879	14.0134	6.0761	8.5388	9.729	5.4815	7.1767	28.1164	4.0341	10.7509	3.7444	3.817	2.0635	3.2555	19.0049	9.0488	4.0739	2.2858	3.1548	8.5269	6.9732	9.556	21.0735	15.994	1.213	22.7169	4.7778	16.1638	2.6593
'2012-05-28'	4.6423	2.2907	11.1157	2.1813	4.2055	4.2133	3.3487	2.261	3.659	2.5668	3.5864	4.1496	11.3041	13.4296	8.3431	18.4515	6.1599	3.8101	10.2202	6.4573	6.2159	13.9387	6.1547	8.4828	10.2362	5.5505	7.2296	27.8903	3.995	10.7344	3.9098	3.9383	2.2699	3.2934	19.4133	9.3366	4.2109	2.3183	3.1343	8.5556	7.059	9.684	21.3639	16.0834	1.2605	21.0534	4.9485	16.5873	2.7116
'2012-05-29'	4.6842	2.3123	11.2185	2.2693	4.1979	4.2769	3.3853	2.2767	3.674	2.5747	3.5917	4.2908	11.5136	13.3944	8.4218	19.6573	6.1599	3.8101	10.8221	6.6104	6.2897	13.9387	6.241	8.6228	10.3086	5.5505	7.412	28.9305	4.1611	10.883	4.2012	3.9663	2.242	3.3314	19.7961	9.3456	4.22	2.3275	3.19	8.7391	7.1266	9.9132	21.3639	16.0834	1.2546	21.7207	5.0093	16.9849	2.7552
'2012-05-30'	4.6161	2.3857	11.1071	2.2376	4.1903	4.2302	3.3591	2.2767	3.6365	2.5508	3.5811	4.2555	11.5806	13.2798	8.4218	18.8821	6.0981	3.8101	10.8221	6.704	6.2323	13.8921	6.2096	8.5761	10.3811	5.59	7.4552	28.4976	4.1025	11.0894	4.1472	4.0176	2.2141	3.321	19.5664	9.2916	4.284	2.3043	3.1871	8.6187	7.1322	9.9064	22.1202	15.8549	1.2664	22.2564	5.0903	16.8293	2.7508
'2012-05-31'	4.59	2.3901	11.1928	2.227	4.1372	4.1836	3.333	2.2453	3.629	2.5508	3.5335	4.2555	11.5387	13.1653	8.336	18.7003	6.0187	3.8008	10.9768	6.5764	6.1257	13.9761	6.1937	8.7161	10.3547	5.59	7.3928	28.5557	4.0829	11.1307	4.176	3.9756	2.2866	3.3072	19.3622	9.4176	4.3296	2.2951	3.1578	9.043	7.2771	10.1827	22.1989	15.7655	1.2516	21.9086	5.018	16.5355	2.7508
'2012-06-01'	4.5952	2.3635	11.0471	2.2657	4.1827	4.1624	3.3173	2.2453	3.629	2.5907	3.5441	4.2996	11.6309	13.1477	8.3431	18.4802	6.0319	3.8101	10.8221	6.6161	6.1011	14.0788	6.1937	8.6135	10.2164	5.5407	7.3976	29.5054	4.1123	11.0316	4.0897	3.9056	2.2503	3.3038	19.3877	9.3096	4.4666	2.2904	3.2428	9.066	7.4972	10.1895	21.7814	15.4476	1.2664	21.7395	4.9832	16.4317	2.7683
'2012-06-04'	4.4958	2.2705	10.8414	2.2059	4.2966	4.0478	3.2231	2.1354	3.554	2.6305	3.433	4.1319	11.1784	12.5661	8.1501	17.4083	5.8466	3.6989	10.6501	6.6898	5.8879	13.8547	5.9795	8.1935	9.8673	5.1463	7.2296	29.2147	3.9169	10.7261	3.8487	3.7143	2.1388	3.1727	18.6391	9.0938	4.3388	2.2255	3.19	8.6474	7.4944	9.9603	21.8237	14.8019	1.213	22.6136	4.9427	15.576	2.6549
'2012-06-05'	4.4801	2.2661	10.8071	2.1883	4.5926	4.0605	3.2649	2.1118	3.599	2.7501	3.4383	4.1319	11.0024	12.5749	8.2502	17.5232	5.9657	3.6989	10.3922	6.7551	5.8961	14.1815	5.9716	8.2029	9.8409	5.1463	7.0711	28.9563	4.0829	10.6931	3.7732	3.7096	2.1444	3.1969	18.4434	9.1477	4.1926	2.36	3.19	8.5155	7.5362	9.7986	21.9569	14.8715	1.2071	22.4632	4.8877	15.5241	2.6814
'2012-06-06'	4.5115	2.2882	10.7986	2.1743	4.6685	4.1157	3.2911	2.1275	3.599	2.766	3.4383	4.1319	10.9773	12.4691	8.3503	17.4179	5.9657	3.6618	10.1973	6.7267	5.8797	14.2002	5.932	8.1562	9.7553	5.2153	7.0375	29.7057	4.0536	10.7013	3.7516	3.7143	2.1249	3.1969	18.2563	9.0398	4.1287	2.3414	3.1695	8.5097	7.5557	9.6032	22.1626	14.6827	1.2012	21.2883	4.8762	15.0228	2.6283
'2012-06-07'	4.4801	2.2705	10.7986	2.1813	4.5926	4.0817	3.3016	2.1511	3.599	2.7581	3.4277	4.1319	11.0192	12.5044	8.3432	17.0255	6.0187	3.6525	10.0597	6.6501	5.8141	13.9387	5.8764	8.0815	9.584	5.1266	7.0375	29.3956	4.0048	10.5114	3.7264	3.663	2.0914	3.1969	18.0011	8.9768	4.1104	2.3322	3.1372	8.5442	7.5139	9.6032	21.7995	14.643	1.1982	21.5327	5.0295	14.8672	2.6238
'2012-06-08'	4.3649	2.2484	10.6872	2.1637	4.5698	3.9799	3.1812	2.1354	3.599	2.7581	3.4118	4.1319	11.0108	12.6013	8.0985	17.4753	6.0143	3.6247	9.8763	6.6246	5.8059	14.4896	5.8447	7.9882	9.6104	5.0083	7.1287	29.008	4.1123	10.4701	3.6437	3.6676	2.1193	3.2107	17.882	8.9229	4.0282	2.4156	3.0405	8.7047	7.5167	9.6436	22.0113	14.643	1.1952	20.6398	5.0614	14.7635	2.6194
'2012-06-11'	4.3649	2.3104	10.7986	2.1743	4.4939	3.9757	3.1655	2.1511	3.5835	2.782	3.4489	4.1319	11.2957	12.8921	8.1207	17.839	6.2084	3.736	10.1285	6.8487	5.8715	14.6016	5.9478	8.1469	9.8343	5.0379	7.2728	29.5636	4.0341	11.1637	3.8559	3.7423	2.1444	3.2252	18.2988	9.0957	4.1013	2.3739	3.0463	8.8997	7.5891	9.9266	22.5498	14.941	1.2041	20.1135	5.2755	15.2475	2.6681
'2012-06-12'	4.3388	2.2573	10.6872	2.1461	4.4939	3.9205	3.1551	2.1197	3.4661	2.8378	3.4277	4.0966	11.1365	12.9626	8.0169	17.8103	6.4555	3.6711	9.8935	6.7778	5.8305	14.4989	5.8526	8.0349	9.6499	4.9688	7.1431	29.3956	3.956	11.2463	3.7624	3.6723	2.1416	3.1964	18.0011	9.1048	4.0739	2.3263	3.0639	8.699	7.8343	9.8795	23.1548	14.782	1.1923	20.1605	5.3189	14.8672	2.6416
'2012-06-13'	4.3388	2.2838	10.8243	2.1778	4.752	3.9544	3.1917	2.1354	3.474	3.045	3.4171	4.1319	11.3208	13.1477	8.0762	17.9634	6.4379	3.6803	10.0712	6.8373	5.8961	15.3205	5.932	8.1562	9.8343	5.0674	7.388	29.415	4.0146	11.2876	3.8379	3.7703	2.1583	3.272	18.1372	9.4228	4.1743	2.388	3.2545	8.9054	8.046	10.0951	23.2758	14.9013	1.2071	20.6116	5.3247	14.9969	2.6947
'2012-06-14'	4.3283	2.244	10.8843	2.1602	4.7368	3.8908	3.1446	2.1275	3.427	3.061	3.3907	4.1054	11.1868	13.0419	8.054	17.6189	6.4908	3.6525	9.9909	6.9791	5.8551	15.1151	5.8844	8.1469	9.9397	5.1562	7.2296	28.8465	3.956	11.2628	3.7012	3.7563	2.1081	3.2324	18.3329	9.2865	4.1104	2.3596	3.2047	8.6703	7.9903	10.0816	23.7599	14.9509	1.2012	20.1323	5.2842	14.6771	2.708
'2012-06-15'	4.433	2.3104	10.8843	2.1215	4.6761	4.0308	3.1446	2.1825	3.4661	3.0849	3.433	4.0966	11.2789	12.8657	8.1949	17.1308	6.3408	3.6896	10.0368	6.9507	5.88	15.2551	5.932	8.2309	9.8739	5.1266	7.2247	28.7237	3.9364	11.1142	3.7156	3.733	2.083	3.2576	18.4775	9.4319	3.9917	2.3548	3.3894	8.5384	7.9485	9.994	23.6086	14.8417	1.1982	20.0665	5.1656	14.7635	2.6903
'2012-06-18'	4.4277	2.3059	10.9014	2.1109	4.7065	4.0011	3.2126	2.1589	3.4818	3.1487	3.4224	4.1054	11.3879	13.0419	8.1949	17.1308	6.4449	3.6896	10.14	6.9507	5.8883	15.2551	5.932	8.1749	9.8805	5.1857	7.436	28.8077	3.9462	10.9408	3.8163	3.7376	2.0886	3.254	18.486	9.4682	4.0556	2.3643	3.4334	8.4753	8.0488	9.9199	23.4755	14.7522	1.1982	21.5703	5.2263	14.8672	2.7036
'2012-06-19'	4.4434	2.2617	10.7986	2.0441	4.7976	4.0096	3.2492	2.1432	3.4583	3.1726	3.396	4.1142	11.2287	12.6454	8.1504	17.1308	6.3051	3.6618	10.2431	6.6643	5.8384	15.2925	5.8923	8.0442	9.6763	5.1463	7.436	28.1616	3.9364	10.6353	3.712	3.705	2.0775	3.2288	18.2223	9.3955	3.9734	2.3596	3.4656	8.3377	7.9792	9.9873	23.7962	14.6628	1.1923	23.3937	5.209	14.6252	2.6814
'2012-06-20'	4.4487	2.2528	10.7986	2.0054	4.7976	4.0308	3.2806	2.1432	3.4818	3.069	3.4065	4.1672	11.2287	12.3722	8.1801	16.7958	6.203	3.6432	10.1629	6.653	5.8634	14.9004	5.8526	8.1375	9.617	5.1364	7.2968	28.4136	3.9755	10.6931	3.6868	3.7003	2.0775	3.2612	18.2393	9.3319	3.9277	2.3311	3.3307	8.2918	7.7841	9.9536	23.5965	14.4244	1.1893	22.2376	4.989	14.8326	2.6726
'2012-06-21'	4.4173	2.2174	10.7986	1.9491	4.8811	3.9714	3.2649	2.1275	3.4505	3.0849	3.3854	4.1584	10.6002	12.3105	8.0837	16.547	6.1815	3.5598	9.7559	6.6445	5.7719	14.6576	5.7971	7.9322	9.4721	4.9984	7.0471	28.5687	4.0243	10.5032	3.4135	3.6676	2.1249	3.2072	17.6268	9.1411	3.946	2.2883	3.2868	7.9707	7.7089	9.7649	23.3787	14.2655	1.1715	21.7489	5.0035	14.1152	2.6105
'2012-06-25'	4.3702	2.1687	10.7557	1.7908	5.0177	3.9375	3.2754	2.0961	3.4348	3.2603	3.3695	4.1054	10.3153	12.1783	8.1504	16.4991	5.8805	3.5227	9.561	6.4885	5.6305	14.7697	5.5909	7.8016	9.3667	4.8998	6.6967	27.5867	4.0243	10.3463	3.1581	3.5136	2.0301	3.1603	17.6268	9.132	3.7816	2.3263	3.124	7.3973	7.734	9.3201	23.0399	13.7886	1.1419	20.997	5.0035	13.0261	2.5618
'2012-06-26'	4.3755	2.151	10.9443	1.8013	4.957	3.9884	3.2808	2.0647	3.4348	3.2922	3.3536	4.0789	10.3488	12.1783	8.1504	16.8915	6.0417	3.5227	9.6642	6.4686	5.5307	14.6576	5.5751	7.8762	9.2876	4.9688	6.8613	26.8631	4.0634	10.2307	3.2084	3.509	2.0468	3.1567	16.6825	9.1865	3.8729	2.4355	3.1654	7.4546	7.7368	9.2999	23.1488	13.6198	1.1507	20.4236	4.9456	13.1644	2.5928
'2012-06-27'	4.37	2.1599	10.9443	1.7662	4.9874	3.9799	3.2478	2.0725	3.4114	3.3878	3.3536	4.0613	10.3739	12.1078	8.0762	16.413	6.1385	3.4578	9.6298	6.4686	5.4558	15.0217	5.5592	7.7923	9.3535	4.8998	6.8033	25.9392	4.0634	10.1976	3.2084	3.453	2.0217	3.0738	16.4868	9.1048	3.8638	2.3358	3.1654	7.6209	7.8371	9.1314	23.5542	13.3416	1.1448	20.4142	5.1077	13.1125	2.5662
'2012-06-28'	4.3483	2.1422	10.8843	1.6888	4.9797	3.9205	3.2259	2.0568	3.3722	3.3639	3.3272	3.9818	10.1058	12.0638	8.0243	15.7527	6.074	3.4208	9.5094	6.3155	5.3893	15.6379	5.361	7.7083	9.2876	4.7815	6.7936	24.5179	4.0634	10.2802	3.1293	3.3037	2.0356	3.045	16.4017	9.1865	3.7268	2.2694	3.1299	7.5923	7.9959	8.8282	23.651	12.7853	1.127	20.95	5.0295	12.9829	2.5396
'2012-06-29'	4.4135	2.1643	10.9185	1.7169	4.9338	4.0181	3.2918	2.0882	3.3801	3.34	3.3325	4.0701	10.5834	12.2664	8.0985	15.9728	6.0955	3.4486	9.6355	6.3694	5.4309	16.2914	5.3689	7.9538	9.4128	4.8604	6.958	25.4934	4.0829	10.3958	3.266	3.3363	2.0133	3.0594	16.1465	9.3683	3.7724	2.3168	3.2423	7.7241	7.9987	8.9966	23.6026	12.9442	1.1596	21.5421	5.235	13.2249	2.5396
'2012-07-02'	4.3917	2.1776	10.8157	1.7486	4.9108	3.9926	3.2863	2.0882	3.3488	3.324	3.306	4.1142	10.5332	12.2136	8.0466	15.9154	6.2353	3.4671	9.9221	6.2304	5.4392	16.3101	5.3372	7.8971	8.6158	5.0083	6.987	26.4238	4.0927	10.2142	3.2912	3.229	2.0022	3.063	16.2231	9.9862	3.745	2.3026	3.4169	7.8274	8.0516	9.1516	24.0684	13.0535	1.1626	21.8241	5.2958	13.3027	2.5618
'2012-07-03'	4.3917	2.1732	10.7386	1.7134	4.8114	4.0096	3.3248	2.1197	3.3488	3.2284	3.3166	4.1496	10.5583	11.8082	8.0762	16.078	6.4341	3.4671	9.8705	6.3042	5.4392	16.3288	5.3372	7.9916	8.6289	5.1167	6.871	26.049	4.122	10.1481	3.3343	3.2383	1.9826	3.1063	16.4017	9.9953	3.809	2.3073	3.4583	7.8159	7.9123	8.8484	24.3226	12.9939	1.1656	21.4669	5.5852	13.3459	2.5795
'2012-07-04'	4.408	2.1599	10.85	1.6958	4.7655	4.0393	3.3523	2.1275	3.3644	3.2364	3.3113	4.176	10.4913	11.3236	8.1059	16.6044	6.4449	3.5598	9.7043	6.4204	5.381	15.9902	5.3054	7.916	8.6553	5.1069	6.7888	26.2622	4.0927	10.2967	3.3128	3.2103	1.9603	3.1531	16.5038	9.759	3.7816	2.2788	3.5618	7.8675	7.7869	8.8686	24.3891	13.2124	1.1567	22.6606	5.5938	13.4954	2.5618
'2012-07-05'	4.3809	2.1555	10.7729	1.6289	4.7502	3.9926	3.3413	2.1039	3.3175	3.2842	3.232	4.1231	10.2064	11.209	8.0466	16.3747	6.5631	3.5135	9.4574	6.4431	5.2063	16.5269	5.1151	7.7838	8.6752	5.0379	6.3778	25.4482	4.0634	9.8921	3.1653	3.2103	1.8934	3.0702	16.0955	9.9226	3.7268	2.2266	3.5855	7.575	7.9457	8.6327	25.3814	12.6859	1.133	21.5797	5.5823	13.2677	2.4909
'2012-07-06'	4.3266	2.1599	10.8843	1.7239	4.7731	3.912	3.3193	2.1354	3.3488	3.3001	3.2161	4.2114	10.5332	11.5791	7.8389	16.681	6.891	3.5072	9.2166	6.4318	5.223	16.9884	5.123	7.9066	8.9583	5.1364	6.4648	26.6757	4.1416	9.9334	3.2588	3.2663	1.9352	3.1603	16.3762	10.3951	3.8455	2.2883	3.7659	7.8618	8.0599	8.9562	25.9925	12.527	1.1419	22.9237	5.6257	13.5567	2.5263
'2012-07-09'	4.1637	2.0979	10.7214	1.6923	5.0791	3.7593	3.2149	2.1197	3.2627	3.4755	3.068	4.1836	10.1393	11.1473	7.5274	16.279	6.9878	3.3763	8.2967	6.4204	5.0234	17.1296	4.9406	7.6421	8.7359	4.9984	6.0586	26.3268	4.1416	9.6527	3.0862	3.1497	1.8544	3.1351	15.7382	10.1497	3.7816	2.2883	3.6654	8.1198	7.9903	8.7608	27.0089	12.1197	1.1092	24.155	5.5389	12.8036	2.4598
'2012-07-10'	4.18	2.0669	10.8243	1.6923	5.2015	3.772	3.2259	2.1118	3.2471	3.6349	3.0892	4.2757	10.1812	11.2178	7.5349	16.2886	6.7352	3.3857	8.0044	6.531	4.9984	16.574	4.9169	7.6232	8.8235	5.0872	5.9523	26.4302	4.249	9.4875	2.989	3.1637	1.8321	3.1171	15.8658	10.1497	3.6537	2.3216	3.5677	7.965	7.8872	8.7271	26.6278	11.9111	1.1152	24.0516	5.4115	12.7598	2.4731
'2012-07-11'	4.1855	2.0537	10.8243	1.7873	5.2168	3.7593	3.2314	2.102	3.2549	3.619	3.0786	4.1836	10.4075	11.4469	7.4607	16.4034	6.6814	3.3857	8.1591	6.6473	5.0566	17.9018	4.9724	7.6515	8.8303	5.2153	5.9426	26.4367	4.2392	9.5288	3.0538	3.2057	1.8572	3.1279	16.2061	10.5223	3.5989	2.2694	3.7216	7.942	8.0822	8.963	27.0634	11.9806	1.1211	26.4577	5.3971	12.9437	2.4731
'2012-07-12'	4.1637	2.0625	10.7814	1.7978	5.1632	3.7338	3.2369	2.1102	3.2549	3.5791	3.0945	4.3034	10.6756	11.2707	7.4829	16.7193	6.9125	3.3295	8.3139	6.653	5.1065	17.6381	5.0041	7.7177	8.7426	5.2942	6.0925	27.128	4.3662	9.6857	3.3559	3.2383	1.8767	3.1531	17.0651	10.2224	3.5715	2.2931	3.834	8.309	8.2856	9.0708	26.4825	12.1197	1.13	26.2227	5.6199	13.8019	2.4997
'2012-07-13'	4.1963	2.0537	10.7814	1.8119	5.1709	3.7508	3.2808	2.102	3.2705	3.5472	3.1474	4.2665	10.6086	11.3764	7.5423	16.4609	6.8803	3.3295	8.2365	6.5282	5.0816	17.9489	5.0041	7.7649	8.4191	5.3139	6.1312	26.7791	4.3076	9.6609	3.3559	3.187	1.8544	3.1892	16.8546	10.5132	3.5806	2.2836	3.834	8.2976	8.3497	9.0843	27.6503	12.0104	1.13	28.845	5.6083	13.6005	2.4598
'2012-07-16'	4.142	1.974	10.6529	1.7415	5.3086	3.649	3.2643	2.061	3.2314	3.4914	3.1262	4.202	10.4661	10.7331	7.4755	15.7048	6.5954	3.2173	7.7808	6.2616	4.9319	17.2897	4.8693	7.5665	8.2236	5.4815	5.7492	25.7648	4.3271	9.2728	3.3271	3.033	1.7735	3.1063	16.653	10.3133	3.3979	2.2599	3.5796	8.137	8.1491	8.8619	26.8214	11.325	1.0914	29.3995	5.3884	13.3115	2.3579
'2012-07-17'	4.1746	1.9917	10.5072	1.7626	5.408	3.6787	3.3028	2.0774	3.2392	3.4675	3.1421	4.2204	10.7427	10.7508	7.5423	15.8101	6.6545	3.2267	7.9184	6.3127	4.9485	16.687	4.9169	7.5854	8.2977	5.3928	5.8749	25.5451	4.3467	9.2563	3.4243	3.0657	1.8125	3.1603	16.802	10.0407	3.4071	2.2883	3.7571	8.1657	8.2271	8.9832	26.6017	11.3448	1.1033	29.0424	5.3739	13.5742	2.3756
'2012-07-18'	4.1637	1.9917	10.6186	1.7732	5.4692	3.6999	3.2753	2.0856	3.2705	3.5712	3.1685	4.1652	10.8516	10.5305	7.4978	15.9154	6.332	3.2267	8.2021	6.2701	5.0067	16.8471	4.9962	7.6232	8.4258	5.4322	6.0345	25.9392	4.2978	9.3719	3.4279	3.117	1.8098	3.1531	16.9248	10.1406	3.3614	2.3073	3.8014	8.1255	8.1101	9.0303	26.1011	11.5236	1.1063	27.3694	5.235	13.9158	2.3845
'2012-07-19'	4.1746	2.0227	10.7986	1.7802	5.3774	3.7211	3.2698	2.102	3.2705	3.5393	3.2373	4.2481	10.8432	10.6715	7.4904	15.9919	6.2138	3.3482	8.1935	6.3495	5.1148	16.7906	5.0675	7.6799	8.6415	5.3632	6.1602	25.6485	4.3076	9.4215	3.4494	3.1684	1.9185	3.1783	16.9248	10.3133	3.3705	2.2931	3.7393	8.0281	8.3581	9.1247	26.9801	11.6826	1.1211	27.1814	5.2726	13.7406	2.4067
'2012-07-20'	4.1312	2.0315	10.7471	1.738	5.3009	3.6829	3.2533	2.0938	3.2627	3.4994	3.2161	4.1559	10.7427	10.3807	7.4088	15.7048	6.1009	3.4979	7.7636	6.3495	5.0566	17.4875	5.02	7.6326	8.5472	5.3238	6.1408	25.1898	4.2588	9.2481	3.3164	3.117	1.8711	3.182	16.6617	10.5586	3.334	2.2361	3.6565	7.7069	8.4723	9.0708	26.8581	11.7422	1.1122	25.5836	5.2032	13.583	2.4199
'2012-07-23'	4.0443	2.0581	10.7386	1.6958	5.3545	3.5726	3.1984	2.0692	3.2158	3.5791	3.1844	4.1283	10.3069	10.222	7.1863	15.6091	6.0202	3.4511	7.6261	6.256	5.0566	17.5157	4.9406	7.4437	8.3584	5.4026	5.9958	25.1962	4.2783	9.0664	3.2552	3.0657	1.8181	3.1423	16.425	10.6313	3.2883	2.2124	3.7364	7.5464	8.3525	9.0034	26.3575	11.6627	1.1092	25.5084	5.1569	13.1802	2.3845
'2012-07-24'	4.0497	2.036	10.7386	1.7134	5.3315	3.5514	3.1874	2.0774	3.2158	3.5233	3.2108	4.1099	10.2818	10.2309	7.1121	15.6378	6.1493	3.4698	7.7808	6.2616	5.0649	17.5063	4.9565	7.4437	8.4326	5.3139	6.0828	25.2544	4.1123	9.0499	3.2624	3.089	1.8265	3.2072	16.3811	10.5677	3.3157	2.2076	3.7009	7.5464	8.2243	9.0438	26.1805	11.7223	1.1122	26.2133	5.154	13.2765	2.4111
'2012-07-25'	4.0226	2.0758	10.6272	1.6958	5.3315	3.5599	3.1874	2.0692	3.2158	3.4994	3.2002	4.0546	10.2231	10.2485	7.1047	15.4368	5.9934	3.4698	7.6949	6.3212	5.04	17.0731	4.9248	7.387	8.5	5.2449	5.9233	24.9637	4.0439	8.9591	3.1761	3.0424	1.7847	3.1856	16.1882	10.6586	3.2518	2.2076	3.7304	7.5464	8.4751	8.9966	26.8886	11.7323	1.1211	25.5836	5.0816	13.2064	2.3889
'2012-07-26'	4.0172	2.0404	10.6614	1.8049	5.2397	3.5514	3.1709	2.061	3.2549	3.3559	3.2108	3.9993	10.2399	10.2132	7.1121	15.2741	5.7622	3.4605	7.6777	6.2134	4.9984	16.8189	4.9406	7.3304	8.628	5.166	5.9813	25.0347	4.0146	8.9756	3.1653	3.0237	1.7624	3.1495	16.1794	10.1497	3.197	2.1364	3.7778	7.5005	8.3358	8.7473	26.9008	11.6528	1.1003	24.3617	4.9167	13.2677	2.3623
'2012-07-27'	4.066	2.0094	10.5843	1.7978	5.2321	3.5896	3.2149	2.0528	3.2627	3.348	3.232	4.0085	10.2315	10.3013	7.2308	15.0062	5.859	3.4792	7.5831	6.2928	4.9818	16.1502	4.9803	7.3681	8.6483	5.1562	5.9474	24.4791	4.0439	9.0747	3.2408	3.0284	1.7651	3.1639	16.3899	10.0134	3.2061	2.0984	3.5677	7.5406	7.9792	8.7338	26.2354	11.7124	1.1003	23.6756	4.9167	13.5567	2.3756
'2012-07-30'	4.104	2.0183	10.6786	1.7275	5.0944	3.615	3.2423	2.0692	3.3018	3.2603	3.2267	3.9348	10.1058	10.5481	7.2753	14.6234	5.9127	3.4137	7.4111	6.3524	4.9485	16.0467	5.2182	7.2831	8.6887	4.9984	5.6863	23.917	4.0243	8.9756	3.2696	3.075	1.74	3.1531	16.3723	9.9044	3.2061	2.051	3.408	7.4718	7.9792	8.8147	25.8509	11.613	1.1211	22.5854	4.8935	13.4867	2.3357
'2012-07-31'	4.1583	1.974	10.7471	1.7591	5.1556	3.7338	3.3028	2.0445	3.2862	3.2523	3.2002	3.8795	10.2399	10.4952	7.3569	13.8482	6.1278	3.3295	7.4627	6.4658	4.7156	16.2444	5.1151	7.2642	8.628	4.89	5.5703	22.9673	4.0146	8.9838	3.266	3.0657	1.7177	3.1027	16.0128	9.9498	3.2427	2.0462	3.3074	7.0532	7.9819	8.8282	26.1011	10.9574	1.1033	23.0083	5.018	13.1626	2.3091
'2012-08-01'	4.1529	1.9784	10.7643	1.7873	5.255	3.7508	3.3028	2.0528	3.2784	3.3719	3.195	3.8979	10.4158	10.7067	7.394	13.8099	6.0955	3.3295	7.4713	6.5934	4.8071	16.574	5.242	7.3398	8.7157	4.9688	5.7008	24.0592	4.0341	9.1242	3.3199	3.0984	1.7428	3.0847	16.3811	10.1952	3.3157	2.0747	3.4317	7.2482	8.0878	8.9966	26.3819	10.9971	1.1063	23.9952	5.1048	13.548	2.3313
'2012-08-02'	4.2072	1.9607	10.8671	1.7943	5.3545	3.7635	3.3083	2.0528	3.3175	3.3958	3.1474	3.7873	10.3812	10.5745	7.4236	13.4175	5.5365	3.3389	7.2306	6.5679	4.7489	16.8942	5.2103	7.4626	8.682	4.9196	5.6186	23.7362	3.956	9.0169	3.2444	3.0424	1.7233	2.9189	16.3899	10.2497	3.1422	2.0652	3.4672	6.9328	8.1101	8.9225	26.8581	10.8084	1.1152	24.6907	4.8241	13.2765	2.2958
'2012-08-03'	4.2017	1.9917	10.9871	1.833	5.4004	3.7593	3.2918	2.0774	3.3253	3.4436	3.2161	3.8058	10.4246	10.6803	7.4162	13.6568	5.6332	3.3857	7.351	6.5452	4.8238	17.0825	5.2341	7.5004	8.3449	4.9393	5.7975	24.492	3.9462	9.1325	3.3164	3.0704	1.7568	2.9729	16.6354	10.3587	3.1604	2.0794	3.5381	7.122	8.1742	9.0708	26.8703	10.9872	1.1537	24.6061	4.9775	13.6531	2.349
'2012-08-06'	4.1909	2.0183	10.97	2.016	5.3774	3.7593	3.2973	2.102	3.3253	3.3958	3.2267	3.7966	10.5895	10.9182	7.4236	14.0587	5.7139	3.4792	7.4971	6.5707	4.9402	16.9978	5.3054	7.5949	8.4123	5.097	5.9861	26.7855	3.8778	9.3554	3.4207	3.131	1.8014	2.991	16.995	10.5041	3.1878	2.0889	3.621	7.317	8.2884	9.1449	28.0117	11.2753	1.1596	24.7565	5.1337	13.907	2.4022
'2012-08-07'	4.1746	2.0625	11.0128	2.1039	5.2091	3.7465	3.2863	2.1184	3.3409	3.3001	3.2373	3.8058	10.5722	10.9094	7.4162	14.1161	5.687	3.4885	7.6261	6.5197	4.9319	16.9319	5.3134	7.5949	8.3921	5.1562	5.9378	27.5996	3.8388	9.5701	3.4135	3.1357	1.9603	2.9802	16.8897	10.4132	3.1878	2.0984	3.621	7.3743	8.3469	9.0775	28.6771	11.5435	1.1626	23.591	5.154	13.8545	2.4244
'2012-08-08'	4.1963	2.036	10.9957	2.0406	5.1938	3.8017	3.3083	2.1102	3.3175	3.2284	3.2267	3.815	10.5982	10.8639	7.4681	13.9726	5.7784	3.4792	7.6089	6.4686	4.8986	16.7153	5.242	7.5476	8.4326	5.1069	5.9619	26.7403	3.8192	9.4793	3.4063	3.1077	1.8962	2.9441	17.0651	10.3133	3.133	2.0747	3.4819	7.3801	8.099	9.0843	28.8541	11.474	1.1596	24.202	5.1598	13.8545	2.4155
'2012-08-09'	4.2072	2.0448	11.0385	2.1321	5.1709	3.8314	3.3138	2.1102	3.3175	3.2364	3.2531	3.815	10.6242	10.9	7.4755	14.2788	5.8697	3.5072	7.7464	6.5594	4.9236	17.4781	5.2658	7.576	8.5809	5.1857	5.9861	26.8178	3.829	9.4958	3.4099	3.1777	1.899	2.9765	16.9774	10.6495	3.1787	2.1127	3.7068	7.6209	8.3581	9.1045	28.7564	11.6826	1.1685	24.4087	5.4086	13.8282	2.4377
'2012-08-10'	4.2343	2.0227	11.0471	2.2235	5.1632	3.8356	3.3303	2.1184	3.3175	3.2603	3.2426	3.815	10.494	10.7826	7.5423	14.5659	5.7139	3.4698	7.6003	6.4913	4.9069	17.365	5.2024	7.7838	8.4865	5.235	5.8314	26.0038	3.8388	9.5453	3.3199	3.1917	1.9018	2.9657	16.7494	10.6586	3.1604	2.0794	3.7482	7.8274	8.5336	8.9427	28.964	11.921	1.1834	24.6531	5.3768	13.6268	2.4465
'2012-08-13'	4.2072	1.974	11.0106	2.125	5.1632	3.8102	3.3248	2.0938	3.294	3.2364	3.2373	3.7505	9.5392	10.4304	7.5274	14.2774	5.4773	3.4605	7.3596	6.5169	4.8238	17.4592	5.1389	7.6421	8.291	5.3139	5.3865	25.571	3.7801	9.2646	3.1905	3.0984	1.8293	2.9585	16.3899	10.5677	3.0691	2.0652	3.6949	7.489	8.5001	8.8282	28.9457	11.6528	1.1507	25.1982	5.2292	13.3028	2.3934
'2012-08-14'	4.2343	1.9917	11.0735	2.125	5.1556	3.8229	3.3358	2.1184	3.2705	3.2045	3.2743	3.7136	9.383	10.62	7.5423	14.287	5.6386	3.4698	7.3853	6.4601	4.8238	17.3085	5.1548	7.7271	8.3584	5.3829	5.3285	25.0412	3.7704	8.6783	3.1725	3.0657	1.846	2.9405	16.5477	10.6949	3.0874	2.0415	3.7985	7.7413	8.2968	8.7271	28.9334	11.5435	1.1537	26.3355	5.29	13.4429	2.4244
'2012-08-15'	4.1149	1.9696	11.0555	2.1426	5.0408	3.7338	3.2698	2.0856	3.2392	3.1008	3.2426	3.686	9.2875	10.4485	7.3717	14.3833	5.6225	3.4231	7.2822	6.3382	4.7406	17.0543	5.0279	7.5193	8.318	5.2745	5.2608	24.5114	3.7606	8.604	3.1725	3.0377	1.8293	2.854	16.3022	10.5859	3.0234	2.0082	3.7275	7.6496	8.2215	8.754	28.9701	11.7422	1.1478	25.5084	5.3102	13.1451	2.3845
'2012-08-16'	4.0877	1.9651	11.0196	2.0511	5.0408	3.6999	3.2588	2.0692	3.2471	3.1168	3.2426	3.5662	9.3136	10.4575	7.3569	14.3544	5.6279	3.4044	7.2048	6.3949	4.7073	16.6682	5.02	7.491	8.2236	5.2055	5.2221	24.6148	3.7215	8.604	3.1221	3.033	1.8265	2.8612	16.2759	10.3405	3.0143	2.0082	3.6417	7.2941	8.1324	8.6934	28.8724	11.7521	1.1389	24.6061	5.4289	13.1364	2.4067
'2012-08-17'	4.0986	1.9651	10.9297	2.125	5.1097	3.7423	3.2808	2.0692	3.2471	3.1168	3.2743	3.5017	9.3743	10.4936	7.431	14.1232	5.5526	3.4511	7.308	6.3467	4.7323	16.5175	5.0517	7.5665	8.264	5.1364	5.2415	24.3047	3.6141	8.4554	3.1041	3.0097	1.8293	2.8108	16.2846	10.3133	3.0326	2.0082	3.6387	7.3571	8.0154	8.626	28.9701	11.772	1.1448	24.8599	5.3247	13.2415	2.4244
'2012-08-20'	4.0823	1.9519	10.9477	2.1321	5.1326	3.6956	3.2533	2.061	3.2158	3.1008	3.2373	3.4556	9.3309	10.4665	7.3272	14.1618	5.386	3.5259	7.222	6.2957	4.7073	16.7718	5.02	7.4815	8.2438	5.2548	5.2608	23.9041	3.575	8.4471	3.1221	2.949	1.8153	2.7711	16.2846	10.2588	2.9595	1.9797	3.6269	7.3743	8.0683	8.599	28.8297	11.6826	1.1478	24.5685	5.1829	13.259	2.4332
'2012-08-21'	4.0769	1.9873	10.9117	2.1074	5.1097	3.6914	3.2478	2.0692	3.2236	3.1327	3.2531	3.5201	9.3483	10.5026	7.2753	14.47	5.2838	3.5914	7.2736	6.4601	4.7323	17.139	5.0596	7.7082	8.264	5.3336	5.3285	24.1238	3.6043	8.604	3.1653	2.9724	1.8655	2.7747	16.3723	10.5404	2.8773	1.994	3.7541	7.3686	8.1909	8.7608	29.4584	11.9309	1.1567	24.8787	5.1887	13.3115	2.4643
'2012-08-22'	4.0823	1.9828	10.8218	2.0547	5.2168	3.6914	3.2149	2.0692	3.2158	3.1248	3.2055	3.474	9.383	10.5117	7.3346	14.4026	5.1011	3.5727	7.2048	6.5849	4.6741	16.8848	5.012	7.6232	7.9809	5.3336	5.2318	23.7362	3.5653	8.4801	3.1113	2.8977	1.8823	2.7639	16.1706	10.4132	2.8225	1.975	3.7541	7.3858	8.124	8.7675	29.2875	11.8713	1.1567	25.3768	5.0469	13.1451	2.4377
'2012-08-23'	4.0823	1.9828	10.8398	2.0898	5.2168	3.7041	3.2314	2.0774	3.2158	3.1088	3.2108	3.4832	9.383	10.4485	7.3717	14.47	5.0581	3.6382	7.2048	6.6246	4.6657	17.3274	5.0437	7.6704	7.9742	5.3632	5.2705	24.2982	3.5653	8.4554	3.1185	2.9117	1.8906	2.7675	16.3723	10.5677	2.8407	1.975	3.7216	7.403	8.3581	8.808	29.2326	11.772	1.1537	25.7246	5.018	13.3991	2.4465
'2012-08-24'	4.066	1.9474	10.7499	2.03	5.1326	3.6744	3.2259	2.0528	3.2079	3.0291	3.1844	3.4648	9.3396	10.1775	7.3569	15.26	5.0635	3.6475	7.05	6.5282	4.5826	17.1108	4.9406	7.5004	7.9742	5.3928	5.1593	24.2465	3.5555	8.3976	2.9279	2.8137	1.8572	2.7135	15.9777	10.4405	2.9778	1.9608	3.5914	7.403	8.4277	8.6664	28.8358	12.08	1.13	24.7377	5.0064	12.9174	2.4067
'2012-08-27'	4.0172	1.9253	10.696	1.8612	5.0026	3.6447	3.2149	2.0281	3.1845	3.0052	3.1262	3.3911	8.8448	9.7802	7.3124	15.0288	5.0635	3.5259	6.7921	6.497	4.4162	16.8471	4.7582	7.387	7.7585	5.2843	4.8982	22.6443	3.5457	8.1251	2.7337	2.6831	1.8795	2.6378	15.6796	10.4314	2.9412	1.9228	3.4021	7.3915	8.4305	8.5384	28.7198	12.0203	1.13	24.0798	5.0672	12.5233	2.3446
'2012-08-28'	4.1257	1.9165	10.723	1.8823	4.8649	3.7465	3.2753	2.0445	3.5053	2.9255	3.2955	3.4003	8.8882	9.7982	7.4236	15.366	4.9667	3.6101	6.8695	6.6473	4.4412	16.2821	4.782	7.4626	7.7787	5.3435	5.2076	22.7735	3.4969	8.2077	2.7516	2.6971	1.8739	2.7207	15.8111	9.968	2.9321	1.9275	3.4257	7.4604	8.3581	8.5182	28.1826	12.08	1.1181	23.2997	5.0324	12.6897	2.3712
'2012-08-29'	4.0986	1.8855	10.705	1.8436	4.7884	3.7211	3.2863	2.0199	3.4114	2.9016	3.195	3.2989	8.8275	9.4099	7.431	15.3564	4.8915	3.6101	6.8523	6.6019	4.5576	16.2915	4.7027	7.4721	7.8933	5.2252	5.2173	21.2618	3.3699	8.1251	2.597	2.7251	1.899	2.6955	15.3463	9.8862	2.8956	1.8516	3.334	7.2597	8.45	8.4238	27.9995	11.8912	1.1152	22.9895	4.882	12.4182	2.3889
'2012-08-30'	4.1312	1.8678	10.8308	1.8013	4.8343	3.7465	3.2973	2.0281	3.4348	2.9095	3.2161	3.2344	8.975	9.2835	7.5126	15.077	4.9076	3.6008	6.8007	6.5991	4.4245	15.6606	4.6869	7.3776	7.8326	5.0379	5.7395	20.8483	3.3308	8.0755	2.6509	2.7157	1.8516	2.6847	15.1622	9.8408	3.0508	1.8516	3.2689	7.0418	8.4583	8.5047	27.2853	11.0865	1.1063	20.8842	4.7604	12.2956	2.3801
'2012-08-31'	4.1312	1.8943	10.7769	1.7978	4.8496	3.7084	3.2808	2.0363	3.4114	2.8617	3.195	3.2068	8.8709	8.9132	7.4755	15.2311	5.0581	3.5353	6.9727	6.5821	4.3663	15.9242	4.6789	7.3115	7.6506	5.0477	5.6815	20.3767	3.3211	8.026	2.6186	2.8744	1.8349	2.6775	15.0745	9.9498	3.0691	1.8516	3.1979	7.2769	8.3664	8.4643	27.8225	11.0667	1.127	20.6022	4.8414	12.1555	2.4244
'2012-09-03'	4.1149	1.9032	10.714	1.8013	4.7731	3.6871	3.2582	2.0281	3.4035	2.9255	3.2002	3.2252	9.1313	8.9132	7.4236	15.2986	5.4451	3.554	7.2822	6.5112	4.4079	16.235	4.7107	7.3681	7.9809	5.1364	5.7298	20.6545	3.3308	8.1333	2.6365	2.8604	1.8488	2.6847	15.1709	10.0861	3.1787	1.8516	3.3754	7.3399	8.4834	8.5856	28.5428	11.4243	1.127	21.4293	5.0035	12.2431	2.4288
'2012-09-04'	4.0497	1.8678	10.714	1.7556	4.7196	3.5768	3.2018	2.0117	3.3879	2.8936	3.232	3.1884	9.1834	8.3895	7.2975	15.1059	5.3483	3.5072	7.136	6.6019	4.2915	15.9337	4.7741	7.3493	7.9	5.0773	5.6622	20.9387	3.2429	8.2077	2.5862	2.8184	1.8098	2.645	15.0832	10.0043	3.1513	1.8183	3.266	7.4145	8.4723	8.498	28.3963	11.6429	1.1152	21.6831	5.0122	12.1117	2.3934
'2012-09-05'	3.9737	1.8722	10.6511	1.7063	4.9567	3.4877	3.0834	2.0035	3.427	3.1008	3.2002	3.1239	9.2181	8.0824	7.2011	15.761	5.5042	3.5447	7.3166	6.8203	4.2499	16.0561	4.8058	7.5098	7.954	5.1266	5.754	20.971	3.2136	8.4058	2.5142	2.7857	1.8293	2.6522	14.8552	9.9771	3.2152	1.7993	3.2689	7.3743	8.4667	8.5923	28.2803	12.8051	1.1122	21.6173	5.0758	11.7439	2.3845
'2012-09-06'	4.0063	1.8943	10.687	1.7204	4.9644	3.5217	3.2018	2.0117	3.4818	3.1327	3.1844	3.1423	9.2615	8.1547	7.216	15.9729	5.4827	3.5447	7.5401	6.7778	4.2915	15.9148	4.8138	7.5665	8.0349	5.3139	5.8024	21.1778	3.2136	8.4223	2.766	2.8091	1.8321	2.6702	14.978	9.859	3.2244	1.8373	3.2956	7.5177	8.4806	8.6664	28.0361	12.8747	1.1241	21.965	5.0816	11.8052	2.4244
'2012-09-07'	4.1257	1.9784	10.9567	1.8436	5.0791	3.6362	3.2864	2.0774	3.5209	3.1407	3.269	3.2897	9.9646	8.9674	7.5349	16.2908	5.7246	3.6101	7.927	6.9054	4.6158	16.4045	5.0517	7.7649	8.3315	5.4224	6.3826	23.103	3.2136	8.6948	3.043	2.9537	1.9297	2.7675	16.1443	10.0679	3.3157	1.9085	3.4021	7.8618	8.7648	9.0034	28.5672	13.431	1.1507	22.7263	5.2668	12.8036	2.5396
'2012-09-10'	4.104	1.9696	10.9657	1.8682	5.125	3.6023	3.2469	2.0692	3.5835	3.069	3.2902	3.2805	9.9385	9.2293	7.4904	16.628	5.7246	3.5914	7.8238	6.8572	4.6907	16.3009	5.0358	7.8499	8.4258	5.3928	6.3778	23.1095	3.2136	9.0912	3.1329	3.0284	2.1221	2.8432	16.2057	10.0498	3.2609	1.9038	3.4139	8.4237	8.762	9.0034	28.8663	13.2919	1.1567	22.6418	5.2437	12.9787	2.6017
'2012-09-11'	4.066	1.9563	10.9387	1.8999	5.0255	3.5599	3.2356	2.0445	3.5835	3.061	3.2479	3.216	9.7996	9.0939	7.5052	16.6473	5.6386	3.5259	7.6863	6.7891	4.5992	16.3198	5.0041	7.8405	8.4191	5.4224	6.3971	22.7218	3.2136	9.2563	3.0322	3.0004	2.1527	2.7964	15.9865	10.1134	3.197	1.9085	3.3725	8.3205	8.8567	8.909	28.8602	13.3813	1.1448	22.2846	5.1742	12.7423	2.5751
'2012-09-12'	4.0606	1.9651	10.8758	1.8928	4.8879	3.5683	3.2244	2.0528	3.56	2.9892	3.2531	3.2529	9.843	9.1932	7.5052	16.9556	5.6225	3.5072	7.841	6.8118	4.6242	16.3198	5.0041	7.7932	8.4258	5.4322	6.3923	23.1353	3.3797	9.6114	3.0933	2.9957	2.1583	2.8937	16.5653	10.2315	3.197	1.9228	3.3577	8.4123	8.7509	8.8821	28.6405	13.3615	1.1537	22.5196	5.209	13.0313	2.7391
'2012-09-13'	4.0443	1.9297	10.696	1.8471	4.842	3.5599	3.1962	2.0528	3.5913	2.9255	3.2373	3.216	9.7562	8.9132	7.5052	18.2947	5.6064	3.5072	7.8238	6.7834	4.4994	16.0843	4.9089	7.746	8.4258	5.3435	6.2037	22.4311	3.282	10.1564	2.9639	2.9257	2.373	2.8396	16.346	10.2133	3.1056	1.8943	3.2926	8.3664	8.6589	8.8349	28.9396	13.9674	1.1448	23.5158	5.2263	12.7773	2.708
'2012-09-14'	4.0823	1.9297	10.714	1.8823	4.7349	3.5896	3.2356	2.0774	3.6226	2.8856	3.2479	3.2068	9.8604	8.832	7.6016	18.0249	5.5956	3.5447	8.0216	6.8033	4.5327	15.9996	4.9248	7.8405	8.6348	5.3336	6.3101	22.9286	3.282	9.8508	3.0034	2.9724	2.3479	2.8396	16.539	10.2588	3.1148	1.899	3.2601	8.3836	8.7147	8.9225	29.2631	13.4807	1.1448	22.9989	5.1627	13.0838	2.6992
'2012-09-17'	4.0226	1.8678	10.5971	1.8013	4.6737	3.5174	3.1849	2.0281	3.6226	2.8378	3.221	3.0778	9.4611	8.2992	7.5126	17.2446	5.2193	3.4698	7.9098	6.653	4.3663	15.6982	4.7662	7.5287	8.3584	5.2449	5.9378	22.289	3.1745	9.4875	2.8236	2.8697	2.3228	2.6883	15.9514	9.7227	3.0052	1.8136	2.9376	8.1313	8.5364	8.6664	29.2997	13.0038	1.1152	22.6606	4.9601	12.6897	2.6105
'2012-09-18'	3.99	1.8589	10.4533	1.7943	4.5513	3.492	3.1229	2.0199	3.6304	2.774	3.1941	3.0409	9.3917	8.3263	7.4088	16.7051	5.2785	3.3763	7.841	6.5707	4.3331	15.7924	4.7503	7.5382	8.5	5.1857	5.8942	21.4685	3.1062	9.2563	2.7876	2.8137	2.3033	2.6702	15.6094	9.7136	2.9504	1.8088	2.911	8.1083	8.3664	8.5182	29.2448	12.6561	1.1122	21.7207	4.9369	12.2606	2.615
'2012-09-19'	3.9846	1.8678	10.4533	1.8013	4.5742	3.492	3.1116	2.0281	3.5991	2.7342	3.1941	3.0594	9.4872	8.3353	7.3198	16.8014	5.2677	3.3763	8.3397	6.5594	4.3247	16.2538	4.7741	7.6988	8.6887	5.2252	6.165	21.7915	3.155	9.3884	2.8308	2.8417	2.3089	2.6666	15.8813	9.659	3.0417	1.8373	2.9672	8.0969	8.4667	8.5923	29.0922	12.7654	1.1241	21.8335	4.9803	12.4182	2.615
'2012-09-20'	3.9249	1.8102	10.3275	1.7345	4.3983	3.3859	3.0834	1.9953	3.607	2.6784	3.1457	3.0501	9.3743	8.1005	7.2234	16.3005	5.1387	3.2828	8.2537	6.514	4.1917	15.8207	4.6155	7.4815	8.4865	5.3238	6.1022	20.7966	3.1941	8.9838	2.6833	2.7437	2.3452	2.5838	15.3112	9.2592	3.0234	1.8231	2.7601	7.9191	8.3302	8.6193	28.439	11.6627	1.0914	21.2601	4.9196	11.9453	2.5219
'2012-09-21'	3.914	1.797	10.3185	1.7345	4.5819	3.3689	3.0947	2.0117	3.6461	2.782	3.1941	3.1423	9.3483	8.0915	7.2753	15.077	5.2946	3.2828	8.1333	6.5452	4.2	15.7171	4.6076	7.3493	8.4932	5.1956	6.2666	21.1132	3.2625	8.4223	2.7372	2.7251	2.3368	2.5982	15.4165	9.3865	3.0782	1.8421	2.7276	7.9879	8.2661	8.7406	27.7309	11.2852	1.0944	20.1041	4.8877	12.0066	2.4909
'2012-09-24'	3.8923	1.7837	10.3185	1.731	4.5819	3.3562	3.1173	1.9789	3.5522	2.7581	3.1672	3.1239	9.4004	8.263	7.3124	15.2022	5.4397	3.3015	8.2365	6.5878	4.1584	15.8677	4.5679	7.3776	8.3989	5.1759	6.5325	21.2876	3.2136	8.6701	2.8667	2.7531	2.3563	2.6018	15.776	9.341	3.133	1.8183	2.7572	8.309	8.3023	8.9293	27.4868	11.3548	1.0914	19.9819	4.9283	12.2519	2.5529
'2012-09-25'	3.8869	1.7793	10.3275	1.7486	4.5513	3.335	3.0947	1.9789	3.5679	2.774	3.178	3.0778	9.5653	8.254	7.3198	14.8843	5.4666	3.3108	7.9872	6.5282	4.1085	16.1126	4.4807	7.2737	8.4595	5.1364	6.5035	20.9323	3.1452	8.7113	2.838	2.7251	2.3703	2.5657	15.6006	9.4591	3.0782	1.7946	2.7483	8.2632	8.294	8.8349	27.615	11.2256	1.0855	19.9537	4.9832	12.1205	2.5839
'2012-09-26'	3.8597	1.7483	10.3724	1.7239	4.4519	3.3053	3.0834	1.9542	3.5522	2.7979	3.135	3.0225	9.5479	8.1366	7.2308	14.3063	5.3913	3.3015	7.8152	6.4346	4.017	15.7171	4.3776	7.0753	8.4191	5.0181	6.3149	20.7126	3.0378	8.4801	2.8703	2.6924	2.3675	2.5477	15.5129	9.3774	3.0691	1.7471	2.6862	8.246	8.4138	8.7945	27.1816	10.8382	1.0677	18.8822	4.8848	12.1205	2.4776
'2012-09-27'	3.9737	1.7793	10.4443	1.7591	4.6278	3.3816	3.1567	1.9789	3.5757	2.8298	3.1888	3.1054	10.0166	8.4256	7.4755	14.6338	5.558	3.4137	8.1505	6.341	4.1418	16.0561	4.6234	7.2359	8.7157	5.0872	6.9483	21.2876	3.1257	8.6453	3.0754	2.7717	2.3675	2.6234	16.1794	9.5318	3.1239	1.7946	2.7927	8.3836	8.4138	9.3875	27.7798	11.0965	1.0855	19.3052	5.0093	12.751	2.5573
'2012-09-28'	4.0063	1.8147	10.6151	1.7943	4.842	3.4113	3.1849	1.9953	3.5835	2.8697	3.221	3.1423	10.2336	8.6694	7.5349	14.8554	5.7837	3.4511	8.4171	6.1737	4.2832	16.2633	5.0834	7.3493	9.1268	5.1759	7.4802	21.966	3.1745	8.8269	3.1437	2.8697	2.3786	2.6847	16.6354	9.7136	3.1604	1.8183	2.8518	8.4352	8.4444	9.3269	28.4756	11.3349	1.1003	19.5495	5.1569	12.9174	2.5928
'2012-10-08'	3.9737	1.7925	10.6601	1.7732	4.7961	3.4071	3.168	1.9953	3.5757	2.9255	3.221	3.1331	9.9732	8.543	7.5423	15.4142	5.6117	3.3857	8.3397	6.1425	4.2333	16.2821	5.2817	7.3209	9.1268	5.1562	7.5044	21.4362	3.155	9.0747	3.1401	2.8417	2.4149	2.6414	16.3899	9.8226	3.0874	1.8136	2.8134	8.8481	8.3915	9.6032	29.1837	11.5336	1.0974	19.7845	5.1858	12.6547	2.5928
'2012-10-09'	4.0443	1.8279	10.714	1.826	4.819	3.4835	3.2356	2.0281	3.6226	2.9175	3.3232	3.216	10.2944	8.7417	7.6313	15.867	5.7999	3.4418	8.6492	6.2049	4.4162	16.6023	5.3848	7.576	9.3021	5.3336	7.5866	21.9724	3.2527	9.2398	3.2192	2.8977	2.4818	2.7027	16.7056	9.9953	3.2244	1.8563	2.9021	8.8309	8.6199	9.6571	28.7503	11.8316	1.1152	21.7677	5.2379	12.97	2.677
'2012-10-10'	4.0389	1.8456	10.6601	1.8365	4.666	3.4792	3.2187	2.0445	3.6304	2.8776	3.3393	3.2344	10.2423	8.7326	7.5719	15.7899	5.8375	3.4511	8.6492	6.2872	4.3913	16.5928	5.3054	7.6893	9.2347	5.3238	7.5383	21.869	3.2625	9.2563	3.1977	2.9817	2.4065	2.7099	16.7933	9.9407	3.2152	1.88	2.9435	9.1807	8.6952	9.6638	27.9751	12.0104	1.1181	22.2846	5.2929	13.0138	2.708
'2012-10-11'	4.0226	1.8191	10.6241	1.8013	4.666	3.4665	3.23	2.0281	3.6226	2.8697	3.3232	3.1884	10.0514	8.6423	7.5645	15.4816	5.7461	3.4231	8.6406	6.1936	4.3663	16.4704	5.1627	7.5287	8.9314	5.3238	7.3932	21.798	3.2234	8.9095	3.0682	2.8884	2.1834	2.6666	16.4162	9.9407	3.2152	1.8421	2.8992	9.3527	8.5781	9.5829	28.787	11.7323	1.1033	21.7113	5.2408	12.751	2.6327
'2012-10-12'	4.0443	1.8235	10.6151	1.7802	4.6201	3.492	3.2582	2.0199	3.607	2.8378	3.2802	3.1976	10.0166	8.4978	7.6832	15.6646	5.6924	3.4605	8.5546	6.0574	4.3247	16.3198	5.1944	7.4815	8.9718	5.3238	7.4609	21.6494	3.2234	8.8847	3.0322	2.879	2.1444	2.6702	16.5916	9.859	3.1787	1.8326	2.8429	9.7484	8.5057	9.6503	28.2071	11.5634	1.1033	21.918	5.1858	12.8561	2.6593
'2012-10-15'	4.0226	1.8102	10.5971	1.7591	4.6584	3.4538	3.2582	2.0035	3.5991	2.8458	3.3017	3.1699	10.0687	8.2811	7.6461	15.5972	5.7192	3.4137	8.5632	6.1255	4.3247	16.6494	5.123	7.4248	8.8303	5.3533	7.4319	21.1455	3.1843	8.86	2.9854	2.8464	2.1695	2.6306	16.3986	9.9226	3.0874	1.8231	2.8755	9.5305	8.6478	9.5088	28.3536	11.4938	1.0914	22.0966	5.1656	12.6197	2.6017
'2012-10-16'	4.0497	1.8058	10.5702	1.7591	4.513	3.5429	3.2864	1.9871	3.5209	2.774	3.2909	3.1884	10.1121	8.2179	7.6461	15.6454	5.7139	3.4044	8.675	6.066	4.3746	16.9319	5.1468	7.4343	8.6617	5.4322	7.398	21.1132	3.1745	9.149	3.0826	2.8604	2.1472	2.6342	16.4162	9.9226	3.0965	1.8373	2.9909	9.7025	8.7091	9.2932	29.8674	11.8614	1.0914	22.0214	5.2379	12.6109	2.6327
'2012-10-17'	4.0986	1.7925	10.6151	1.7626	4.6278	3.5514	3.2976	1.9953	3.5131	2.8298	3.3501	3.1792	10.0774	8.2179	7.6832	15.5587	5.6977	3.3857	8.4772	6.0234	4.3497	16.8942	5.123	7.3681	8.7696	5.3928	7.282	21.6558	3.1648	9.0829	3.043	2.865	2.15	2.627	16.3723	9.7227	3.0965	1.8516	2.9702	9.8516	8.6979	9.3875	29.2203	11.772	1.0914	22.4256	5.2582	12.5846	2.6992
'2012-10-18'	4.1366	1.8235	10.714	1.8365	4.6431	3.5896	3.3596	2.0281	3.5522	2.8218	3.4092	3.2344	10.251	8.4075	7.7796	16.0018	6.0632	3.4511	8.632	6.1539	4.4162	17.0166	5.2103	7.5665	9.0931	5.4519	7.3158	21.7915	3.2136	9.149	3.1401	2.9304	2.2113	2.6847	16.7757	9.6681	3.1878	1.8706	2.9879	9.8516	8.606	9.6503	29.3852	11.9309	1.1063	22.6136	5.5591	12.8299	2.7213
'2012-10-19'	4.1149	1.8722	10.6421	1.8436	4.5742	3.5811	3.3822	2.0281	3.56	2.7501	3.4254	3.2713	10.1816	8.5881	7.7425	16.0018	6.031	3.4605	8.5632	6.2106	4.3996	16.8659	5.1627	7.5949	9.0325	5.5012	7.5624	21.6106	3.282	9.2068	3.2013	2.9584	2.1834	2.7027	16.5302	9.6227	3.1604	1.899	2.9258	9.41	8.4806	9.529	29.4096	11.9111	1.1003	22.2564	5.5707	12.8299	2.7346
'2012-10-22'	4.1529	1.9032	10.6241	1.8612	4.6125	3.6193	3.4329	2.0363	3.5757	2.766	3.4415	3.2805	10.251	8.6423	7.7944	16.156	6.1063	3.4511	8.675	6.1567	4.383	16.9507	5.1072	7.5665	9.0527	5.5012	7.6156	20.971	3.3113	9.1985	3.2948	2.963	2.1667	2.6883	16.6354	9.65	3.1513	1.9038	2.9672	9.5133	8.4583	9.4347	31.1614	11.9409	1.1063	21.9838	6.0048	13.0138	2.7568
'2012-10-23'	4.1095	1.8678	10.6061	2.0476	4.5819	3.5683	3.3935	2.0199	3.5679	2.7342	3.3877	3.2068	9.9819	8.4978	7.7499	15.5201	6.0149	3.4324	8.546	6.1255	4.3414	16.5269	5.0913	7.5476	8.9111	5.4026	7.3013	20.9452	3.2429	9.0004	3.1581	2.9817	2.1137	2.6738	16.3723	9.441	3.1696	1.8753	2.8992	9.3298	8.3358	9.2325	30.8868	11.623	1.1033	21.2225	5.8688	12.6985	2.6681
'2012-10-24'	4.1203	1.8501	10.6331	2.0441	4.8037	3.5768	3.3596	2.0281	3.5757	2.9016	3.3931	3.2437	9.9038	8.552	7.7573	15.1155	6.031	3.4418	8.4772	6.1198	4.3913	16.2067	5.0913	7.5098	8.9651	5.3731	7.1998	20.325	3.3211	9.0169	3.1257	3.0424	2.1053	2.6522	16.118	9.5682	3.1604	1.9038	2.8518	9.1921	8.3385	9.2729	30.8929	11.5435	1.1152	20.7432	5.698	12.5584	2.6593
'2012-10-25'	4.0877	1.8412	10.6421	2.0054	4.8573	3.5599	3.3653	2.0692	3.5913	2.8617	3.3447	3.3727	9.7996	8.5069	7.6906	15.0481	5.8859	3.4979	8.5718	6.1	4.3746	16.3668	5.0358	7.6232	8.8572	5.3928	6.9338	20.0859	3.4285	9.2481	3.0286	2.9537	2.0998	2.6378	15.7848	9.3774	3.1239	1.956	2.8341	9.3126	8.3692	9.1651	30.5693	11.5038	1.1241	20.574	5.698	12.2168	2.6416
'2012-10-26'	4.0497	1.797	10.4803	1.9421	4.9338	3.5132	3.3709	2.0117	3.5913	2.8936	3.3178	3.3911	9.5479	8.2721	7.6239	14.682	5.7622	3.3763	7.7121	6.0574	4.2333	16.1126	4.7741	7.2926	8.5674	5.2843	6.9338	18.684	3.409	8.9013	2.9818	2.8464	2.0161	2.5621	15.5305	9.2683	2.9686	1.9987	2.7542	9.0602	8.2995	9.1045	30.6365	11.0468	1.0914	19.9913	5.7588	11.9804	2.5751
'2012-10-29'	4.0552	1.7837	10.4084	1.9702	4.8955	3.5217	3.3991	2.0199	3.5835	2.8537	3.3554	3.3911	9.3309	8.2269	7.5052	14.5471	5.7569	3.3763	7.2048	6.0801	4.2166	16.9413	4.8058	7.2642	8.5606	5.3336	6.9	17.6697	3.3699	8.6123	3.0466	2.8371	1.9854	2.591	15.3726	9.3774	2.9504	2.0415	2.7927	9.0889	8.2466	9.1853	30.5144	10.8779	1.0885	20.2451	5.7617	12.0855	2.5618
'2012-10-30'	4.0606	1.8014	10.3365	2.1074	4.7655	3.5344	3.3596	2.0281	3.607	2.79	3.3339	3.3911	9.3483	8.1998	7.4681	14.7591	5.902	3.3295	7.2048	6.0801	4.2083	17.0543	4.7662	7.2548	8.5337	5.3928	6.8323	17.9023	3.3504	8.5545	2.9567	2.851	1.9938	2.6018	15.548	9.2774	2.9869	2.013	2.7897	8.9857	8.2327	9.2258	30.5632	10.7885	1.0855	20.3578	5.9614	12.138	2.5795
'2012-10-31'	4.0769	1.8147	10.2825	2.0758	4.9185	3.5471	3.3935	2.0281	3.6226	2.7501	3.3501	3.3542	9.4524	8.1095	7.4755	14.7398	5.9719	3.3202	7.0758	6.0461	4.2166	17.2238	4.8217	7.3115	8.7359	5.3139	6.958	18.3933	3.3894	8.3976	3.0034	2.7204	2.0384	2.5838	15.7497	9.2502	2.996	1.9703	2.8992	9.2609	8.372	9.2258	30.7464	10.8382	1.0914	20.2169	6.0164	12.3044	2.615
'2012-11-01'	4.1475	1.8368	10.4174	2.023	5.0255	3.615	3.3991	2.0528	3.6539	2.6863	3.4307	3.4187	9.7128	8.2992	7.6387	15.549	6.2353	3.3763	7.265	6.1085	4.3331	17.2991	4.901	7.3398	9.0729	5.4618	7.3835	20.0019	3.409	8.637	3.1005	2.7717	2.0775	2.6378	15.9339	9.3865	3.06	2.0082	2.982	9.5133	8.4416	9.4482	31.6803	11.0965	1.1092	21.0158	6.2942	12.5146	2.6593
'2012-11-02'	4.1692	1.8456	10.4803	1.9561	5.0026	3.7126	3.4386	2.0692	3.6617	2.7023	3.4469	3.4095	9.8257	8.3443	7.6906	15.3371	6.3374	3.3763	7.265	6.1368	4.358	17.3745	4.9327	7.387	9.0797	5.4716	7.4609	19.9955	3.4187	8.6783	3.0897	2.7717	2.0691	2.627	15.9251	9.3228	3.133	2.0415	2.982	9.5247	8.3581	9.401	32.2541	11.1064	1.1092	21.0158	6.4186	12.5146	2.6681
'2012-11-05'	4.1963	1.8456	10.2646	1.9561	4.9567	3.7211	3.4667	2.0774	3.6696	2.7501	3.4469	3.428	9.7823	8.4707	7.7277	15.6454	6.3159	3.4137	7.222	6.1907	4.3414	17.0072	4.9169	7.3681	9.0055	5.4914	7.3497	20.073	3.4578	8.9508	3.1401	2.7811	2.0496	2.6234	16.0742	9.4137	3.0874	2.0225	2.9228	9.4674	8.4444	9.2662	31.6986	10.9673	1.1092	20.4424	6.352	12.6722	2.6238
'2012-11-06'	4.1692	1.8279	10.0489	1.921	5.0638	3.6956	3.4667	2.0856	3.6539	2.7581	3.42	3.345	9.7823	8.4707	7.698	15.5587	6.2353	3.4044	7.136	6.1879	4.2998	17.1861	4.8455	7.3115	9.0999	5.4322	7.8961	20.6609	3.3504	8.8435	3.1041	2.7531	2.0775	2.5838	15.8462	9.2956	3.06	1.9608	2.9406	9.324	8.3943	9.3808	31.3629	11.2256	1.1003	20.0195	6.4881	12.4358	2.6017
'2012-11-07'	4.1746	1.8324	10.0758	1.9456	5.1173	3.6829	3.4724	2.061	3.6539	2.7501	3.4415	3.2713	9.6608	8.3714	7.6684	15.7032	6.1278	3.3763	7.1274	6.1851	4.2416	17.1673	4.8772	7.2926	9.3291	5.4125	7.722	21.5266	3.282	8.8682	3.0682	2.7671	2.0579	2.591	15.8462	9.1502	3.1148	1.937	2.911	9.1405	8.2773	9.2999	31.4728	11.3945	1.0974	19.9819	6.2739	12.3569	2.6105
'2012-11-08'	4.0932	1.7925	9.9949	1.8295	4.995	3.6108	3.4386	2.0445	3.6304	2.7182	3.3877	3.1699	9.4611	8.1818	7.5497	15.4431	6.0202	3.3015	6.9469	6.1624	4.1418	17.252	4.7107	7.1037	9.201	5.3336	7.5721	21.0421	3.2136	8.4389	2.8811	2.7157	2.0245	2.5405	15.3288	8.8594	3.0508	1.9085	2.8163	8.8653	8.1992	9.1382	31.7413	11.3051	1.0974	19.4462	6.2652	11.8928	2.5573
'2012-11-09'	4.0877	1.7837	9.9859	1.8224	4.9261	3.6065	3.4442	2.0445	3.6383	2.7102	3.3662	3.1699	9.357	8.1547	7.5719	15.5587	6.0525	3.236	6.8781	6.0376	4.1584	17.0449	4.7186	7.0848	9.1201	5.4026	7.4802	20.8547	3.2038	8.5297	2.8703	2.6831	2.0691	2.5117	15.6006	8.7686	3.0508	1.9228	2.7867	9.0774	8.2048	8.8888	31.6132	11.5336	1.0885	19.136	6.1234	11.9191	2.5485
'2012-11-12'	4.142	1.8324	10.0489	1.833	5.0026	3.6702	3.5118	2.0528	3.6461	2.766	3.3554	3.2344	9.4264	8.254	7.609	16.0211	6.246	3.236	6.9727	5.9695	4.2	16.7341	4.8296	7.1037	9.2617	5.6097	7.3497	21.5719	3.2331	8.7196	2.9027	2.7157	2.0579	2.5225	15.4165	8.7776	3.0508	1.937	2.8015	9.1635	8.0182	8.8551	31.2347	11.772	1.0944	19.3616	6.3347	12.0855	2.5618
'2012-11-13'	4.066	1.8058	9.8961	1.8576	5.0026	3.5853	3.4611	2.0281	3.6304	2.79	3.3286	3.1699	9.2788	8.1727	7.4607	15.867	6.16	3.1799	6.8953	5.8306	4.1168	16.6588	4.7424	6.9525	9.0527	5.7181	6.871	21.0809	3.1648	8.4636	2.7984	2.6737	2.005	2.4829	15.1709	8.6868	2.9138	1.8895	2.6891	9.0201	7.9346	8.7877	29.379	11.0865	1.0766	18.8352	6.0713	11.7527	2.4864
'2012-11-14'	4.0715	1.8191	9.923	1.8541	5.0485	3.6108	3.4667	2.0199	3.6383	2.8218	3.3393	3.2068	9.3136	8.1456	7.4755	16.0789	6.0364	3.1893	6.9211	5.8788	4.1002	17.0072	4.7979	7.0092	9.0594	5.6984	7.1369	21.9337	3.2038	8.4884	2.8272	2.6691	1.9994	2.4901	15.2411	8.7413	2.9321	1.9275	2.7187	8.9398	8.0349	8.8956	29.672	11.0766	1.0766	18.9856	6.025	11.8753	2.4643
'2012-11-15'	4.028	1.8014	9.8601	1.8154	4.8879	3.5429	3.4555	2.0035	3.6226	2.774	3.3124	3.1239	9.1226	8.0463	7.431	15.154	5.9826	3.1238	6.9039	5.8618	4.0503	16.8283	4.7265	6.858	8.81	5.7181	6.929	21.1842	3.1159	8.2902	2.7193	2.6317	1.9631	2.454	14.8903	8.7322	2.9047	1.8516	2.6862	8.8653	8.0794	8.6327	29.5194	10.57	1.0588	17.9235	5.999	11.6476	2.3889
'2012-11-16'	3.9955	1.8235	9.7972	1.8119	4.8267	3.5217	3.4329	1.9871	3.6148	2.8059	3.2479	3.087	9.1226	8.0915	7.3865	14.8169	5.9987	3.077	6.8781	5.7342	4.042	16.6964	4.6948	6.7919	8.81	5.6688	7.1466	21.139	3.0671	8.1911	2.6977	2.6224	1.9715	2.4504	14.4519	8.7413	2.8864	1.8183	2.6921	8.7391	8.0711	8.7608	29.5011	10.2819	1.0618	18.1115	6.0511	11.3411	2.3402
'2012-11-19'	4.0009	1.8811	9.941	1.8295	4.689	3.5471	3.4329	2.0035	3.5991	2.8059	3.2587	3.1146	9.192	8.1005	7.3569	15.2793	5.9074	3.0116	6.8437	5.737	4.0752	16.2162	4.7186	6.7919	8.8303	5.7674	7.4561	21.7334	3.0964	8.2572	2.7516	2.6177	2.0022	2.5045	14.5045	8.7595	2.8681	1.8231	2.6891	8.8882	7.9903	8.7945	29.3974	10.2819	1.0647	17.8766	6.245	11.4812	2.3579
'2012-11-20'	3.99	1.8412	9.8781	1.8154	4.8343	3.5344	3.4217	2.0035	3.5913	2.9016	3.2371	3.0594	9.0618	8.0553	7.2901	15.1733	6.0202	2.9928	6.9211	5.7739	4.1168	16.235	4.7027	6.7352	8.8707	5.7378	7.3303	21.8238	3.0378	8.1829	2.766	2.6364	1.9826	2.4937	14.5045	8.6868	2.8956	1.7851	2.6802	8.7735	7.9569	8.7136	29.1349	10.113	1.0558	17.6416	6.3694	11.2622	2.3579
'2012-11-21'	4.0552	1.8589	9.968	1.8436	4.9185	3.598	3.4442	2.0363	3.607	2.9095	3.2855	3.1146	9.3222	8.1637	7.3643	15.1926	6.1546	3.0303	7.1618	5.788	4.1418	16.3292	4.79	6.8675	9.0123	5.8266	7.6253	21.9272	3.0964	8.3067	2.9279	2.6831	1.9938	2.5261	14.8377	8.7958	2.9321	1.8278	2.7128	9.0201	7.9903	8.7945	29.1593	10.2223	1.0766	17.8578	6.4157	11.5337	2.4111
'2012-11-22'	4.0389	1.8456	9.968	1.8119	4.9491	3.5726	3.4555	2.0281	3.607	2.9016	3.2479	3.087	9.2702	8.0282	7.342	15.0095	6.16	3.0396	7.1188	5.8136	4.0586	16.009	4.8058	6.773	8.8774	6.0139	7.5528	21.462	3.0378	8.2242	2.8883	2.6737	1.9882	2.4757	14.4694	8.6868	2.9595	1.8041	2.6625	8.871	7.9485	8.754	28.8236	10.0434	1.0618	17.2468	6.1408	11.3761	2.3712
'2012-11-23'	4.0769	1.8545	9.941	1.833	5.0332	3.649	3.4386	2.0363	3.6226	2.9255	3.2587	3.1146	9.2875	8.0282	7.4385	14.9614	6.1761	3.0396	7.1446	5.961	4.1251	16.0843	4.79	6.7636	9.1403	6.0336	7.398	21.7528	3.0476	8.2324	2.9603	2.7017	1.9882	2.5081	14.6535	8.7686	2.9686	1.8183	2.695	8.9857	8.0182	8.8686	29.2997	10.1229	1.0647	17.2468	6.2189	11.4024	2.4067
'2012-11-26'	4.0552	1.8412	9.923	1.84	5.0102	3.6277	3.4611	2.0445	3.6226	2.8856	3.2694	3.1054	9.192	7.7664	7.4088	15.3371	6.1439	3.0022	7.0758	5.8986	4.0752	15.9054	4.7107	6.6786	9.201	5.8956	7.0499	21.6494	3.0183	8.1829	2.8344	2.6644	1.9882	2.4973	14.6623	8.8231	2.923	1.7993	2.6654	8.8767	8.0794	8.7743	28.5672	10.0931	1.0558	17.2468	6.2334	11.236	2.3579
'2012-11-27'	4.0497	1.7704	9.8781	1.7873	4.9644	3.6277	3.5062	2.0117	3.6383	2.8218	3.2425	3.0501	9.0184	7.5225	7.394	14.8554	6.1331	3.0209	6.8867	5.8788	3.9838	15.5664	4.6155	6.433	9.0797	5.7378	6.9774	20.6674	2.9499	7.8939	2.7552	2.5991	1.9631	2.454	14.0835	8.5687	2.8681	1.7661	2.4554	8.5614	7.9987	8.6125	27.8286	9.6361	1.038	17.2468	6.0279	10.9119	2.3224
'2012-11-28'	4.0389	1.7483	9.8152	1.6817	4.8726	3.5938	3.5344	1.9953	3.6383	2.7023	3.2533	3.0409	8.8969	7.4051	7.394	14.6724	5.9181	2.9648	6.8007	5.8958	3.9089	15.444	4.5759	6.3479	8.9853	5.8068	7.0596	19.5562	2.9108	7.6049	2.7876	2.5571	1.8962	2.4108	14.1362	8.4142	2.859	1.7614	2.3874	8.2918	7.8036	8.6664	27.6577	9.3878	1.0025	17.2468	5.9209	10.8156	2.2914
'2012-11-29'	4.0226	1.6996	9.8152	1.6782	4.9032	3.5726	3.5288	1.9953	3.6461	2.766	3.2103	3.0594	8.5063	7.369	7.4014	14.7013	5.9665	2.9554	6.8093	5.9015	3.9006	15.8207	4.56	6.2913	9.0797	5.6885	6.3536	19.4205	2.9303	7.5058	2.802	2.5477	1.9046	2.3711	14.0485	8.4142	2.859	1.7709	2.3252	8.2288	7.7591	8.6327	28.3841	9.3381	1.0025	17.2468	5.9411	10.7105	2.3136
'2012-11-30'	4.0497	1.735	10.1118	1.6958	5.0255	3.5768	3.5457	2.0199	3.6539	2.8298	3.2371	3.087	8.6886	7.36	7.431	14.8169	6.1654	2.9648	7.0242	5.8986	3.9422	16.1314	4.5996	6.3385	9.4841	5.6984	6.136	19.9761	2.9108	8.2242	2.8236	2.5804	1.9213	2.382	14.2063	8.3869	2.9047	1.7946	2.3726	8.5556	7.7618	8.754	29.0738	9.4474	1.0054	17.2468	6.3289	10.7368	2.4244
'2012-12-03'	3.99	1.7394	10.2196	1.6008	5.1173	3.4283	3.4893	2.0035	3.6226	2.8378	3.2855	3.0686	8.6799	6.8814	7.3495	14.4893	6.3159	3.0303	7.0071	5.7568	3.9422	15.8772	4.56	6.074	9.6526	5.8857	5.8556	19.2784	2.8913	7.9021	2.7301	2.5664	1.9185	2.3495	13.5311	8.287	2.9138	1.7946	2.3282	8.3893	7.6504	8.6934	28.8053	9.1692	1.0084	15.5268	6.5054	9.826	2.3845
'2012-12-04'	4.0335	1.7615	10.1297	1.6184	5.1479	3.4623	3.54	2.0199	3.6226	2.9016	3.2855	3.0778	8.8275	7.062	7.4014	14.7205	6.3696	3.0677	7.1618	5.8192	4.0004	15.6041	4.5996	6.1496	9.6526	5.8857	6.2424	19.7177	2.9108	8.2407	2.7912	2.6924	1.9129	2.3711	13.6188	8.2688	2.9412	1.8088	2.3785	8.6187	7.5752	8.8484	28.8602	9.5467	1.0173	15.6584	6.5864	9.9661	2.4244
'2012-12-05'	4.2777	1.8058	10.3185	1.6923	5.2397	3.6362	3.6979	2.0528	3.6696	3.061	3.3823	3.1884	9.166	7.7664	7.7203	15.154	6.4933	3.1331	7.4025	5.9837	4.1418	16.009	4.7582	6.3952	9.8009	5.8857	6.6195	21.139	3.0085	8.4636	2.9603	2.7811	2.0189	2.4504	14.2502	8.4414	3.0326	1.8611	2.5087	8.8309	7.7117	9.0977	29.6232	9.964	1.038	15.9686	6.7514	10.4653	2.4864
'2012-12-06'	4.2832	1.8014	10.2556	1.6852	5.3927	3.6871	3.7148	2.0528	3.6539	3.1088	3.3662	3.2068	9.1052	7.7664	7.7499	15.7513	6.5954	3.1144	7.4111	6.0716	4.1085	16.009	4.7424	6.3857	9.7807	5.6392	6.5035	20.4994	2.989	8.4141	2.9962	2.7951	2.0245	2.454	14.1625	8.4778	3.1422	1.8468	2.485	8.9226	7.7312	9.0371	29.3424	9.8845	1.041	16.0908	6.6588	10.3077	2.4598
'2012-12-07'	4.484	1.8368	10.3724	1.7239	5.3774	3.8653	3.8557	2.0692	3.6774	3.0769	3.4361	3.2621	9.2962	8.0102	8.0095	16.1078	6.5416	3.1425	7.4799	6.083	4.2499	16.2915	4.8138	6.5085	9.929	5.9744	6.6292	20.6932	3.0378	8.5132	3.1077	2.8837	2.0384	2.5261	14.5132	8.6141	3.1513	1.8753	2.5205	9.0946	7.9262	9.4414	29.2997	10.0633	1.0499	16.4197	6.6646	10.7105	2.513
'2012-12-10'	4.522	1.8456	10.2466	1.7591	5.2703	3.8823	3.9572	2.0856	3.7087	3.053	3.4415	3.2805	9.4524	8.0282	8.1356	16.2619	6.6653	3.1425	7.5401	6.0915	4.2832	16.3386	4.8851	6.5841	10.0166	6.1815	6.7017	21.1713	3.0573	8.5957	3.1437	2.893	2.0579	2.5513	14.6097	8.6777	3.2335	1.8848	2.5619	9.0201	7.7312	9.5156	29.1715	10.262	1.0558	18.0457	6.7369	10.8769	2.4997
'2012-12-11'	4.4949	1.8191	10.1837	1.7415	5.2397	3.8866	3.8895	2.061	3.7009	3.0132	3.4092	3.2252	9.3656	7.9108	8.1504	16.1463	6.5255	3.1051	7.5057	6.0716	4.2249	16.0937	4.8613	6.5274	10.1717	6.1716	6.6292	21.139	3.0378	8.6453	3.1077	2.8697	2.1276	2.5225	14.6799	8.5868	3.1696	1.8753	2.5057	8.9685	7.7284	9.4145	29.4157	10.113	1.044	17.8766	6.8064	10.9732	2.4687
'2012-12-12'	4.56	1.8324	10.3634	1.7345	5.2168	3.9247	3.9515	2.0774	3.7165	3.0211	3.4038	3.2344	9.3917	7.965	8.1949	16.0018	6.6061	3.1144	7.4713	6.0716	4.2166	16.0937	4.8693	6.4707	10.0975	6.1913	6.6872	21.1648	3.0476	8.5297	3.079	2.8884	2.0914	2.5189	14.5571	8.5596	3.2061	1.8753	2.5027	9.066	7.8426	9.3673	29.2264	10.1627	1.0469	17.7356	6.6877	10.9119	2.4776
'2012-12-13'	4.5003	1.8014	10.4803	1.6852	5.2244	3.8696	3.8839	2.061	3.6852	2.9733	3.377	3.216	9.3222	7.8296	8.0614	15.7802	6.6868	3.0957	7.4283	6.0319	4.1584	16.2915	4.782	6.4519	10.0301	6.3491	6.547	20.6028	3.0085	8.3811	3.0718	2.8324	2.0468	2.4865	14.2502	8.4596	3.3249	1.8706	2.5116	8.7449	7.8956	9.3538	29.3974	9.9342	1.0321	18.1303	6.6733	10.6755	2.4554
'2012-12-14'	4.8315	1.8633	10.741	1.7697	5.4004	4.1793	4.2108	2.1267	3.8026	3.0849	3.5114	3.3727	10.008	8.3533	8.677	16.3775	6.9394	3.208	7.8582	6.1368	4.4079	16.5363	5.012	6.7541	10.3874	6.5956	7.0257	21.7334	3.155	8.7031	3.2192	3.033	2.1249	2.627	14.9692	8.7867	3.4527	1.9465	2.6299	8.9398	8.0432	9.7514	30.5205	10.3613	1.0647	18.6755	7.0437	11.3235	2.5662
'2012-12-17'	4.9237	1.8678	10.7679	1.8224	5.1326	4.1708	4.2277	2.1184	3.7948	3.0291	3.5544	3.4187	10.2336	8.4617	8.6844	16.9941	6.7674	3.1986	7.9012	6.2389	4.4329	16.3198	5.012	6.7825	10.3671	6.6054	7.1273	22.2438	3.2722	8.8022	3.2984	3.0844	2.136	2.6342	15.3726	8.814	3.4071	1.9845	2.6329	8.8423	7.7869	9.8053	30.1787	10.5998	1.0736	18.4123	7.1016	12.0942	2.5839
'2012-12-18'	4.9617	1.8678	10.678	1.8576	5.1479	4.1878	4.239	2.1102	3.7869	3.0371	3.549	3.4464	10.2684	8.3624	8.7882	16.8207	6.5255	3.1705	7.9614	6.1822	4.4994	16.2727	4.9882	6.7447	10.5896	6.5561	7.1804	23.3679	3.282	8.7691	3.2588	3.033	2.1304	2.627	15.1797	8.8503	3.3705	1.9608	2.6447	8.7219	7.773	9.7312	29.7758	10.6892	1.0677	18.4029	6.9626	12.0417	2.5928
'2012-12-19'	4.9129	1.8589	10.678	1.84	5.0867	4.1708	4.2334	2.1102	3.7869	3.0371	3.5598	3.428	10.2423	8.9674	8.8104	16.9459	6.5201	3.1612	7.9528	6.3325	4.4744	16.1126	5.012	6.7541	10.7783	6.4477	7.0886	23.1224	3.2918	9.0747	3.3523	3.159	2.15	2.6342	15.2323	8.7413	3.4162	1.9608	2.6181	8.871	7.7897	9.7042	29.8185	10.6196	1.0647	18.1867	6.954	12.0242	2.5884
'2012-12-20'	4.9183	1.8501	10.7769	1.9491	5.1403	4.1284	4.1883	2.102	3.8026	3.0052	3.6136	3.5201	10.4506	9.0397	8.8994	16.8496	6.6169	3.1799	8.1677	6.5197	4.4911	16.1597	5.1151	6.7258	11.0412	6.6744	7.2191	24.7182	3.3406	9.2481	3.3559	3.131	2.136	2.663	15.4252	8.6595	3.4527	1.975	2.6714	8.8997	7.7507	9.711	30.4473	10.8183	1.0618	17.8484	7.1276	12.3832	2.5839
'2012-12-21'	4.8695	1.8456	10.7499	1.8647	5.0102	4.0733	4.1319	2.0528	3.7713	2.9813	3.5813	3.4832	10.3031	8.9132	8.8253	16.339	6.5148	3.1705	8.4343	6.5481	4.4828	16.4893	5.0358	6.7919	11.1086	6.5857	7.0692	24.169	3.3211	9.3141	3.3451	3.1264	2.1165	2.6811	15.4779	8.7413	3.3888	1.9418	2.6625	8.9857	7.7451	9.7177	30.4473	10.7289	1.0618	18.3371	7.0755	12.392	2.5751
'2012-12-24'	4.9346	1.8589	10.669	1.8612	5.0714	4.1242	4.1714	2.061	3.7635	2.9574	3.549	3.474	10.3465	8.8952	9.0923	16.1463	6.59	3.1705	8.5288	6.6813	4.4412	16.8471	5.012	6.7919	11.2097	6.5857	7.4174	24.1884	3.3113	9.2068	3.3164	3.1124	2.1137	2.6702	15.4954	9.0775	3.3979	1.9465	2.6891	9.4559	7.9123	9.7649	30.722	10.7388	1.0588	18.5909	7.4199	12.3132	2.6327
'2012-12-25'	5.13	1.8943	10.7859	1.8928	5.255	4.3024	4.3687	2.0938	3.8104	3.0929	3.6351	3.5478	10.7197	9.3016	9.4705	16.5317	6.9018	3.2641	8.7696	6.7522	4.5659	16.9413	5.131	6.9147	11.4389	6.704	7.5624	24.014	3.3699	9.3554	3.4243	3.2197	2.1611	2.7711	15.7673	9.2229	3.5441	1.9797	2.7453	9.4674	8.1797	10.0412	31.0394	11.1163	1.0796	18.7788	7.608	12.6022	2.6947
'2012-12-26'	5.1355	1.9342	10.9297	1.8963	5.2091	4.2599	4.3687	2.0938	3.8026	3.1008	3.6835	3.5293	10.659	9.3828	9.4853	16.6762	7.0362	3.2547	8.7782	6.7721	4.6075	16.9036	5.1389	7.0659	11.1153	6.7632	7.5431	24.1173	3.3504	9.727	3.3847	3.215	2.1974	2.782	15.8286	9.2229	3.6811	1.9845	2.7572	9.4903	8.2188	10.176	31.3812	11.1561	1.0855	18.8164	7.9147	12.5496	2.6992
'2012-12-27'	5.0975	1.9032	11.0555	1.8823	5.1632	4.243	4.3067	2.1184	3.8026	3.1566	3.6512	3.557	10.5895	9.3648	9.3518	17.0134	6.9287	3.2267	8.6406	6.7182	4.5327	16.7341	5.0913	7.0659	11.1221	6.7336	7.5769	23.9623	3.3601	9.5288	3.3056	3.1357	2.1667	2.7423	15.6532	9.3047	3.6628	1.9892	2.695	9.4502	8.2299	10.0614	31.1187	12.2687	1.0766	18.2337	7.6716	12.2781	2.6726
'2012-12-28'	5.206	1.9032	11.0915	1.8858	5.2703	4.2981	4.3405	2.1431	3.8026	3.1646	3.6566	3.5662	11.4228	9.5454	9.6114	16.9748	7.0738	3.2454	8.718	6.877	4.5493	16.8942	5.1151	7.0659	11.5265	6.7434	8.3361	24.1626	3.3992	10.0325	3.3523	3.1684	2.1778	2.8	15.7848	9.3501	3.8181	1.994	2.6773	9.3011	8.3525	10.3377	31.0699	12.3879	1.0855	18.2149	7.8945	12.4007	2.677
'2012-12-31'	5.3852	1.9342	11.1994	1.8999	5.4616	4.3915	4.4307	2.1595	3.8261	3.1407	3.7211	3.603	11.5964	9.5635	10.1973	18.1309	7.3103	3.2734	8.6922	7.1464	4.5659	16.7812	5.123	7.0659	11.8905	6.7336	8.6262	24.1949	3.4285	10.0986	3.3847	3.1404	2.1778	2.8468	15.9865	9.5318	3.9369	2.0082	2.7009	9.3986	8.3859	10.5197	31.1248	13.6297	1.0914	18.2525	8.1694	12.7248	2.6903
'2013-01-04'	5.4395	1.912	11.1454	1.9139	5.3392	4.383	4.4983	2.1595	3.873	3.069	3.7426	3.5478	11.5096	9.3828	10.0341	17.8612	7.6274	3.2641	8.5632	6.9054	4.7406	16.6776	5.1627	7.0659	11.8568	6.6054	8.486	24.2918	3.3504	9.8839	3.471	3.0844	2.1527	2.8648	15.9076	9.3592	3.7998	1.9892	2.7069	9.1749	7.9346	10.2232	29.6782	13.5303	1.0944	18.6097	8.2157	12.5233	2.6637
'2013-01-07'	5.6023	1.9076	11.2802	1.8858	5.3621	4.4339	4.69	2.1431	3.873	3.0929	3.6996	3.5017	11.5096	9.1661	10.086	18.2272	7.4931	3.2828	8.9845	7.0387	4.7323	17.2426	5.2499	7.0659	11.6883	6.7237	8.5198	23.7168	3.2918	10.272	3.525	3.1077	2.1555	2.9045	15.8286	9.4682	3.7724	1.9892	2.7719	9.2265	8.0878	10.7084	29.7514	14.4046	1.0944	20.4706	8.1376	12.5671	2.6726
'2013-01-08'	5.4938	1.9253	11.2353	1.8963	5.4386	4.3363	4.6167	2.1513	3.8886	3.069	3.7157	3.5017	11.3273	9.1029	10.0786	18.6222	7.4071	3.2734	8.8383	7.1776	4.724	17.6005	5.2737	7.0659	11.3985	6.6153	8.3119	24.2595	3.3015	11.0151	3.4926	3.0937	2.1555	2.854	15.6445	9.4046	3.7359	1.9892	2.8666	9.4616	8.2132	10.9105	30.374	14.2953	1.0974	21.1379	8.0247	12.3657	2.6681
'2013-01-09'	5.5046	1.943	11.2623	1.8682	5.2397	4.2854	4.6111	2.1677	3.8886	3.0371	3.7104	3.4925	11.3099	9.0126	10.0119	18.1405	7.5199	3.3389	8.9243	7.0982	4.6824	17.4686	5.2499	7.0659	11.4119	6.7829	8.3264	23.5423	3.3113	10.85	3.6005	3.1544	2.1555	2.872	16.0917	9.3592	3.7816	2.013	2.8814	9.6279	8.2522	10.7758	30.5327	13.9476	1.1003	20.8654	8.262	12.8036	2.7213
'2013-01-10'	5.4503	1.9297	11.1904	1.928	5.125	4.2981	4.5829	2.1759	3.9356	3.0371	3.7856	3.6123	11.4749	9.13	10.0415	18.3718	7.6167	3.3202	8.9329	7.0131	4.6907	17.9866	5.3689	7.2926	11.2232	6.7434	8.4473	23.6328	3.4285	10.916	3.6149	3.1497	2.1946	2.8684	15.8637	9.3865	3.8181	2.0415	2.8992	9.6165	8.1853	10.5938	30.3984	14.1463	1.1033	20.8936	8.3228	12.8036	2.7036
'2013-01-11'	5.3309	1.8943	11.1005	1.8612	5.0102	4.226	4.5152	2.1267	3.9121	3.0052	3.7319	3.5478	11.0322	8.7236	9.8487	18.603	7.2727	3.2454	8.5374	7.0075	4.5077	17.7417	5.1706	6.9431	11.2569	6.5265	8.0218	22.8381	3.3113	11.6592	3.4566	3.005	2.1053	2.7892	15.3814	9.2411	3.7268	1.994	2.8104	9.4158	8.1853	10.4725	30.5205	15.0006	1.0766	20.2357	8.0247	12.8036	2.6416
'2013-01-14'	5.6186	1.9519	11.2892	1.8999	5.1097	4.4381	4.8196	2.1841	3.9825	3.053	3.8233	3.6491	11.796	9.0848	10.264	20.4623	7.5791	3.3015	8.9501	7.3166	4.6242	18.6363	5.3768	7.1698	11.7355	6.6941	8.8244	23.3356	3.3797	12.8234	3.6113	3.0984	2.1527	2.9117	15.7059	9.5954	3.9003	2.032	2.9879	9.7025	8.3998	10.9375	31.1431	16.5007	1.1003	21.2037	8.1318	12.3482	2.7922
'2013-01-15'	5.6078	2.0537	11.2263	1.9315	5.0638	4.4636	4.8478	2.1923	3.9904	3.0849	3.8018	3.7044	11.8307	9.3467	10.2269	20.2215	7.5468	3.3295	9.294	7.3109	4.699	18.6834	5.9161	7.3115	11.6681	7.0786	8.8051	23.8008	3.448	13.1702	3.8415	3.1357	2.1974	2.9369	15.8988	9.859	3.9095	2.051	3.2867	10.0695	8.3776	10.951	32.4433	15.8847	1.1152	21.6361	7.8597	12.3745	3.0006
'2013-01-16'	5.4938	2.0227	11.0555	1.9456	5.0561	4.3745	4.814	2.1759	3.9356	3.069	3.705	3.7505	11.6311	9.2745	10.0267	20.9055	7.2888	3.3015	9.4316	7.3166	4.6824	18.9189	6.0668	7.3209	11.2434	7.0491	8.8148	23.8008	3.4871	14.4914	3.9566	3.0984	2.1611	2.8756	16.0829	9.6954	3.809	2.0557	3.263	10.4135	8.5781	10.7892	33.1026	16.3815	1.1063	21.8805	7.8569	12.462	3.005
'2013-01-17'	5.4449	1.9873	11.2982	1.9526	5.0332	4.3957	4.7633	2.1759	3.8808	3.1168	3.6351	3.7321	11.5617	9.1571	9.8042	19.1521	7.2834	3.3108	9.3972	7.3478	4.6075	18.9189	5.9478	7.1698	11.0075	7.0589	8.8438	23.0836	3.4285	13.0464	3.8487	3.0237	2.1276	2.8324	15.7673	9.8862	3.6902	2.0225	3.2364	10.1612	8.7035	10.6612	33.2674	15.0503	1.0974	22.435	7.8077	12.3394	3.0493
'2013-01-18'	5.5155	2.0183	11.3522	1.9561	5.0867	4.4763	4.9493	2.2088	3.9199	3.1566	3.6888	3.7966	11.7179	9.2022	9.9155	19.287	7.6812	3.3576	9.5949	7.7164	4.7156	19.4085	6.2492	7.2642	11.5198	7.0984	8.9163	23.2258	3.5164	12.8978	3.9494	3.075	2.1639	2.872	15.9865	9.9498	3.9003	2.051	3.2601	10.2358	8.8066	10.7286	33.6214	15.0503	1.1092	22.2846	8.2388	12.5146	3.0759
'2013-01-21'	5.6458	2.0227	11.496	1.9421	4.8879	4.5739	5.0789	2.2662	3.9043	3.069	3.6996	3.8518	11.9783	9.6628	10.0638	21.2137	7.5092	3.3295	9.9646	7.9433	4.8154	19.3144	6.2174	7.2359	11.4524	7.1575	8.9115	23.0836	3.6043	12.6253	4.3019	3.131	2.1862	2.8937	16.539	10.2406	3.9917	2.0889	3.2009	10.2128	8.6952	10.8229	33.6824	15.6761	1.1211	21.8429	8.0652	13.3816	3.0848
'2013-01-22'	5.6892	1.9828	11.3611	1.8858	4.7502	4.7267	5.0056	2.2991	3.8886	3.0052	3.6673	3.7413	11.9523	9.5905	10.3827	20.4527	7.3533	3.2734	9.9216	7.8667	4.7073	18.7964	6.265	7.0659	11.2569	7.2068	8.7858	22.7025	3.5457	12.1133	4.1436	3.075	2.2141	2.854	16.0917	10.0679	4.0282	2.0462	3.1536	10.3275	8.5447	10.6747	33.5115	15.2589	1.13	21.0816	7.906	13.2239	3.0139
'2013-01-23'	5.7543	2.0006	11.3701	1.8999	4.7961	4.7521	5.186	2.3237	3.9434	3.0052	3.705	3.7505	12.0217	9.437	10.3827	21.4546	7.3372	3.2734	9.9818	7.6767	4.6741	19.0036	6.2412	7.2076	11.1962	7.0688	8.6987	23.1741	3.5457	12.6335	4.2444	3.201	2.2587	2.8288	15.9514	9.9771	3.9643	2.0415	3.2068	10.253	8.7342	10.6342	34.4516	15.6364	1.1241	21.044	7.854	13.1626	3.0094
'2013-01-24'	5.7598	1.9474	11.3701	1.8647	4.7578	4.663	5.2424	2.2827	3.9043	2.9813	3.7211	3.6399	12.0304	9.4731	10.1379	21.7051	7.2458	3.2547	9.6035	7.586	4.5909	18.6458	6.0192	6.9808	10.8929	6.9899	8.6407	22.6314	3.4773	12.8399	4.0465	3.1357	2.1695	2.8252	15.4691	9.8771	3.809	2.013	3.0737	10.1326	8.7342	10.486	35.2024	15.9841	1.1033	20.5646	7.7671	12.9525	2.8942
'2013-01-25'	5.7869	1.9386	11.3252	1.8471	4.8037	4.6842	5.2593	2.3073	3.8965	3.061	3.6835	3.6583	11.7526	9.5725	9.9896	21.05	6.9878	3.236	9.8787	7.8554	4.5826	18.9659	6.0588	7.0753	11.2367	6.9406	8.3893	22.3924	3.4578	12.3115	4.0753	3.313	2.1416	2.7856	15.4603	10.177	3.8181	1.9987	3.1447	9.9835	9.1131	10.6882	36.0142	15.2092	1.0885	22.2658	7.8453	12.8824	2.9341
'2013-01-28'	6.0692	1.9784	11.8285	1.8893	4.819	4.8667	5.637	2.3319	3.9278	3.0849	3.7641	3.7689	12.447	10.0692	10.5162	21.8303	7.2834	3.2734	10.2913	7.8951	4.6824	19.4933	6.1302	7.1887	11.8164	7.0392	8.8051	22.9738	3.5653	12.6913	4.2408	3.411	2.189	2.854	15.7673	10.2315	3.8729	2.0367	3.2394	10.3103	9.2635	11.0116	35.6541	15.6165	1.1003	22.7357	7.9755	13.2677	3.0759
'2013-01-29'	6.1343	1.9917	11.7297	1.8893	4.8343	4.9473	5.7836	2.3812	3.9199	3.061	3.7587	3.7689	12.9852	10.2678	10.8277	21.4257	7.3533	3.2734	10.2827	7.8923	4.7156	19.4556	6.0509	7.2548	11.7153	7.1181	8.9018	23.3356	3.5262	12.7656	4.4818	3.3783	2.189	2.872	15.9865	10.1588	3.8729	2.0367	3.2305	10.1211	9.2496	10.9105	35.7945	15.3086	1.1092	23.7132	7.9234	13.4954	3.0715
'2013-01-30'	6.1018	1.9917	11.8735	1.8471	4.8802	4.8964	5.8399	2.4551	3.9356	3.045	3.8233	3.8058	13.2282	10.2137	10.6645	21.445	7.5737	3.3202	10.2913	7.7987	4.7655	19.4085	6.2254	7.3398	11.5602	6.9209	8.8003	22.7025	3.5653	13.2858	4.5393	3.3177	2.1667	2.9693	16.0216	10.0679	3.882	2.0652	3.1979	10.1326	9.1075	11.1531	35.3672	16.3516	1.13	23.2903	7.9784	13.3728	3.169
'2013-01-31'	6.232	2.0094	11.9544	1.8717	5.1785	4.9431	5.8117	2.4305	3.9199	3.2922	3.8018	3.8795	13.1761	10.3943	10.6052	20.7609	7.106	3.367	10.1022	7.8015	4.8321	18.8153	6.265	7.387	11.3782	6.9308	8.8921	22.7283	3.6336	12.8399	4.5321	3.3317	2.1974	2.9153	16.1443	9.9498	3.6354	2.0652	3.2423	10.1039	9.0963	11.1801	35.3794	16.0238	1.127	23.6944	7.5154	13.7319	3.1335
'2013-02-01'	6.4872	2.0183	11.9993	1.8119	5.1709	5.0788	6.3303	2.4387	3.9356	3.348	3.8071	3.8703	13.6622	10.8368	10.9611	21.0885	7.1329	3.4044	9.9904	7.776	4.8071	18.8341	6.265	7.3398	11.3985	7.0688	9.1629	22.0693	3.6141	12.7987	4.6005	3.355	2.2057	3.0522	16.1619	9.9953	3.6446	2.0794	3.2482	10.2759	8.8623	11.1666	34.8422	16.4212	1.127	23.6662	7.5154	13.9683	3.4482
'2013-02-04'	6.5523	1.974	12.0622	1.8295	5.1862	5.1298	6.4995	2.414	4.0138	3.3639	3.791	3.8703	13.2716	11.0896	10.8054	21.4931	7.0577	3.5447	9.6895	7.8951	4.8238	18.3444	6.5902	7.3115	11.358	6.7632	8.9066	21.7592	3.6336	12.8317	4.7227	3.495	2.1918	3.1279	17.2405	9.9044	3.5989	2.1317	3.1891	10.081	8.6617	11.1936	35.7456	17.206	1.1448	22.8297	7.5704	14.5113	3.6521
'2013-02-05'	6.4438	1.9961	12.1701	1.84	5.255	5.0449	6.6009	2.4058	4.0373	3.4277	3.7104	3.8795	13.1154	11.6586	10.6793	21.1367	7.2135	3.5353	9.8185	7.9688	4.9568	18.6175	6.5109	7.5193	11.7624	6.7533	8.7229	21.7657	3.6825	12.65	4.6976	3.5043	2.281	3.1711	17.1967	10.0589	3.6994	2.1317	3.2275	9.714	8.8122	11.5912	37.3876	16.9477	1.1448	24.0798	7.8569	14.8003	3.6742
'2013-02-06'	6.5143	1.9917	11.9903	1.8436	5.1785	5.1764	6.5953	2.3894	4.006	3.4835	3.7104	3.8334	13.2977	11.496	10.6571	21.5895	7.063	3.4792	9.8357	7.9575	4.9236	18.8153	6.3602	7.4626	11.5333	6.7336	8.9066	22.1856	3.6434	12.6748	4.6148	3.4717	2.2559	3.1423	16.995	10.0589	3.7907	2.1317	3.3163	9.714	9.0629	11.6788	37.4304	16.9874	1.1389	25.5178	7.8019	14.5901	3.7141
'2013-02-07'	6.2049	1.9917	12.0622	1.8224	5.1938	4.9685	6.2007	2.3894	4.0295	3.3798	3.7104	3.8242	13.3063	11.3154	10.4865	22.9864	6.9985	3.4792	10.0076	8.1758	4.9152	18.7964	6.3919	7.4437	11.5872	6.773	9.2451	21.9078	3.5946	12.8565	4.6005	3.4717	2.2531	3.1856	16.995	10.0407	3.7724	2.1032	3.3429	10.0351	9.0629	11.9686	37.9858	17.3252	1.13	25.358	7.6659	14.2836	3.8116
'2013-02-08'	6.156	2.0094	12.1251	1.8365	5.1938	5.0152	5.9301	2.4223	4.053	3.3958	3.7803	3.815	13.4539	11.3335	10.4123	23.4103	7.0039	3.4979	10.1968	8.4566	4.9069	20.0583	6.3761	7.4626	12.4433	6.8913	9.2306	22.1145	3.5848	12.8234	4.7839	3.5556	2.2615	3.1459	16.9862	10.2042	3.7542	2.1079	3.4553	10.0351	9.1326	11.9753	38.7672	17.2358	1.1419	25.5554	7.7614	14.3362	3.9269
'2013-02-18'	6.1126	2.0492	12.233	1.8224	5.1326	4.8752	5.8737	2.4469	4.0138	3.4117	3.8502	3.7597	13.0025	11.1348	10.3456	24.9131	6.9179	3.4511	10.0248	8.2467	4.8986	20.0583	6.3364	7.4815	12.605	6.9308	8.8873	22.1016	3.5653	13.2198	4.8522	3.649	2.2476	3.0594	16.4863	10.2042	3.6902	2.0842	3.4642	10.0121	8.9988	11.7394	38.1934	17.1861	1.1419	26.4671	7.7179	14.0734	3.8161
'2013-02-19'	6.0258	2.0404	12.1701	1.7943	5.0255	4.8158	5.9414	2.414	3.9512	3.3798	3.8502	3.686	12.6033	10.6381	10.2566	24.1617	6.5685	3.395	9.509	8.0908	4.7822	20.0301	6.3364	7.3209	12.0388	6.8124	8.8148	21.3974	3.4969	13.1042	4.3667	3.4857	2.189	2.9405	15.9865	10.3133	3.5441	2.0462	3.5086	9.9605	9.1939	11.4901	37.7356	16.4907	1.127	25.8186	7.2086	13.1276	3.9003
'2013-02-20'	5.8683	2.244	12.0802	1.8189	5.1173	4.7309	5.8568	2.4058	3.9512	3.5074	3.9147	3.6768	12.7508	10.6562	10.264	25.1251	6.6599	3.4137	9.7497	8.0823	4.8154	21.0848	6.2809	7.491	12.1669	6.9012	8.8244	21.5137	3.4969	13.3519	4.3667	3.579	2.2057	2.9802	16.1706	10.813	3.5715	2.051	3.6358	9.9949	9.531	11.5642	37.8332	16.5901	1.13	27.0216	7.1739	13.3728	3.9756
'2013-02-21'	5.548	2.2396	11.8465	1.7662	4.9567	4.523	5.5073	2.3648	3.873	3.4755	3.8071	3.5293	12.0738	10.0872	9.9229	26.0114	6.6115	3.3389	9.3714	7.7108	4.6075	20.3691	6.0668	7.1981	11.5535	6.8716	8.2877	20.8289	3.3699	12.7409	4.3667	3.369	2.15	2.8793	15.5392	10.7494	3.5898	2.013	3.4849	9.972	9.3276	11.3014	38.0408	16.0338	1.1063	26.3261	7.2144	12.6459	3.8249
'2013-02-22'	5.5046	2.2661	11.7297	1.7802	4.9414	4.4975	5.3551	2.3566	3.873	3.3719	3.7534	3.5017	11.9002	10.024	9.693	25.6164	6.6653	3.3108	9.2166	7.7108	4.5909	20.1431	6.0668	7.1603	11.1827	7.1279	8.191	21.8044	3.3406	12.8399	4.3667	3.299	2.1527	2.8432	15.6006	10.7313	3.5349	2.013	3.3518	10.3103	9.3248	11.1868	37.6074	16.1629	1.1003	25.8562	7.3591	12.681	3.7718
'2013-02-25'	5.6023	2.4918	11.8285	1.7732	5.0714	4.5867	5.4115	2.3319	3.8652	3.4038	3.8555	3.4832	12.013	10.2046	9.6707	24.9806	6.5255	3.3295	9.3714	7.8214	4.5992	20.322	6.0588	7.2076	11.2232	7.1674	8.3216	21.5848	3.3504	12.9473	4.3667	3.3223	2.1555	2.8432	15.5919	10.5314	3.5167	1.9797	3.3843	10.23	9.3666	11.2744	37.9248	15.8351	1.1033	25.9971	7.2839	12.8561	3.9224
'2013-02-26'	5.6078	2.4166	11.7566	1.738	4.9185	4.5485	5.4453	2.3237	3.8104	3.324	3.834	3.4003	11.7526	10.015	9.426	26.5316	6.4073	3.2641	9.6379	7.5718	4.4911	20.1807	5.9002	6.9997	10.9805	6.9899	8.1813	21.1455	3.2625	13.0051	4.3667	3.2523	2.1667	2.7784	15.0657	10.5404	3.4527	1.937	3.3784	10.2243	9.2245	11.1127	37.3144	15.9642	1.0944	24.8881	7.0089	12.5321	3.8382
'2013-02-27'	5.6403	2.4564	11.6667	1.731	4.9414	4.5824	5.5412	2.3073	3.9043	3.2762	3.8125	3.4187	12.1085	10.1866	9.5224	26.416	6.6545	3.2921	9.5777	7.5123	4.5077	19.8888	5.8447	7.0092	11.0479	6.8716	8.4086	21.1002	3.2625	13.5088	4.3667	3.2617	2.1639	2.8	15.1709	10.3769	3.5258	1.9275	3.3311	10.4594	9.1047	11.4834	37.3998	16.3715	1.0974	24.8787	7.1739	12.8386	3.9579
'2013-02-28'	6.004	2.4564	11.8735	1.7626	5.0561	4.7691	5.8399	2.3566	3.9199	3.332	3.8878	3.5017	12.7161	10.6471	9.8635	26.1944	6.891	3.3295	9.9818	7.8214	4.6075	20.1148	6.1064	7.1509	11.3513	7.0195	8.6697	21.5073	3.3406	13.8556	4.3667	3.3783	2.2029	2.8901	15.5217	10.5404	3.6172	1.9655	3.4021	10.7461	9.1799	11.6451	38.0347	17.0768	1.1152	26.4577	7.443	13.2327	4.0155
'2013-03-01'	6.0638	2.7043	11.8825	1.7556	5.102	4.7436	5.7385	2.3566	3.9121	3.3639	3.877	3.474	12.8203	10.6381	9.693	26.8977	6.7889	3.3015	10.3687	7.7987	4.6242	20.4068	6.1699	7.2831	11.1086	6.9998	8.5827	21.3134	3.3308	14.2189	4.3667	3.341	2.2029	2.872	15.3288	10.8403	3.608	1.9703	3.4731	11.1819	9.4335	11.6047	38.9747	17.1364	1.1241	26.5893	7.4315	13.005	4.2105
'2013-03-04'	5.6403	2.9743	11.7386	1.6852	5.0944	4.4594	5.3495	2.2909	3.8652	3.3958	3.8394	3.3635	11.987	9.726	9.0997	26.9941	6.1116	3.2267	9.8872	7.4158	4.4661	20.209	6.0033	6.9714	10.4548	6.9998	8.1088	20.6222	3.2429	14.3015	4.3667	3.173	2.0719	2.7315	14.5483	10.6313	3.2518	1.9038	3.3636	11.0902	9.4725	10.8499	38.9137	16.7689	1.0944	26.0159	6.6877	12.0154	3.9889
'2013-03-05'	6.0095	3.1425	11.7656	1.6993	5.2015	4.6927	5.7497	2.2745	3.873	3.5074	3.8448	3.428	12.5685	9.8253	9.908	27.1193	6.0471	3.2454	10.1882	7.5803	4.5244	20.8494	6.0906	7.132	10.657	7.0688	8.4473	20.7514	3.3015	14.2684	4.3667	3.2103	2.1081	2.7531	14.6974	10.804	3.2518	1.937	3.5322	11.417	9.6118	11.1195	39.3287	16.898	1.1063	27.2942	6.7485	12.1292	4.0731
'2013-03-06'	6.0312	3.1867	12.2779	1.7063	5.3468	4.7055	5.947	2.3155	3.8965	3.6429	3.9039	3.5201	12.4904	9.735	9.9748	26.9266	6.1009	3.3202	10.7298	7.5576	4.5576	20.8399	6.3126	7.4815	10.8322	7.3448	8.3893	20.7449	3.3601	13.9712	4.3667	3.2617	2.1221	2.7567	14.8815	11.3582	3.2609	1.9655	3.5884	11.2163	9.4613	11.2879	39.286	17.1762	1.13	27.454	6.7051	12.173	4.1751
'2013-03-07'	5.8412	2.9566	12.215	1.7169	5.3927	4.5442	5.8568	2.3073	3.873	3.6429	3.9308	3.4648	12.1345	9.6718	9.7226	25.4912	6.1116	3.2734	10.6266	7.447	4.4911	20.3691	6.1699	7.2926	10.6705	7.1082	8.2297	20.5446	3.2918	13.3602	4.3667	3.2057	2.1053	2.7387	15.2762	10.9039	3.2701	1.9608	3.4583	10.9526	9.2942	11.4025	38.877	16.0934	1.127	26.3543	6.7485	12.4358	4.1175
'2013-03-08'	5.814	2.9743	12.2959	1.7908	5.3162	4.5867	5.9527	2.2909	3.8886	3.5791	3.9738	3.4832	11.9262	9.6176	9.8858	25.3081	6.117	3.2547	10.7728	7.3676	4.4329	20.1337	6.0985	7.3398	10.8659	6.9899	8.0895	20.5963	3.2918	13.3849	4.3667	3.2337	2.083	2.7567	15.5656	10.8585	3.2061	1.9465	3.3962	11.0558	9.2942	11.0925	38.7427	15.7457	1.1419	26.2979	6.7919	12.2081	3.9934
'2013-03-11'	5.6838	3.1159	12.1251	1.7732	5.2168	4.5315	5.761	2.2745	3.8808	3.6907	3.9523	3.428	11.8828	9.5002	9.7301	25.732	6.2191	3.2267	10.7126	7.3591	4.3746	20.1148	5.9795	7.3776	10.6772	7.0195	7.9783	20.1376	3.2625	13.3932	4.3667	3.1823	2.0719	2.7351	15.6708	11.0856	3.197	1.918	3.5027	11.3024	9.2774	11.1127	38.3765	15.845	1.1448	25.2452	6.9192	11.9891	3.8427
'2013-03-12'	5.586	3.0584	12.0263	1.8049	5.2015	4.3703	5.4904	2.2416	3.8495	3.7226	4.0169	3.4187	11.7526	9.7441	9.5669	24.4603	6.2245	3.208	10.3773	7.2797	4.4245	19.3897	5.8685	7.1414	10.5896	6.8322	7.8912	19.6466	3.2136	12.8152	4.3667	3.201	2.0273	2.6991	15.6006	10.7494	3.1787	1.899	3.3459	11.1705	9.0462	10.9645	37.8027	15.388	1.1003	25.0197	7.0061	11.8578	3.7008
'2013-03-13'	5.5643	2.9344	11.7297	1.7943	5.1097	4.3745	5.513	2.2006	3.8261	3.5712	4.0169	3.3542	11.4662	9.5364	9.3963	23.3814	5.988	3.1518	10.0248	7.0727	4.3247	19.1543	5.7178	6.9525	10.2593	6.7336	7.6978	19.9115	3.1452	12.4766	4.3667	3.103	1.9966	2.8216	15.5129	10.6131	3.1148	1.88	3.2098	11.0615	8.996	10.8566	37.235	15.3682	1.1003	24.9445	7.0292	12.0504	3.7186
'2013-03-14'	5.6729	2.8813	11.7297	1.7486	5.0944	4.4	5.5581	2.1759	3.8182	3.5074	4.0007	3.3542	11.4228	9.5093	9.3963	23.391	5.9665	3.1518	10.0506	7.1181	4.3164	19.531	5.7813	6.9336	10.2391	6.4181	7.7075	19.4722	3.155	12.6253	4.3667	3.1124	1.9938	2.8108	17.0651	10.5677	3.0965	1.9513	3.2039	11.3654	9.1493	11.0049	38.9564	15.3086	1.1033	24.3053	6.9135	12.3482	3.7008
'2013-03-15'	5.7055	2.8902	12.0892	1.7486	5.1709	4.4169	5.6314	2.2006	3.8104	3.4675	4.0491	3.474	11.1884	9.5725	9.3222	23.5066	5.7246	3.1893	10.1796	7.4697	4.3331	19.7664	5.8051	6.9242	10.1447	6.428	7.722	19.5045	3.2625	12.8895	4.3667	3.075	1.9994	2.8072	16.5302	10.6131	3.0782	2.1459	3.2275	11.5776	9.1911	10.951	39.9391	16.0536	1.0974	25.0667	6.6241	12.2519	4.0111
'2013-03-18'	5.6892	3.0584	11.8645	1.6958	5.2703	4.4212	5.6652	2.1595	3.7635	3.5552	3.8502	3.428	10.9541	9.428	9.2554	23.0345	5.7837	3.1331	9.9646	7.2825	4.2665	19.7287	5.5592	6.8864	9.8818	6.428	7.6301	18.7163	3.2331	12.5179	4.3667	3.0004	1.9994	2.7567	16.539	10.5677	3.0052	2.1507	3.3873	11.2565	8.9738	10.9308	40.0856	15.7159	1.0885	25.0667	6.7427	12.2256	4.0997
'2013-03-19'	5.7815	3.0318	12.0263	1.6852	5.4157	4.4933	5.8117	2.1595	3.7478	3.6429	3.9523	3.4925	10.9888	9.5002	9.3444	23.5548	6.0149	3.1518	10.0162	7.4243	4.2915	19.4368	5.5116	6.9147	10.0436	6.6153	7.8139	18.8003	3.2429	12.6583	4.3667	2.9957	2.0273	2.7747	16.7582	10.286	3.0508	2.1127	3.547	11.2278	8.8874	11.0318	40.1894	16.1828	1.0914	24.9351	6.9945	12.5233	3.9889
'2013-03-20'	6.0746	3.1469	12.1341	1.7204	5.3162	4.7436	6.2007	2.2006	3.7869	3.6668	3.9846	3.5385	11.6745	9.8524	9.7449	24.1617	6.2675	3.1986	10.6094	7.6314	4.3746	19.8417	5.694	7.0659	10.448	6.6941	8.1185	19.4722	3.3015	13.0712	4.3667	3.131	2.0635	2.8396	16.8897	10.5132	3.1513	2.1364	3.5618	11.417	9.0518	11.3621	41.0928	16.6199	1.1092	25.9971	7.3215	12.8123	4.1485
'2013-03-21'	6.0258	3.4611	12.1431	1.7204	5.2933	4.7139	6.1669	2.2088	3.7948	3.6588	4.0437	3.557	11.6919	9.8705	9.7375	24.9324	6.2299	3.2173	10.9877	7.6115	4.4495	20.2655	5.6782	7.1225	10.5154	6.7139	8.0895	19.2267	3.3601	13.3271	4.3667	3.117	2.0635	2.836	16.4162	10.6949	3.133	2.2076	3.8103	11.5604	9.1939	11.5171	43.0828	16.7689	1.1063	26.1945	7.2925	12.681	4.3612
'2013-03-22'	6.004	3.4523	12.0173	1.7028	5.3162	4.7479	6.1443	2.2006	3.7869	3.6349	4.1513	3.5938	11.553	9.8434	9.7375	25.4237	6.3159	3.2547	11.1081	7.6455	4.4079	20.8023	5.5989	7.0848	10.5019	6.6448	8.0121	19.0652	3.3699	13.2198	4.3667	3.1124	2.0496	2.8973	16.5828	10.8312	3.1696	2.1744	3.8251	12.0306	9.3332	11.4294	42.4235	16.9974	1.1152	28.8168	7.3504	12.7335	4.5296
'2013-03-25'	5.9932	3.5895	11.8195	1.8717	5.255	4.697	6.2007	2.2006	3.8104	3.5951	4.0868	3.5662	11.2752	9.8073	9.6262	25.3467	6.4073	3.2921	10.9018	7.7335	4.358	20.3879	5.6068	6.9714	10.2458	6.5364	7.9057	20.4671	3.3406	13.2858	4.3667	3.1217	2.1527	2.9513	16.2233	10.9039	3.1422	2.2029	3.8103	12.3116	9.1994	11.4497	41.9901	16.898	1.1181	29.5123	7.443	12.5146	4.5208
'2013-03-26'	5.8086	3.6028	11.8825	1.8752	5.2168	4.5442	5.9188	2.1923	3.7322	3.5712	4.0007	3.4832	10.9714	9.6447	9.4112	24.3062	6.4073	3.3763	10.9104	8.0312	4.2748	21.5086	5.5434	6.8392	9.9762	6.5758	7.6059	20.1182	3.2918	13.0464	4.3667	3.061	2.1639	2.9405	15.3814	11.2583	3.0782	2.1649	3.9464	11.8357	9.1521	12.1303	42.3136	16.3417	1.1092	30.5556	7.5125	12.0942	4.5828
'2013-03-27'	5.8412	3.6205	11.8555	1.8823	5.3239	4.5909	5.947	2.2416	3.7322	3.619	4.0169	3.5017	11.0843	9.5454	9.4705	24.9035	6.4825	3.3482	11.3059	8.19	4.2915	21.6404	5.4878	6.9053	10.0571	6.6251	7.6253	20.2539	3.282	13.3354	4.3667	3.061	2.281	3.0486	15.2586	11.44	3.133	2.1981	3.8843	12.2084	9.2691	12.292	42.7653	17.5139	1.1063	29.7849	7.4546	12.0417	4.4543
'2013-03-28'	5.4395	3.4656	11.9813	1.8787	5.1938	4.3066	5.4228	2.2498	3.7009	3.4436	3.99	3.3911	10.6503	9.1751	8.9959	23.3621	6.3266	3.2921	11.0135	8.1673	4.1667	21.4332	5.2896	6.5652	10.266	6.2406	7.1853	19.3882	3.1745	12.8317	4.3667	2.935	2.2364	2.9261	15.2323	11.4309	3.0143	2.1269	3.8695	12.0994	9.3694	12.3864	43.5406	16.8782	1.0855	28.3844	7.1334	11.8928	4.4765
'2013-03-29'	5.4992	3.4434	12.0982	1.8013	5.278	4.4381	5.4341	2.2498	3.7009	3.4596	3.9738	3.3819	10.5635	9.0668	9.3667	23.8438	6.1708	3.3015	10.9448	8.1135	4.2	21.226	5.2658	6.5369	9.9762	6.2801	7.2917	19.2654	3.1648	12.6913	4.3667	2.935	2.4595	2.9081	14.9254	10.9948	2.9595	2.1412	3.7748	12.151	9.3638	12.2584	42.802	16.4808	1.0855	30.7435	7.0524	11.8402	4.4853
'2013-04-01'	5.4558	3.5718	11.9903	1.8436	5.1862	4.349	5.4566	2.2662	3.7556	3.4755	3.9685	3.3635	10.5808	9.0487	9.1961	24.1424	6.3535	3.3389	11.0995	8.0341	4.2249	21.8287	5.2896	6.6313	9.7672	6.4871	7.3593	18.768	3.155	13.2446	4.3667	2.8557	2.4623	2.9081	14.8552	10.9766	2.9869	2.1317	4.0351	12.1453	9.0434	12.0899	41.7093	18.1299	1.0855	30.7059	7.3012	11.849	4.4055
'2013-04-02'	5.4449	3.4523	11.9634	1.84	5.1938	4.3745	5.4284	2.2498	3.7791	3.4675	3.8986	3.3635	10.6676	9.2113	9.3148	23.0056	6.4449	3.3482	10.7556	7.949	4.2166	20.9718	5.3372	6.518	9.8548	6.4181	7.4512	18.8132	3.0964	13.0464	4.3667	2.8417	2.4511	2.7928	14.9605	10.6041	3.0052	2.1697	3.7955	11.7955	8.7509	12.0023	41.7399	18.1994	1.0736	29.86	7.4083	11.9453	4.2549
'2013-04-03'	5.4612	3.2841	11.8645	1.826	5.2015	4.4127	5.4566	2.2088	3.7948	3.4675	3.8932	3.2529	10.5201	9.2383	9.4853	23.3236	6.3643	3.4231	11.1253	7.8526	4.1917	20.6798	5.3292	6.5558	9.9088	6.2604	7.3545	18.7292	3.028	13.5612	3.9314	2.8324	2.4539	2.7928	14.7763	10.7222	3.0052	2.1364	3.8133	11.4744	8.606	12.1236	41.1233	17.812	1.0707	29.1175	7.3591	11.8928	4.277
'2013-04-08'	5.3852	3.3284	11.3342	1.8189	5.1326	4.3533	5.4059	2.2006	3.7869	3.4675	3.8717	3.1699	10.3291	9.0487	9.3518	23.892	6.2299	3.3763	11.1597	7.7221	4.2083	20.8399	5.3292	6.4896	9.929	6.3885	7.1998	18.1155	2.9303	14.1013	3.5394	2.8604	2.4623	2.7928	14.3992	10.9403	2.9504	2.1079	3.8221	11.4744	8.8874	12.0697	42.6555	17.8616	1.0618	32.0312	7.197	11.3849	4.3967
'2013-04-09'	5.4503	3.3062	11.451	1.8224	5.125	4.3448	5.4679	2.2088	3.8104	3.4914	3.8717	3.1792	10.5288	9.1932	9.337	24.2099	6.332	3.3576	11.7615	7.827	4.2166	20.4821	5.3768	6.5935	10.3402	6.4378	7.3255	18.6129	2.9499	13.9351	3.4351	2.8977	2.4455	2.8216	14.5834	10.6677	2.9778	2.1317	3.7807	10.9927	8.6645	12.3257	41.5689	17.8914	1.0736	30.4052	7.5906	11.5162	4.4853
'2013-04-10'	5.4286	3.1956	11.469	1.7837	5.0179	4.3024	5.4341	2.2006	3.8182	3.5472	3.8502	3.1884	10.4246	9.1751	9.2258	24.1617	6.3481	3.3482	12.0452	7.7051	4.2499	20.1242	5.4165	6.6502	10.5154	6.2604	7.1756	18.6581	2.9596	13.8853	3.4998	2.921	2.44	2.8252	14.8202	10.7131	3.0052	2.1317	3.6979	11.0615	8.5809	12.4336	40.8975	17.8815	1.0707	29.8319	7.5501	11.6739	4.4809
'2013-04-11'	5.4395	3.2575	11.4061	1.731	5.0026	4.3151	5.4397	2.1923	3.8261	3.603	3.8609	3.1884	10.3725	9.1842	9.1887	23.9787	6.2406	3.2921	12.2172	7.7845	4.2333	20.4821	5.3372	6.8958	10.5019	6.3589	7.1079	18.3416	3.0183	13.503	3.4171	3.0424	2.426	2.8036	14.4782	10.595	3.0965	2.1697	3.6949	11.2393	8.4974	12.3594	41.0379	17.3649	1.0618	29.5311	7.4922	11.4462	4.41
'2013-04-12'	5.396	3.1513	11.2533	1.7134	4.9567	4.3236	5.4115	2.1759	3.7948	3.4755	3.8018	3.1607	10.1729	9.139	9.1071	23.4199	6.1815	3.2641	11.8389	7.7306	4.175	20.3597	5.3213	6.7164	10.3065	6.1618	7.1563	18.1671	2.989	13.2704	3.4746	2.9957	2.426	2.8288	14.3554	10.5495	3.0508	2.1412	3.7304	11.0099	8.4806	12.2853	42.4174	17.0371	1.0618	29.5405	7.4083	11.5425	4.4233
'2013-04-15'	5.3363	3.1203	10.9477	1.6817	4.8879	4.3109	5.4397	2.1759	3.7635	3.4596	3.6888	3.1331	10.1382	8.9223	9.0848	22.8033	6.3213	3.2267	11.8131	7.7193	4.1667	20.2655	5.2103	6.5369	10.0638	6.142	7.3545	17.9539	2.9792	12.7635	3.1258	2.949	2.4511	2.7495	13.8906	10.4587	3.0874	2.1364	3.8133	10.9468	8.3469	12.1775	42.4785	16.5404	1.044	29.9258	7.4662	11.0783	4.3258
'2013-04-16'	5.2875	3.1734	10.741	1.7063	4.7425	4.3151	5.3664	2.1841	3.7713	3.324	3.6942	3.216	10.5548	9.0306	9.159	23.0153	6.6975	3.236	12.0367	7.8554	4.2	20.5198	5.2896	6.6124	10.4413	6.1125	7.5866	18.0315	3.0866	12.9047	3.085	3.061	2.4204	2.7459	14.0397	10.6404	3.3249	2.1744	3.7541	10.9296	8.4166	12.0292	42.3014	16.6795	1.0499	29.5687	7.7556	11.271	4.4011
'2013-04-17'	5.206	3.2266	10.7679	1.7204	4.7731	4.2727	5.2142	2.1923	3.74	3.3161	3.6888	3.2068	10.4767	8.9494	9.0181	23.1212	6.7298	3.236	12.8792	8.0794	4.2333	20.9059	5.353	6.5935	10.4008	6.1815	7.5383	17.9023	3.0671	12.938	3.1332	3.0424	2.228	2.7207	13.9432	10.8857	3.2883	2.1697	3.9227	10.7404	8.4806	12.2449	43.5894	16.7788	1.0499	31.6834	7.8858	11.1572	4.6537
'2013-04-18'	5.2277	3.408	11.0645	1.6923	4.8726	4.3193	5.2706	2.1923	3.7243	3.3081	3.6673	3.2805	10.5461	8.9132	9.0181	23.1501	6.7298	3.2454	13.4467	8.1645	4.2166	20.6704	5.3134	6.6124	10.5154	6.2209	7.5189	17.8958	3.0964	12.8549	3.1369	3.0424	2.1862	2.7207	13.9082	10.8494	3.2609	2.2029	3.9286	10.792	8.2995	12.1168	43.5589	16.908	1.0499	31.5988	7.8858	11.1484	4.6582
'2013-04-19'	5.5046	3.501	11.3162	1.7275	4.9797	4.5018	5.699	2.2334	3.7635	3.3878	3.7319	3.345	11.1277	9.2022	9.3592	23.786	6.805	3.3015	13.5842	8.156	4.2915	21.5368	5.472	6.7164	10.6839	6.3491	7.7558	18.3997	3.1159	13.1125	3.2706	3.0937	2.2141	2.7928	14.294	11.0311	3.2975	2.2314	3.9908	11.2393	8.4806	13.0805	43.1499	17.3053	1.0677	32.2473	7.9437	11.5688	4.8399
'2013-04-22'	5.548	3.4656	11.4241	1.731	4.9567	4.4975	5.7723	2.2252	3.7713	3.3559	3.7104	3.3542	11.1016	9.419	9.337	24.5278	6.6276	3.3576	13.6358	8.1787	4.3164	21.6404	5.4878	6.7352	10.5963	6.635	7.7075	18.2124	3.1257	13.3535	3.226	3.103	2.2197	2.7892	14.1625	11.0856	3.3249	2.2931	4.0263	11.1303	8.7202	13.1142	42.4235	17.6928	1.0618	32.9335	7.7208	11.595	4.8177
'2013-04-23'	5.3418	3.3284	11.1454	1.6852	4.972	4.3024	5.5017	2.1923	3.7165	3.2682	3.5652	3.2344	10.5548	9.0487	9.0033	24.0654	6.3159	3.2921	13.0856	8.1333	4.1917	21.2543	5.2499	6.4991	10.1784	6.5463	7.2336	17.7537	3.0573	12.9297	3.0924	2.949	2.136	2.7243	13.724	10.704	3.1148	2.2504	3.8813	10.8379	8.6088	12.8581	41.8253	17.057	1.0351	31.8244	7.3852	11.2185	4.6493
'2013-04-24'	5.4449	3.5187	11.1814	1.7028	5.0255	4.4042	5.7103	2.2088	3.7478	3.324	3.6243	3.3082	10.9454	9.1571	9.1219	24.6049	6.4341	3.4044	14.3838	8.0255	4.2333	21.7346	5.3372	6.7164	10.1447	6.5857	7.4415	17.9862	3.1355	13.0543	3.1295	3.0097	2.1527	2.7892	13.9432	10.9948	3.1513	2.3928	4.0914	10.9182	8.6339	13.0873	42.4479	17.2159	1.044	34.4937	7.608	11.3849	4.6936
'2013-04-25'	5.3798	3.3815	11.4241	1.6712	5.0102	4.3236	5.5975	2.1923	3.7478	3.3798	3.6458	3.2437	10.8586	8.9765	9.0626	23.0923	6.2245	3.4044	13.4896	7.8214	4.1834	21.4709	5.2817	6.7352	10.0301	6.4674	7.3013	17.7601	3.0476	12.8466	3.0776	3.0284	2.1053	2.7675	13.7065	10.7404	3.0874	2.3548	3.902	10.8035	8.3692	12.7368	42.7287	16.7192	1.0291	33.9109	7.4893	11.2447	4.7468
'2013-04-26'	5.3635	3.2575	11.3522	1.6571	4.8726	4.4424	5.5355	2.1759	3.7556	3.3081	3.6189	3.1792	10.7805	8.8139	9.0107	22.8804	6.2514	3.3389	13.1543	7.8185	4.1584	21.1319	5.2658	6.5463	10.0436	6.2604	7.1756	17.8247	2.989	12.6139	3.0293	2.851	2.1109	2.782	13.3031	10.6404	3.0508	2.2361	3.8162	10.5397	8.4918	12.5279	43.1255	15.8251	1.0203	32.9429	7.4372	11.0258	4.5031
'2013-05-02'	5.3309	3.2531	11.505	1.6465	4.9644	4.4933	5.637	2.1677	3.7713	3.348	3.592	3.1423	10.8326	8.4527	8.9736	23.1983	6.3804	3.3482	12.3032	7.793	4.1501	21.8852	5.2896	6.4896	10.0436	6.2899	7.3352	17.127	2.9499	11.9491	2.9588	2.7671	2.15	2.7459	12.3648	10.7494	3.0417	2.2504	3.8517	10.1612	8.4779	12.6964	45.7197	15.6364	1.0291	33.1966	7.7208	10.5879	4.6183
'2013-05-03'	5.434	3.3505	11.5589	1.6606	5.1173	4.5782	5.7666	2.1923	3.8182	3.3878	3.6404	3.1884	11.1624	8.4707	9.159	23.8438	6.4718	3.4044	12.4407	8.2269	4.2	22.0265	5.5434	6.5747	10.2862	6.3688	7.5237	17.1722	2.9792	12.2483	2.9847	2.8324	2.1583	2.8108	12.4788	11.3037	3.1056	2.3026	3.9523	10.4881	8.645	13.11	46.0127	16.0934	1.044	35.1704	7.99	10.6842	4.5961
'2013-05-06'	5.4992	3.3992	11.6398	1.6993	5.1862	4.6036	5.7892	2.2088	3.8417	3.4117	3.705	3.2068	11.2492	8.5701	9.2925	24.1617	6.4986	3.4792	12.8104	8.2779	4.2416	22.1207	5.6147	6.7541	10.3941	6.3787	7.7897	18.0315	2.9792	12.5807	3.0701	2.907	2.1611	2.8504	12.584	11.3492	3.1239	2.3073	3.9612	10.5168	8.815	13.2289	45.6892	16.5901	1.0529	35.1704	7.9379	10.8682	4.6537
'2013-05-07'	5.4612	3.4257	11.8735	1.7204	5.278	4.54	5.8343	2.2088	3.8652	3.4516	3.6835	3.1884	11.119	8.5611	9.2628	24.0076	6.5739	3.4511	12.9136	8.502	4.2083	22.2619	5.5989	6.7352	10.4682	6.2702	7.6736	18.7809	2.9694	12.4394	3.2149	2.9304	2.136	2.8396	12.812	11.2401	3.1239	2.2694	3.9434	10.8321	8.8958	13.096	44.8591	16.6596	1.0499	35.7249	8.0131	10.9732	4.4942
'2013-05-08'	5.4558	3.3903	11.9544	1.7134	5.2933	4.5357	5.8456	2.2252	3.8808	3.4277	3.6835	3.1884	11.0409	8.7507	9.2703	24.2677	6.5739	3.4698	11.8733	8.4765	4.2582	23.0529	5.6147	6.8203	11.0479	6.2012	7.7655	18.6581	2.989	12.5391	3.1815	2.9257	2.136	2.8396	12.7418	11.5945	3.1422	2.2741	4.0795	10.9927	8.996	13.11	45.5915	16.5901	1.044	35.5933	8.1057	10.9207	4.4765
'2013-05-09'	5.4123	3.4302	11.9454	1.6888	5.3621	4.4678	5.8343	2.2252	3.873	3.4277	3.6082	3.1699	10.9714	8.5881	9.1442	24.8553	6.4395	3.4044	11.495	9.0975	4.2166	23.3355	5.5672	6.8958	10.6637	6.3096	7.7558	18.5095	2.9792	12.7552	3.0404	3.0377	2.0942	2.7747	12.4875	11.3673	3.0874	2.2931	4.0292	10.9812	8.8985	12.767	45.5977	16.8484	1.041	35.3114	7.935	10.5441	4.379
'2013-05-10'	5.4449	3.408	11.9454	1.6888	5.2627	4.5018	5.8399	2.2498	3.8808	3.4038	3.592	3.1976	10.9714	8.6243	9.4557	25.0095	6.5094	3.4231	11.8217	9.2024	4.2249	22.7987	5.6702	6.858	10.7244	6.428	7.7558	18.3739	2.989	12.6721	3.0738	3.075	2.1332	2.782	12.6278	11.4128	3.0874	2.2599	4.0795	11.2221	8.9069	12.963	45.1154	16.9576	1.0499	36.599	7.9003	10.6229	4.5828
'2013-05-13'	5.4395	3.3682	12.0263	1.6852	5.1938	4.4933	5.8005	2.2498	3.8808	3.3878	3.5974	3.1792	10.7978	8.5611	9.782	26.0885	6.4234	3.4324	11.5638	9.2109	4.2249	22.5821	5.6465	6.9525	10.3806	6.773	7.7558	18.4902	2.9694	13.3451	3.0553	3.1264	2.136	2.7675	12.5928	11.2219	3.0691	2.2504	4.0766	11.0615	8.8094	12.655	42.7226	18.2292	1.0469	36.6178	7.8134	10.4828	4.4809
'2013-05-14'	5.4123	3.262	12.1341	1.6641	5.2168	4.4509	5.699	2.258	3.8652	3.3081	3.5544	3.1239	10.5982	8.3263	9.8858	25.9054	6.2299	3.367	11.3316	9.1372	4.1667	22.6951	5.6702	6.8108	10.1784	6.8322	7.7558	17.9539	2.9499	13.0128	2.9847	3.2803	2.1667	2.7423	12.356	11.1402	3.0234	2.2314	3.9612	10.8035	8.7815	12.564	42.7226	18.0802	1.038	37.7363	7.6253	10.2814	4.4233
'2013-05-15'	5.4232	3.3239	11.9184	1.6712	5.255	4.4594	5.7159	2.258	3.8573	3.2922	3.5598	3.1146	10.6503	8.2359	10.0786	25.7224	6.2191	3.3763	11.1683	9.7625	4.1085	23.0341	5.8447	7.0659	10.2188	6.9012	7.7558	17.9539	2.9303	13.2288	2.9328	3.2383	2.1555	2.7747	12.3034	11.3037	3.0417	2.2361	3.9967	10.6372	8.9375	12.403	38.4497	18.5272	1.038	37.8208	7.5906	10.2551	4.4366
'2013-05-16'	5.51	3.3328	11.8914	1.6888	5.3315	4.5867	5.8907	2.2745	3.8808	3.3161	3.5867	3.1423	10.9367	8.3443	10.2863	26.2233	6.4879	3.4511	11.3746	9.4077	4.1335	22.9494	6.1064	7.0942	10.3671	6.9505	7.7558	18.0972	2.9401	13.503	3.0033	3.1823	2.1862	2.818	12.6191	11.4037	3.1148	2.2883	4.1328	10.7977	8.7955	12.725	39.7255	19.5505	1.0469	35.5651	8.0334	10.4565	4.4587
'2013-05-17'	5.5589	3.3062	11.9634	1.7063	5.4845	4.6079	5.9076	2.2909	3.8808	3.4356	3.6458	3.1884	11.1016	8.5611	10.2789	26.127	6.6545	3.4698	11.4692	9.4651	4.1917	23.0529	6.2095	7.2548	10.4076	7.0786	7.6736	18.5397	2.9792	13.7855	3.1369	3.159	2.2002	2.9189	13.2592	11.3401	3.197	2.2978	4.2008	10.9984	9.0434	12.928	39.872	19.6995	1.0588	35.5087	8.8379	10.9908	4.6436
'2013-05-20'	5.6512	3.408	11.9364	1.7204	5.4233	4.6503	6.0429	2.2909	3.8886	3.4596	3.7157	3.2068	11.2318	8.7507	10.2789	26.416	6.5846	3.4979	11.9593	9.6477	4.2249	22.2902	6.1937	7.2831	10.6098	7.1279	7.7365	18.865	2.989	14.0764	3.1295	3.173	2.2029	2.9261	13.0488	10.9221	3.2244	2.3026	4.0706	11.1647	8.6172	13.068	37.7478	19.9677	1.0677	34.5783	9.0028	10.8069	4.7383
'2013-05-21'	5.6132	3.7488	11.8195	1.7169	5.278	4.6164	6.009	2.2662	3.8965	3.3798	3.6835	3.2068	11.1103	8.8229	10.0638	26.9651	6.6223	3.4698	11.9249	9.9399	4.2249	22.1301	6.5267	7.7366	10.5424	7.0786	7.9347	18.6763	2.9987	15.4641	3.1629	3.243	2.1974	2.9513	13.0926	10.9221	3.2152	2.2978	4.0973	11.1762	8.5085	12.557	37.7478	20.375	1.0796	34.0895	8.9015	10.8769	4.6977
'2013-05-22'	5.624	3.7178	11.8375	1.7239	4.972	4.6461	5.9978	2.3155	3.8652	3.2204	3.6673	3.1976	11.1537	8.7868	10.3753	25.4815	6.6653	3.4979	11.9249	9.8408	4.2166	21.9982	6.9153	7.7271	10.6907	7.0293	7.8622	18.8195	2.9987	14.7411	3.1184	3.299	2.2782	2.9441	13.1277	10.9221	3.2427	2.3263	4.1594	11.0386	8.2327	12.627	38.5474	19.3319	1.0707	35.161	9.2662	10.8944	4.5399
'2013-05-23'	5.51	3.6594	11.7027	1.6958	4.9567	4.5569	5.8681	2.3484	3.8104	3.1726	3.6297	3.1699	10.902	8.5972	10.0267	25.6357	6.5846	3.4231	11.7959	9.5016	4.1501	21.6875	6.8915	7.6326	10.3199	7.2955	7.5479	18.3184	2.9596	15.8297	3.1332	3.1777	2.228	2.8904	12.7944	10.813	3.2061	2.3026	4.1446	10.9583	8.333	12.34	41.4469	19.3518	1.0618	34.0331	9.1678	10.5704	4.4407
'2013-05-24'	5.5372	3.7135	11.7566	1.7028	4.9185	4.5485	5.8794	2.3812	3.8104	3.1726	3.6028	3.2068	11.0061	8.5701	10.0193	26.2233	6.59	3.4418	11.5489	9.4703	4.1584	22.2902	6.9629	7.8121	10.2862	7.5026	7.5334	18.6178	2.989	16.0873	3.1184	3.2057	2.2531	2.8904	12.8734	10.8221	3.2335	2.3643	4.2304	11.5031	8.3218	12.55	41.4896	20.1366	1.0707	35.2362	9.3154	10.5967	4.4001
'2013-05-27'	5.586	3.7586	11.7386	1.6888	4.9338	4.5145	5.8907	2.3648	3.7791	3.1487	3.6136	3.1976	11.1624	8.4346	9.9303	27.0615	6.5793	3.5447	11.2661	9.4912	4.1584	22.3467	7.4467	7.7177	10.3065	7.4828	7.5963	18.3509	2.9792	15.9377	3.0924	3.3597	2.2336	2.8789	12.6103	10.913	3.2061	2.3833	4.4493	11.7955	8.5169	12.767	40.8914	20.0571	1.0677	36.8434	9.2025	10.4128	4.6346
'2013-05-28'	5.7272	3.7045	12.1341	1.7028	4.995	4.6376	6.0541	2.3566	3.8104	3.2045	3.6566	3.2621	11.5009	8.5791	10.2047	26.8399	6.7943	3.6008	11.7345	9.3712	4.2249	22.7045	7.3991	7.6138	10.5019	7.4138	7.7945	18.5787	3.0476	15.5638	3.1407	3.327	2.2448	2.9326	12.9523	11.0584	3.2518	2.4213	4.4819	11.8815	8.5419	12.641	40.1975	19.8783	1.0736	36.552	9.7697	10.7105	4.603
'2013-05-29'	5.7109	3.727	12.0622	1.7345	5.0179	4.5994	5.9921	2.3648	3.7869	3.2124	3.6566	3.2529	11.4141	8.4527	10.0935	27.3312	6.8803	3.5634	11.6549	9.5956	4.2166	22.761	7.3515	7.8216	10.7176	7.7096	7.6881	18.5006	3.0378	15.5389	3.0961	3.3457	2.2754	2.9518	12.8383	11.1947	3.2335	2.4213	4.4641	11.9675	8.5391	12.669	40.3085	21.1002	1.0766	36.1761	10.1314	10.5967	4.7563
'2013-05-30'	5.7218	3.7135	12.1251	1.7099	4.972	4.5654	5.9245	2.3484	3.7791	3.1646	3.6297	3.2437	11.4662	8.3082	10.0712	26.9651	6.8964	3.5821	11.4252	9.6582	4.1834	22.648	7.3674	7.7177	10.6098	7.5814	7.6978	18.1948	3.0183	15.6303	3.226	3.2943	2.2476	2.9172	12.7769	11.5309	3.1787	2.4355	4.6446	11.7152	8.5364	12.606	39.7165	21.1995	1.0766	36.9374	10.1806	10.5354	4.7969
'2013-05-31'	5.6838	3.7721	12.26	1.6923	4.9032	4.5357	5.8963	2.3401	3.7478	3.1248	3.6243	3.2068	11.2752	8.3443	10.0712	26.3582	6.7029	3.5166	11.2661	9.4442	4.1834	22.2054	6.853	7.6988	10.5356	7.473	7.5769	18.0191	2.989	15.0403	3.2966	3.201	2.2141	2.8942	12.6892	11.3128	3.1422	2.3975	4.6386	12.0364	8.7314	12.326	38.8931	20.9412	1.0766	35.6873	9.7697	10.3952	4.7473
'2013-06-03'	5.6377	3.6369	12.224	1.6852	4.8879	4.5442	5.8512	2.3401	3.7635	3.1487	3.6243	3.2344	11.2752	8.3804	10.2121	26.1655	6.7642	3.5259	11.3633	9.1625	4.1834	22.3278	6.7968	7.5382	10.4885	7.473	7.5044	17.9345	2.9987	16.0707	3.4785	3.2057	2.2169	2.8942	12.7594	11.749	3.1513	2.4545	4.6268	11.8185	8.7676	11.983	39.5777	20.7624	1.0736	33.8076	9.9838	10.5967	4.5669
'2013-06-04'	5.5804	3.5693	12.0442	1.6641	4.8267	4.54	5.7948	2.2991	3.7322	3.0929	3.6189	3.1699	11.0582	8.2721	10.1973	25.5586	6.6711	3.4511	10.9657	9.2981	4.1251	22.0736	6.8289	7.387	10.3132	7.2462	7.2675	17.5896	2.9792	16.1538	3.3894	3.117	2.1611	2.8405	12.3998	11.54	3.0965	2.4498	4.4789	11.8815	8.5364	11.892	39.1429	20.0273	1.0529	34.2399	9.7598	10.4741	4.5038
'2013-06-05'	5.5289	3.5468	11.9723	1.6782	4.8649	4.4933	5.6934	2.2909	3.7243	3.1088	3.6082	3.1607	11.1797	8.1818	9.908	25.0576	6.6547	3.4511	10.7801	9.5903	4.1168	21.9794	6.7084	7.4154	10.4008	7.2462	7.2481	17.7393	2.9596	15.6303	3.3523	3.117	2.1583	2.8443	12.4086	11.4491	3.06	2.4023	4.4937	11.7898	8.6757	12.13	38.6803	19.5505	1.0618	33.0838	9.7832	10.5091	4.5444
'2013-06-06'	5.4143	3.4701	11.9454	1.6536	4.8037	4.4084	5.637	2.2662	3.6852	3.069	3.6082	3.1331	11.0409	8.1637	9.7746	24.942	6.4411	3.4231	10.6829	9.6425	4.0752	21.8099	6.5558	7.3304	10.2862	7.1871	7.2433	17.5896	2.9499	15.4724	3.2929	3.1404	2.1444	2.8251	12.3384	11.0766	3.0143	2.3358	4.3487	11.4515	8.5252	11.878	38.0697	19.163	1.0499	32.5763	9.4539	10.4653	4.4542
'2013-06-07'	5.357	3.3304	11.6488	1.6043	4.7425	4.3533	5.6314	2.2745	3.6461	3.0211	3.549	3.1054	10.5201	7.9831	9.7671	24.9517	6.3096	3.367	10.2411	9.3973	4.0004	21.0283	6.3469	7.1037	10.1514	7.1082	6.8661	17.2447	2.9206	14.5002	3.1778	3.117	2.1165	2.7599	11.9351	10.9039	2.9686	2.336	4.2836	11.4916	8.5851	11.7871	37.5239	19.2922	1.044	31.3263	9.1888	10.0187	4.3596
'2013-06-13'	5.1679	3.2313	11.2802	1.5128	4.3371	4.2387	5.5693	2.2252	3.5444	2.79	3.4361	3.0225	9.8517	7.5316	9.5954	24.0076	6.0248	3.3108	9.9761	9.0164	3.8923	20.6422	6.4433	6.8769	9.7537	6.8913	6.489	16.2556	2.8522	14.201	3.1778	2.9164	2.0551	2.6869	11.1721	10.4859	2.8681	2.1034	4.2038	11.2794	8.5267	11.3251	36.8855	18.7557	1.0084	30.6871	8.5421	9.4845	4.2288
'2013-06-14'	5.1679	3.3124	11.1814	1.5832	4.2912	4.2684	5.6144	2.2498	3.56	2.7581	3.3823	3.0501	9.843	7.5045	9.5097	24.4046	6.0631	3.3389	10.0998	9.0842	3.8923	21.5462	6.5478	6.9525	9.8616	6.98	6.5422	16.3141	2.862	14.093	3.1778	2.8884	2.083	2.6716	11.023	10.6677	2.8773	2.1034	4.4286	11.3253	8.8156	11.3321	37.9032	19.173	1.0173	32.4165	8.8363	9.4056	4.2378
'2013-06-17'	5.1622	3.2899	11.1994	1.6254	4.2224	4.2557	5.5863	2.2416	3.5287	2.7421	3.4146	3.0133	9.6521	7.369	9.4241	25.0154	6.0084	3.3202	10.409	9.439	3.8756	22.1018	6.9173	6.858	9.5515	7.1674	6.4696	15.9432	2.8327	13.96	2.8585	2.9122	2.044	2.6754	10.9441	10.4496	2.8407	2.0549	4.5233	11.2106	8.9231	11.2411	40.4103	19.5505	1.0232	33.3094	8.6761	9.1429	4.2423
'2013-06-18'	5.1966	3.3259	11.2443	1.6149	4.2071	4.2854	5.6088	2.2252	3.4952	2.7421	3.4146	3.0409	9.7389	7.3509	9.502	25.4421	6.0905	3.3202	10.3737	9.6008	3.8756	21.9888	6.9173	7.3587	9.5583	7.0984	6.5277	16.0018	2.8229	14.1678	2.7063	2.9409	2.0496	2.6102	10.8477	10.5859	2.8681	2.0355	4.5469	11.6694	8.8617	11.3601	40.6046	19.163	1.0203	32.9241	9.2413	9.1604	4.2874
'2013-06-19'	5.0934	3.2358	11.2802	1.6043	4.1306	4.226	5.4961	2.2006	3.4548	2.6784	3.378	2.9949	9.6781	7.3239	9.3306	25.0542	5.9919	3.2921	10.2765	9.6634	3.8715	22.0924	6.9495	7.1792	9.3426	7.0589	6.4696	16.8087	2.7936	13.6775	2.7063	2.8691	2.044	2.637	10.9617	10.3678	2.8407	2.0549	4.4404	11.8185	8.7173	11.1571	40.9099	18.6564	1.0143	33.3376	9.1626	9.1342	4.1973
'2013-06-20'	4.8242	3.051	11.0645	1.5269	4.1459	4.0393	5.2368	2.1677	3.366	2.6226	3.248	2.9027	9.3917	7.1703	8.9334	23.2605	5.8112	3.1799	10.0114	9.4338	3.7516	21.4238	6.371	7.1792	8.9179	6.9209	6.2182	16.0799	2.6959	13.1374	2.569	2.7733	2.0496	2.5296	10.19	10.0225	2.8042	2.0161	4.4404	11.4744	8.5943	10.9331	39.9755	17.663	1.0095	31.1477	9.1276	8.7401	4.0304
'2013-06-21'	4.7439	2.9654	11.3252	1.5375	4.1841	4.0223	5.327	2.1595	3.3499	2.6385	3.212	2.8658	9.5913	6.9807	9.1203	22.5236	5.8002	3.1331	9.7905	9.5434	3.7173	21.6498	6.5076	7.1792	9.0864	6.8223	6.2085	15.7935	2.6568	12.6388	2.5096	2.7302	2.0579	2.4681	9.6924	9.859	2.7677	1.9967	4.4404	11.5031	8.3854	11.1361	40.105	16.8086	1.0065	31.2981	9.0519	8.6612	3.9944
'2013-06-24'	4.3085	2.6725	10.7859	1.4284	3.9011	3.6871	4.7971	2.0856	3.2692	2.4791	3.0387	2.6815	8.758	6.7549	8.5128	21.0013	5.2197	3.0116	9.1543	9.1312	3.4347	20.4538	6.0657	7.1795	8.7089	6.3195	5.7347	14.2708	2.481	11.6583	2.2571	2.4955	1.9492	2.3607	8.8146	9.4137	2.5119	1.8513	4.0914	11.2013	8.032	11.1571	38.264	15.6861	0.9468	29.8225	8.4313	7.7942	3.8321
'2013-06-25'	4.4689	2.7401	10.3814	1.3932	3.97	3.6871	4.7576	2.0528	3.253	2.4552	3.0243	2.5986	8.6799	6.8091	8.505	21.8546	5.0937	2.9461	9.0483	9.126	3.3918	20.2938	6.2826	7.1795	9.0055	6.073	5.5993	13.8348	2.4908	12.3979	2.2126	2.4524	1.8878	2.33	8.7693	9.3774	2.6033	1.9967	3.902	10.5201	7.9153	11.6471	39.0781	16.1828	0.9259	29.9916	8.5158	7.6979	4.0891
'2013-06-26'	4.4517	2.8347	10.4983	1.3827	3.8935	3.6405	4.6787	2.0363	3.1642	2.4233	2.9593	2.5618	8.6712	6.764	8.3025	22.4654	5.0992	2.8806	9.2868	9.3764	3.3661	20.4162	6.3871	7.1795	9.0325	6.0928	5.6041	13.991	2.4517	12.4311	2.2274	2.4572	1.8878	2.3184	8.6064	9.5682	2.5576	1.9967	3.9849	10.9513	8.0474	11.4301	40.142	16.5106	0.905	31.1759	8.7343	7.5841	4.1071
'2013-06-27'	4.5148	2.9113	10.714	1.4882	4.077	3.6744	4.7133	2.0363	3.1642	2.5189	2.9665	2.5618	8.541	6.7278	8.505	21.2728	5.1101	2.8993	9.0659	9.4808	3.3661	20.4633	6.4272	6.6913	8.8437	6.2998	5.4397	13.5615	2.4615	11.999	2.1309	2.4715	1.9157	2.33	8.4978	9.5227	2.6124	1.9677	4.1091	11.1237	8.1734	11.0871	40.3826	15.6563	0.9289	32.4635	9.1713	7.549	4.2063
'2013-06-28'	4.7439	2.8753	10.714	1.4425	4.0847	3.8272	4.92	2.0363	3.1723	2.511	3.0171	2.5986	8.7928	6.782	9.0347	21.7382	5.4278	2.918	9.1808	9.5643	3.3747	20.6045	6.4674	6.5669	8.9044	6.428	5.5606	13.581	2.5006	11.7829	2.1717	2.4428	1.9074	2.3453	8.5069	9.5227	2.8225	1.958	4.1061	11.1755	8.0996	11.2131	41.6223	15.4973	0.9169	32.2004	9.4802	7.9169	4.2288
'2013-07-01'	4.6809	2.9113	11.1994	1.4179	4.1	3.7847	4.9314	2.0774	3.1562	2.5429	3.082	2.5986	8.8362	6.7007	8.8633	22.097	5.4716	2.918	9.1631	9.9869	3.3661	21.0377	6.5638	6.6817	8.8437	6.4082	5.5364	13.8413	2.5299	12.1153	2.1754	2.4332	1.9074	2.353	8.5883	9.659	2.7859	1.9774	4.1721	11.3652	8.3055	11.5071	42.5566	16.2523	0.9468	33.8076	9.6171	7.8555	4.2739
'2013-07-02'	4.6695	2.9519	11.5589	1.4038	4.1535	3.7678	4.8683	2.1349	3.1642	2.5429	3.0604	2.5894	8.8448	6.5743	8.7309	22.5527	5.4059	2.9085	9.1366	10.4617	3.3833	21.8946	6.5719	6.72	8.8774	6.7988	5.5751	13.5224	2.5103	12.7219	2.1643	2.4188	1.9325	2.3415	8.5159	10.1861	2.7494	1.9483	4.4243	11.3134	8.7541	11.99	44.6105	17.057	0.9408	34.3715	9.6637	7.6979	4.3055
'2013-07-03'	4.6064	2.8978	11.3791	1.3862	4.0235	3.6829	4.8453	2.102	3.1804	2.3834	3.0676	2.5157	8.6539	6.3756	8.8399	22.5333	5.2909	2.9559	9.87	10.1226	3.3319	22.4032	6.7325	6.787	8.7022	6.8285	5.4682	13.0018	2.4517	12.5724	2.1198	2.3566	1.9018	2.3031	8.2987	10.177	2.6855	1.9192	4.4543	10.8564	8.8832	11.899	45.2488	17.1364	0.9229	34.5031	9.6958	7.7417	4.2108
'2013-07-04'	4.6523	2.8798	11.2533	1.3967	4.111	3.7126	4.8683	2.2334	3.1804	2.3515	3.0459	2.5433	8.732	6.4659	8.7543	22.9502	5.4442	2.9369	10.2411	9.8565	3.3576	21.7628	6.7968	6.7679	8.9988	6.878	5.5218	13.9259	2.4908	12.9047	2.2126	2.4667	1.938	2.3223	8.5431	10.1316	2.859	1.9774	4.3823	10.684	8.6865	12.032	44.1756	17.0868	0.9378	33.3752	9.9987	7.9694	4.5128
'2013-07-05'	4.6465	2.8662	11.3791	1.4249	4.2305	3.7126	4.874	2.1841	3.1885	2.3834	3.0243	2.5341	8.758	6.4388	8.7776	22.5915	5.7017	2.9369	10.1174	10.0078	3.3747	21.4615	6.5397	6.7009	9.0527	6.7098	5.6288	14.5051	2.4713	12.7469	2.194	2.4619	1.9241	2.3415	8.5069	10.0225	3.0874	1.9677	4.1992	10.1407	8.708	12.053	42.8619	16.5305	0.9289	33.0932	10.2726	7.9384	4.4723
'2013-07-08'	4.532	2.6905	11.2353	1.3616	4.1349	3.6447	4.8166	2.061	3.1239	2.2878	2.9882	2.4327	8.541	6.1589	8.5907	21.2437	5.7017	2.8801	10.197	9.6008	3.1948	20.7269	6.1782	6.3658	8.8033	6.3832	5.3612	13.6721	2.3736	11.8577	2.0567	2.3757	1.8349	2.2647	7.991	9.5227	3.0882	1.9095	4.0041	9.218	8.5974	11.8151	42.6122	15.8549	0.905	31.5988	10.2464	7.3778	4.4046
'2013-07-09'	4.5377	2.6905	11.442	1.358	4.2066	3.6702	4.8224	2.0774	3.1804	2.3037	3.1253	2.442	8.5671	6.1499	8.692	21.3601	5.5428	2.8895	9.8258	9.3034	3.2034	21.0283	6.1702	6.4041	8.8774	6.4129	5.3612	13.7502	2.354	12.1153	2.0826	2.3662	1.8293	2.2762	8.1268	9.9407	3.0882	1.9192	4.1181	8.6058	8.5083	11.5491	42.3161	15.9937	0.905	31.9936	9.7161	7.4683	4.3866
'2013-07-10'	4.6465	2.8212	11.6667	1.4249	4.2624	3.7678	4.9372	2.1184	3.2127	2.3675	3.3274	2.5157	8.8535	6.4388	8.8166	21.7964	5.8441	2.9653	10.1881	9.4077	3.2805	21.2637	6.3951	6.6339	9.0931	6.6207	5.6239	15.1233	2.4029	12.3397	2.1866	2.4524	1.8739	2.3223	8.9413	10.1043	3.0882	1.958	4.4723	9.0283	8.665	11.7311	43.6853	16.4807	0.9259	32.5669	10.0483	7.8751	4.4137
'2013-07-11'	5.0762	2.9293	11.6847	1.4777	4.4935	4.0478	5.4252	2.1595	3.3095	2.5189	3.3563	2.5986	9.5566	6.8543	9.463	22.5818	6.2001	3.0506	10.4002	9.8095	3.4689	21.8476	6.6442	6.787	9.3755	6.8483	6.1883	16.633	2.481	12.6638	2.4056	2.5482	1.9715	2.4106	9.7377	10.2497	3.0882	2.0161	4.5173	9.425	8.9446	12.088	43.5095	16.8088	0.9498	33.6572	10.5406	8.273	4.4768
'2013-07-12'	4.8643	2.9474	11.505	1.4249	4.3819	3.9078	5.23	2.1184	3.253	2.495	3.313	2.5433	9.1486	6.5743	9.0502	22.2909	5.9755	3.0222	10.0291	9.5434	3.3747	21.8005	6.8691	6.7488	9.1075	6.8384	6.0715	16.1059	2.4322	12.3729	2.3165	2.4715	1.9603	2.3453	9.258	10.1679	3.0882	1.9677	4.4423	9.1491	9.0798	11.8501	43.6946	16.4708	0.9349	33.3282	10.2668	7.9384	4.5128
'2013-07-15'	4.9044	2.9924	11.5139	1.4354	4.358	3.9757	5.2587	2.1267	3.2853	2.511	3.2914	2.5525	9.5132	6.6014	9.0736	22.766	5.9865	3.0317	10.0644	9.9034	3.4175	22.2902	6.9495	6.9689	9.2697	7.0265	6.3002	16.3857	2.4517	12.7469	2.3388	2.5817	1.9966	2.3875	9.2852	10.4223	3.0882	1.9677	4.5804	8.8645	9.9893	11.934	44.1201	16.9181	0.9408	33.9767	10.2901	7.9927	4.7067
'2013-07-16'	4.8929	3.0285	11.4061	1.439	4.35	4.0011	5.2759	2.1349	3.3015	2.4871	3.248	2.5433	9.5219	6.6014	9.058	23.2023	6.0303	3.0222	10.2411	10.0182	3.4175	22.2525	7.1021	7.0168	9.2415	6.8978	6.3002	16.2946	2.4322	13.2537	2.3388	2.62	2.0301	2.3799	9.3123	10.4768	3.0882	1.9677	4.6314	8.9593	10.3519	12.067	43.2598	17.5344	0.9468	34.3809	10.258	7.9384	4.7337
'2013-07-17'	4.8413	2.9429	11.5319	1.4284	4.3421	3.9375	5.1898	2.1759	3.3015	2.4552	3.212	2.5157	9.2354	6.5201	8.8789	23.0181	6.0303	2.9653	9.9495	9.7677	3.3833	21.6404	6.8129	6.9594	9.1145	6.7395	6.1299	15.6829	2.3931	13.1457	2.3722	2.5386	2.026	2.3415	9.1494	10.1588	3.0882	1.9386	4.4843	8.761	10.3827	11.6821	41.9183	17.435	0.9349	33.1684	10.1619	7.9746	4.6165
'2013-07-18'	4.6981	2.8527	11.6578	1.3897	4.2783	3.8908	5.0118	2.1759	3.2773	2.4073	3.1759	2.4696	8.9837	6.3756	8.7075	22.9017	5.9043	2.9085	9.6668	9.6112	3.3233	21.5462	6.9173	7.1125	8.9099	6.5118	6.018	15.4096	2.354	13.1956	2.2905	2.4955	1.9537	2.2801	8.8055	10.2951	3.0882	1.9192	4.5263	8.6575	10.1921	11.5911	41.9183	17.4151	0.9647	32.5387	9.8443	7.6943	4.5669
'2013-07-19'	4.6007	2.7446	11.3881	1.3405	4.2146	3.8314	4.8281	2.1513	3.2288	2.4313	3.212	2.4415	8.7841	6.177	8.505	21.8158	5.5757	2.9085	9.1985	9.4547	3.2462	21.1884	6.8691	7.0264	8.6136	6.3337	5.7942	14.3554	2.3443	12.4976	2.1717	2.4045	1.8916	2.2225	8.4073	9.9862	3.0882	1.8901	4.4303	7.7952	9.9986	11.1011	42.6677	16.6696	0.9408	32.1628	9.553	7.4411	4.4046
'2013-07-22'	4.5549	2.8933	11.5319	1.3651	4.1668	3.8314	4.8338	2.1677	3.2611	2.4109	3.212	2.4509	8.9577	6.2492	8.4505	22.3878	5.4661	2.9464	9.2603	9.6738	3.3233	21.2355	6.9254	7.3327	8.6489	6.5712	5.9256	14.876	2.3247	12.6554	2.1717	2.4236	1.9227	2.2225	8.5159	10.0861	3.0882	1.8998	4.5443	7.7952	10.65	11.2481	43.9074	16.4012	0.9289	32.5669	9.6899	7.5316	4.346
'2013-07-23'	4.6637	2.9654	11.7836	1.3933	4.2385	3.9375	4.9601	2.1923	3.3095	2.4597	3.2336	2.5073	9.4264	6.4479	8.6141	22.8242	5.6633	3.0127	10.0114	9.7834	3.4175	21.7251	7.2146	7.4188	8.8606	6.9473	6.1445	16.0799	2.3833	12.913	2.2831	2.4907	1.964	2.2685	8.9775	10.2769	3.0882	1.9386	4.7364	7.7952	10.4533	11.4581	43.9444	16.7094	0.9438	32.9241	10.0774	7.7847	4.5714
'2013-07-24'	4.5835	3.2628	11.5589	1.3792	4.1429	3.8345	4.8625	2.1699	3.2773	2.4272	3.1975	2.4509	9.3656	6.3305	8.4895	22.6399	5.488	2.9843	10.9392	9.8982	3.4261	22.083	7.1905	7.572	8.7477	6.9671	6.0764	16.0408	2.354	13.179	2.2571	2.4955	1.9364	2.2302	8.8689	10.3587	3.0882	1.9095	4.9796	7.7952	10.6254	11.2971	45.0638	16.9579	0.9349	35.1046	9.7686	7.5858	4.5219
'2013-07-25'	4.595	3.2448	11.46	1.3933	4.0951	3.7881	4.8224	2.1613	3.2773	2.4027	3.1614	2.4415	9.3396	6.3576	8.4349	22.5527	5.5209	2.9464	10.7801	9.6895	3.409	22.3467	7.0137	7.1987	8.663	6.8879	6.2466	15.4682	2.3345	12.8383	2.272	2.4572	1.9054	2.2148	9.1404	10.1679	3.0882	1.9095	4.8535	7.7952	10.6162	11.1501	45.4523	16.4907	0.9319	34.5407	9.6666	7.5948	4.4362
'2013-07-26'	4.5663	3.2403	11.1454	1.3651	4.1748	3.7474	4.8224	2.118	3.2611	2.3946	3.1398	2.4322	9.2528	6.3215	8.3648	22.32	5.5264	2.918	11.5577	9.3503	3.3747	22.1395	6.7647	7.4954	8.6913	6.6207	6.1202	15.2404	2.315	12.5391	2.2348	2.4284	1.9158	2.211	8.9322	10.5495	3.0882	1.9095	4.8595	7.7952	10.6623	10.8841	45.8224	15.9042	0.9319	34.9072	9.6462	7.4683	4.346
'2013-07-29'	4.4346	3.0781	10.9836	1.3369	4.2146	3.5963	4.6788	2.0921	3.2127	2.3457	3.0748	2.3946	8.9924	6.177	8.1701	22.3685	5.3073	3.0411	11.3015	8.9694	3.3233	22.2054	6.7325	7.3806	8.4584	6.6108	5.9304	15.1753	2.2661	12.24	2.1643	2.3805	1.8882	2.1687	8.6698	10.5677	3.0882	1.8901	4.8685	7.2606	10.7514	10.5832	46.618	15.6955	0.908	34.8978	9.3258	7.3417	4.4046
'2013-07-30'	4.4919	3.0826	11.1454	1.3545	4.3102	3.6486	4.7477	2.1007	3.245	2.3783	3.1542	2.4228	9.1747	6.195	8.3181	22.3685	5.4059	3.0127	10.8862	9.0842	3.3404	22.1018	6.4031	7.2657	8.4867	6.6702	6.0666	15.6959	2.2857	12.2898	2.1866	2.3997	1.8951	2.1995	8.3892	10.3587	3.0882	1.8998	4.7995	7.3123	10.4748	10.9471	45.4246	15.6756	0.911	33.6384	9.451	7.4411	4.5354
'2013-07-31'	4.5033	3.1592	11.0735	1.3545	4.2624	3.6893	4.7535	2.118	3.2288	2.3864	3.1614	2.404	9.2441	6.2041	8.2558	22.7757	5.5812	2.9843	10.8597	9.032	3.3404	21.5274	6.4192	7.371	8.6348	6.69	5.9937	15.3575	2.2661	12.4228	2.1792	2.3901	1.9054	2.211	8.4254	10.386	3.0882	1.8804	4.8175	7.3641	10.2782	10.9891	45.6466	15.8744	0.9139	33.3846	9.6899	7.4863	4.4993
'2013-08-01'	4.5778	3.2628	11.3342	1.3757	4.4377	3.7358	4.8568	2.1353	3.2692	2.4272	3.1975	2.4415	9.5219	6.3576	8.4661	23.3283	5.7729	3.0317	11.3898	9.1729	3.3918	21.8852	6.5638	7.6486	8.7547	6.7889	6.1737	15.8391	2.3052	12.697	2.2608	2.438	1.9537	2.2455	8.6969	10.6131	3.0882	1.9192	5.0456	7.7176	10.4226	11.2201	45.8872	16.0931	0.9259	34.0143	10.0191	7.6943	4.896
'2013-08-02'	4.5721	3.1997	11.5858	1.3686	4.3819	3.7474	4.8338	2.1267	3.2611	2.4434	3.2047	2.4322	9.4958	6.3305	8.4194	23.3283	5.9865	3.0317	11.1159	9.1677	3.3833	21.8287	6.6201	7.7539	8.7759	6.8582	6.125	15.7024	2.2954	12.9047	2.2942	2.4284	1.9468	2.2494	8.8779	10.5041	3.3951	1.9192	5.0126	7.6142	10.4134	11.2201	46.0352	16.113	0.9229	33.817	10.1532	7.7847	4.9231
'2013-08-05'	4.6179	3.1997	11.6398	1.3827	4.4696	3.8229	4.8798	2.1267	3.2692	2.4597	3.2192	2.4603	9.6174	6.4208	8.4505	23.3283	6.0138	3.0222	11.2131	9.2355	3.409	23.1	6.5638	7.7922	8.9311	7.1749	6.2077	16.0278	2.315	12.7635	2.3239	2.4859	1.9571	2.2724	9.077	10.8585	3.4602	1.9192	5.0426	7.6573	10.7114	11.1641	48.3388	15.9738	0.9349	33.9767	10.3979	7.9475	5.3108
'2013-08-06'	4.6007	3.2178	11.6128	1.3933	4.6767	3.8287	4.874	2.1526	3.2773	2.5982	3.2047	2.4791	9.6955	6.5201	8.3804	23.3283	5.9262	3.0695	11.92	9.366	3.4261	23.0529	6.5799	7.7443	9.4108	7.1848	6.2321	16.4508	2.3247	12.7635	2.3388	2.5625	1.964	2.2954	9.1675	11.0584	3.3672	1.9386	5.0126	8.2868	10.9419	11.2201	48.9494	15.8744	0.9378	35.3302	10.3338	7.9475	5.3604
'2013-08-07'	4.5893	3.2538	11.6398	1.3863	4.6209	3.8462	4.9027	2.1613	3.2611	2.5656	3.1686	2.4791	9.6521	6.4388	8.3493	23.3283	6.0631	3.0695	11.5754	9.1468	3.5374	22.7139	6.6763	7.4667	9.439	7.0759	6.1639	16.4052	2.3052	12.7635	2.3871	2.5003	1.9571	2.3184	9.1313	10.8494	3.2277	1.9192	4.8445	8.3299	10.8804	10.9821	50.4019	16.2024	0.9319	34.4279	10.4387	8.0198	5.5858
'2013-08-08'	4.5778	3.2358	11.6667	1.3933	4.605	3.881	4.874	2.1613	3.245	2.5493	3.1542	2.4603	9.5542	6.3847	8.3726	23.3283	6.0029	3.0695	11.6726	9.0216	3.486	22.6574	6.5397	7.5433	9.3544	7.4223	6.091	16.659	2.3052	12.7635	2.3574	2.4907	1.9364	2.3031	9.0318	11.0039	3.1347	1.9289	4.8865	8.2609	11.2399	10.9821	50.0133	15.8446	0.9319	34.3433	10.1648	7.9475	5.6715
'2013-08-09'	4.5893	3.2133	11.6667	1.4392	4.5891	3.8926	4.8338	2.1526	3.2692	2.5656	3.1686	2.4697	9.6969	6.4388	8.3259	24.2301	5.9591	3.1359	11.328	8.9068	3.4432	22.867	6.5076	7.4571	9.3826	7.2937	6.1056	18.3249	2.3052	12.7635	2.4464	2.4811	1.902	2.2877	9.2942	11.013	3.144	1.9289	4.8865	8.5972	11.114	11.2761	51.7988	15.8645	0.9378	35.0576	10.5727	8.1554	5.8338
'2013-08-12'	4.7611	3.2854	11.8465	1.4639	4.6687	4.003	5.1037	2.2045	3.3499	2.6063	3.2697	2.5354	10.0805	6.7188	8.6063	24.3367	6.2548	3.1927	11.4605	9.2981	3.4432	23.0193	6.7084	7.6582	9.6013	7.3629	6.3439	19.2425	2.3736	12.7635	2.6915	2.5673	1.9468	2.3415	10.2264	11.0675	3.1812	1.9774	4.8565	8.9766	10.7545	12.27	51.1882	16.1527	0.9528	35.2268	10.7737	8.9691	5.8293
'2013-08-13'	4.8242	3.2809	11.7566	1.4674	4.613	4.0321	5.1955	2.2218	3.3741	2.6308	3.2769	2.5918	10.1073	6.8543	8.6842	24.6567	6.2548	3.1738	11.5047	9.2981	3.4432	22.7528	6.9414	7.6294	9.6436	7.353	6.305	19.2555	2.4224	12.7635	2.7731	2.62	1.9571	2.353	10.0273	10.9766	3.1719	1.9677	4.9225	8.83	10.6008	12.529	50.4759	16.5006	0.9587	34.7286	11.0301	8.8335	5.7481
'2013-08-14'	4.7611	3.2809	11.9184	1.4357	4.5492	4.0088	5.1783	2.2304	3.3499	2.59	3.2697	2.5824	10.018	6.7188	8.6842	24.3658	6.2439	3.1359	11.4164	9.3764	3.4432	22.5625	6.8289	8.0411	9.8059	7.3827	6.2223	18.9822	2.4029	13.0145	2.7212	2.5865	1.9881	2.3338	9.9006	10.9948	3.2091	1.9289	4.7815	8.7438	10.7022	12.242	50.9662	16.3515	0.9707	34.2023	10.8087	8.7702	5.7932
'2013-08-15'	4.7096	3.2809	11.8555	1.4321	4.5333	3.9507	5.1037	2.1958	3.3499	2.5738	3.248	2.5636	9.9467	6.6917	8.5985	23.9586	6.096	3.1169	11.0629	9.1834	3.4432	22.1723	6.7245	7.84	9.5237	7.1254	6.125	19.0668	2.3931	12.9364	2.6358	2.5242	1.9606	2.3108	9.7467	10.5859	3.1254	1.9192	4.6674	8.4161	10.0662	12.249	50.1521	15.9241	0.9647	33.7606	10.631	8.508	5.5813
'2013-08-16'	4.7611	3.2809	11.6249	1.4145	4.5572	3.9914	5.1783	2.1699	3.3338	2.5493	3.2625	2.573	9.8218	6.6917	8.5596	23.4835	6.0412	3.1264	10.7095	9.0373	3.4432	21.7441	6.6683	7.706	9.5801	7.066	6.1688	18.1752	2.3638	12.8192	2.5838	2.529	1.9192	2.3146	9.5476	10.177	3.1533	1.9095	4.6914	8.2609	9.719	12.06	48.1908	15.4967	0.9528	32.7925	10.7621	8.4719	5.401
'2013-08-19'	4.8413	3.2809	11.9301	1.4215	4.4218	4.0379	5.385	2.2477	3.3338	2.533	3.248	2.6012	9.7058	6.7369	8.6608	23.755	6.0686	3.1453	10.948	9.1677	3.4432	22.1914	6.7004	8.0124	9.6577	7.2541	5.9985	19.6264	2.3931	12.9266	2.6172	2.5673	1.9433	2.3453	9.6743	10.3164	3.1254	1.8998	4.7965	8.4765	10.1092	12.242	50.2538	15.5861	0.9587	33.0275	10.7883	8.49	5.942
'2013-08-20'	4.8757	3.2809	11.8006	1.4004	4.3899	4.0495	5.3735	2.2563	3.3015	2.5412	3.1975	2.5354	9.4917	6.6736	8.5907	23.4447	5.9426	3.098	10.6653	9.4703	3.4432	21.8393	6.612	8.0028	9.3755	7.2244	5.9158	19.262	2.354	12.9461	2.5615	2.5051	1.9227	2.3568	9.439	10.159	3.0695	1.8804	4.6464	8.4161	10.0047	12.151	51.179	15.6458	0.9528	32.2473	10.9165	8.2277	5.7346
'2013-08-21'	4.8413	3.2854	12.263	1.411	4.3899	4.003	5.3218	2.2477	3.2934	2.5412	3.1975	2.5261	9.5631	6.6646	8.5128	23.9004	5.7838	3.0885	10.7006	9.4077	3.4432	21.8678	6.596	8.3091	9.2345	7.1848	5.9693	19.5874	2.3443	12.7802	2.6024	2.5098	1.9192	2.4029	9.6834	10.2886	3.023	1.861	4.6644	8.4075	9.9494	12.039	50.7534	15.5961	0.9528	33.1966	10.5115	8.3543	5.6534
'2013-08-22'	4.8356	3.1862	12.2353	1.3933	4.366	4.0146	5.339	2.2045	3.2853	2.5167	3.1759	2.4979	9.4828	6.6461	8.4972	23.6095	5.7236	3.079	10.5592	9.3503	3.4432	21.3539	6.9977	8.4623	9.2697	7.1155	5.9012	19.0017	2.3247	12.6142	2.5467	2.4955	1.9123	2.5603	9.4843	10.4646	3.0137	1.832	4.7544	8.2609	10.1583	11.8431	51.3363	15.5265	0.9498	32.9805	10.4328	8.273	5.7616
'2013-08-23'	4.8242	3.1096	12.3832	1.3757	4.3022	3.974	5.2587	2.4292	3.253	2.4597	3.147	2.4979	9.3758	6.618	8.2246	23.7938	5.7893	3.0411	10.2323	9.246	3.5374	21.8773	7.1503	8.3474	9.1498	7.1947	5.7699	18.7024	2.3443	12.7021	2.5281	2.4667	1.9778	2.5296	9.249	10.4183	2.9486	1.832	4.6824	8.3299	10.4195	11.7451	52.6685	15.7253	0.9587	32.7831	10.7213	8.1554	5.6264
'2013-08-26'	5.0075	3.1592	13.382	1.3933	4.374	4.0553	5.3563	2.6713	3.2934	2.4923	3.1975	2.5354	9.8664	6.7489	8.3337	24.1525	5.9043	3.0695	10.6299	9.4234	3.5546	21.8868	7.2226	8.893	9.4461	7.2145	6.0958	18.9887	2.4322	12.8095	2.5949	2.5146	2.1638	2.5871	9.5024	10.5757	3.0137	1.861	4.7334	8.4333	10.3857	12.116	52.9368	16.2124	0.9826	33.817	10.7213	8.4176	5.7707
'2013-08-27'	5.1278	3.1457	13.6225	1.4074	4.3899	4.0669	5.3161	2.9393	3.3015	2.5005	3.1759	2.6106	9.9467	6.777	8.3025	24.6567	5.8605	3.0695	10.6829	9.4756	3.5374	22.0677	7.1423	8.8643	9.4249	7.2145	6.125	19.6785	2.6764	13.1317	2.6284	2.5194	2.2328	2.756	9.611	10.7146	3.023	1.9095	4.8895	8.4247	10.2014	12.242	52.0579	16.2919	1.0095	33.7324	10.7213	8.4176	5.978
'2013-08-28'	5.1565	3.06	14.612	1.4004	4.3979	4.0437	5.2472	3.2332	3.3741	2.4842	3.2047	2.6575	9.7772	6.7863	8.3025	25.7038	5.7181	3.0411	10.3648	9.2877	3.486	21.5157	6.9655	8.5101	9.4955	7.0463	6.0569	20.3227	2.8327	14.1275	2.6432	2.4907	2.2741	2.6908	9.6743	10.7887	2.9579	1.9289	4.7785	8.235	9.8849	11.955	53.1125	17.7829	1.0095	33.2812	10.7213	8.5713	5.7571
'2013-08-29'	5.1106	3.0465	14.2421	1.3933	4.3421	4.0437	5.2357	3.5531	3.3338	2.5005	3.1975	2.62	9.8129	6.7209	8.3025	24.7536	5.7948	3.0411	10.2235	9.1207	3.486	21.078	6.9977	8.5293	9.3614	6.9968	6.1542	19.9713	2.6861	13.6003	2.5652	2.4859	2.2328	2.6562	9.4481	10.585	2.9486	1.8998	4.7755	8.2523	9.9095	11.871	51.9839	17.266	1.0573	32.5105	10.7213	8.3543	5.6985
'2013-08-30'	5.1507	2.9384	14.7507	1.3757	4.358	4.0553	5.184	3.9075	3.471	2.5412	3.1831	2.6575	9.8396	6.7489	8.3025	24.4628	5.7181	3.0695	10.1528	9.0268	3.5117	20.6878	7.0941	8.1751	9.2133	7.1848	6.3099	19.0277	2.7448	13.4734	2.4947	2.4955	2.4154	2.5795	9.3395	10.6961	2.9765	1.9483	4.6344	8.0367	9.8357	11.8151	51.5953	17.0175	1.1618	31.2605	10.7213	8.2368	5.4325
'2013-09-02'	5.1393	3.0014	14.3993	1.3792	4.374	4.0727	5.23	4.1496	3.3983	2.5656	3.1831	2.62	9.8664	7.1041	8.3025	25.4905	5.5866	3.079	9.9761	9.3242	3.5374	20.4214	7.1423	8.2708	9.2909	7.9072	6.3731	18.9106	2.6764	13.7663	2.5281	2.5577	2.2293	2.5833	9.5024	10.7887	2.9579	1.9192	4.5804	7.9332	9.7835	12.004	50.2909	17.3058	1.0484	31.956	10.4678	8.3543	5.6084
'2013-09-03'	5.208	3.069	14.1126	1.3863	4.3979	4.1773	5.3448	3.9075	3.4306	2.5819	3.212	2.6387	9.9734	7.0761	8.3025	25.636	5.8441	3.0885	10.3648	9.6947	3.5631	21.0019	7.8573	8.424	9.3614	8.699	6.3829	19.0407	2.6568	13.8151	2.5467	2.5769	2.2431	2.6102	9.5657	10.8072	3.0882	1.9677	4.6104	8.0884	10.0815	12.004	50.6517	17.4748	1.0394	32.8019	10.6484	8.499	5.6399
'2013-09-04'	5.2367	3.0195	14.2606	1.4251	4.374	4.1657	5.362	4.2966	3.6324	2.5656	3.2264	2.6387	9.8932	7.0293	8.3025	26.8189	5.7893	3.0885	10.1793	9.6008	3.5374	20.7544	7.9778	8.29	9.3473	8.7385	6.271	19.1709	2.6666	14.2544	2.5355	2.5673	2.2569	2.5795	9.5205	10.6128	3.1347	1.9483	4.4003	8.373	10.0385	12.053	50.7904	18.4489	1.0782	32.0594	10.6455	8.4719	5.5498
'2013-09-05'	5.2309	3.006	14.0386	1.3898	4.3182	4.1366	5.3735	4.7288	3.6082	2.5167	3.2264	2.5918	9.8575	6.9359	8.4633	26.5862	5.7948	3.0506	10.1793	9.5956	3.486	21.1636	7.8171	8.3283	9.1851	8.6099	6.1737	18.6112	2.6275	14.1861	2.4836	2.5194	2.1776	2.5948	9.3033	10.5294	3.144	1.9192	4.4153	8.3816	10.1645	11.8501	51.364	18.6676	1.0484	31.6646	10.663	8.3001	5.5227
'2013-09-06'	5.483	3.0916	14.9819	1.3863	4.2465	4.1889	5.4079	5.2043	3.6243	2.5005	3.248	2.6387	9.8753	6.9265	8.6459	27.1001	5.6743	3.079	9.8877	9.9138	3.4946	21.1731	7.8332	8.3474	9.2909	8.788	6.2272	18.6828	2.7643	14.6547	2.5021	2.5961	2.2707	2.6793	9.3123	10.6313	3.0788	1.9483	4.3642	8.7696	10.1522	11.5281	50.6054	19.7212	1.0573	31.4297	10.36	8.3272	5.5362
'2013-09-09'	6.0331	3.1141	14.7692	1.4039	4.3421	4.5085	5.8557	5.723	3.7293	2.5493	3.3274	2.742	10.5711	7.0854	9.1938	27.7497	5.9098	3.1359	9.9672	9.9712	3.5717	20.7925	7.8734	8.4336	9.566	8.9761	6.4996	19.1253	2.9694	14.8793	2.5541	2.6679	2.3086	2.8213	9.5024	10.7517	3.1812	1.9967	4.4363	8.761	10.06	11.7801	50.0226	19.9101	1.0961	31.3075	10.7591	8.5352	5.2838
'2013-09-10'	6.5315	3.1682	15.4444	1.4427	4.4457	4.5492	5.8663	5.87	3.7454	2.6471	3.3563	2.9017	11.6327	7.3098	9.2335	27.4879	6.0138	3.1738	10.1704	10.1278	3.6573	20.6117	8.026	8.6537	9.7706	8.986	6.6894	19.5028	3.2625	14.8793	2.6246	2.6631	2.5394	2.8673	9.9006	11.1036	3.1905	2.1324	4.3853	8.9249	9.7804	11.6751	49.0882	19.3534	1.1559	30.5556	10.9485	8.725	5.3694
'2013-09-11'	6.457	3.1862	15.4721	1.4745	4.5413	4.5492	5.8313	5.9564	3.697	2.7122	3.3852	2.8829	11.7487	8.0389	9.2255	26.5086	6.211	3.2211	10.3648	10.133	3.7516	20.5736	7.8493	8.4144	9.8129	9.5105	6.6164	19.9778	3.1355	14.147	2.6803	2.7445	2.5532	2.971	10.0363	10.9647	3.2277	2.1421	4.2982	8.9249	9.8941	11.8221	50.8552	17.9022	1.12	30.236	10.9077	8.8878	5.7526
'2013-09-12'	7.0185	3.1547	15.5553	1.4533	4.5492	4.7409	5.9712	5.7749	3.6566	2.7204	3.4147	2.8829	12.0966	7.7958	9.4558	26.2274	6.1617	3.2496	10.2588	9.7677	3.7516	20.7354	7.8894	8.2325	9.7777	9.2433	6.7477	19.5093	3.1355	14.1373	2.6284	2.7254	2.5463	3.1015	9.973	11.2888	3.3486	2.1324	4.3522	8.9249	9.974	11.8641	49.3472	17.9916	1.1051	30.1138	10.5756	8.7612	5.6805
'2013-09-13'	6.8237	3.1457	15.0374	1.4427	4.4696	4.7176	5.738	5.6279	3.6163	2.6634	3.3705	2.9205	11.7933	7.5808	9.3843	26.2177	6.1508	3.2117	10.4797	9.846	3.7344	20.7354	8.1385	8.3378	10.0034	9.2136	6.6748	19.9323	3.3504	14.0494	2.5578	2.6679	2.4533	3.0593	9.8734	11.2425	3.5625	2.1712	4.3042	8.9249	9.9924	11.962	49.0327	17.9718	1.0902	30.3864	10.5698	8.5532	5.7301
'2013-09-16'	6.5831	3.2042	14.8895	1.4215	4.4775	4.6886	5.9362	5.6365	3.5598	2.6389	3.3705	2.8453	11.4632	7.5341	9.2493	26.1886	6.0248	3.2306	10.3648	9.8199	3.7002	20.9162	8.3876	8.1368	9.7212	8.8078	6.5775	19.5223	3.1843	14.0494	2.5801	2.644	2.4671	3.0439	9.7286	11.1591	3.4788	2.0937	4.3943	8.8559	10.1676	11.7241	49.2547	17.763	1.0991	31.1477	10.4358	8.508	5.9961
'2013-09-17'	6.2049	3.1412	13.8167	1.4039	4.374	4.5317	5.9771	5.0746	3.4952	2.5819	3.2896	2.7608	11.2045	7.235	8.8841	25.8881	5.8002	3.1453	10.0202	9.653	3.6402	20.4594	8.2108	7.9932	9.9258	8.1646	6.4121	18.7284	2.9596	13.9518	2.4947	2.5817	2.343	2.9057	9.4119	10.9184	3.2091	1.9967	4.3672	8.9938	9.9924	11.4091	49.6988	17.4847	1.0633	29.8413	10.328	8.2277	5.96
'2013-09-18'	6.3023	3.2088	13.9554	1.4074	4.4058	4.5666	5.9246	5.2562	3.5033	2.6063	3.2822	2.7796	11.4097	7.263	8.8524	26.1983	5.8386	3.2969	9.9584	9.5382	3.6317	20.5546	8.2429	8.1081	9.7918	8.2437	6.4607	18.6568	3.0378	14.0787	2.4799	2.62	2.3913	2.994	9.4209	11.011	3.1998	2.0258	4.4513	8.7955	9.9893	11.4371	44.7307	17.2263	1.0722	29.9822	10.2551	8.2187	5.7752
'2013-09-23'	6.4055	3.2628	14.3623	1.418	4.4775	4.584	5.9188	5.4291	3.5194	2.6308	3.3043	2.8078	11.3918	7.3939	8.8841	26.3438	5.8879	3.2685	10.4444	9.8982	3.683	21.2683	8.8776	8.357	10.0881	8.6792	6.5288	18.9561	3.0964	14.3325	2.5207	2.6631	2.4671	3.0171	9.5748	11.3351	3.2835	2.0355	4.5984	8.8214	10.5179	11.5841	43.8981	17.5443	1.0782	31.9466	10.325	8.291	5.7887
'2013-09-24'	6.1935	3.2403	14.797	1.3898	4.3819	4.4504	5.6738	5.9737	3.4468	2.5819	3.3043	2.7514	10.928	7.2724	8.638	26.848	5.7071	3.2022	10.6388	10.0808	3.6317	21.2207	8.7973	8.357	9.8835	8.699	6.3342	18.6047	3.1159	14.1568	2.465	2.6008	2.567	2.9364	9.4028	11.4277	3.3393	1.9967	4.5924	8.6317	10.567	11.4651	44.4254	17.4748	1.0752	31.4484	10.0221	8.2006	5.7391
'2013-09-25'	6.1763	3.1592	14.4548	1.3792	4.374	4.4213	5.633	5.991	3.4306	2.5575	3.2748	2.7139	10.9369	7.2163	8.6062	26.3729	5.6195	3.1548	10.4797	9.773	3.5717	21.116	8.958	8.5963	9.7212	9.075	6.271	18.2664	3.0378	14.4888	2.439	2.553	2.5015	2.8597	9.3757	12.1963	3.4137	2.0064	4.4963	8.2954	10.3888	11.4511	42.0108	17.8028	1.0573	31.1383	9.8385	8.1735	5.694
'2013-09-26'	5.8268	3.0826	13.8629	1.3722	4.3341	4.2993	5.5339	5.3945	3.3822	2.4842	3.2454	2.6294	10.7228	6.9826	8.5427	25.0154	5.5593	3.079	10.0733	9.5903	3.486	21.3825	8.9499	8.3857	9.4531	8.8375	6.1639	18.2664	2.8131	14.5473	2.439	2.5146	2.3017	2.7599	9.3123	12.2426	3.237	1.9386	4.4153	8.3816	11.0033	11.2061	42.5289	17.3356	1.0245	33.3564	9.5734	7.9294	5.4957
'2013-09-27'	5.8669	3.0871	13.7612	1.3722	4.2783	4.3284	5.5281	4.8758	3.3903	2.4923	3.2675	2.6575	11.0261	7.0013	8.5745	25.219	5.4497	3.098	10.0821	9.5903	3.4946	21.2302	9.3436	8.1942	9.5025	8.3427	6.2807	18.0907	2.8522	14.1275	2.465	2.5242	2.2707	2.8328	9.7015	12.7612	3.1719	1.9483	4.4693	8.2005	10.991	11.3041	40.0588	17.0076	1.0274	33.253	9.5326	8.0469	5.5182
'2013-09-30'	5.781	3.1186	13.9924	1.3863	4.2783	4.34	5.5747	4.8585	3.3903	2.5167	3.2675	2.6481	10.9637	7.0293	8.6698	24.9573	5.4114	3.1074	10.356	9.6008	3.486	21.0399	9.6971	8.9026	9.5449	9.174	6.2466	18.3509	2.862	13.9322	2.4502	2.5386	2.3154	2.8021	9.5929	12.8631	3.1812	1.9774	4.4873	8.1402	11.1754	11.3741	40.1605	16.7193	1.0394	33.441	9.4627	8.1192	5.5227
'2013-10-08'	5.8612	3.2583	13.8537	1.4392	4.374	4.3981	5.6214	5.0314	3.4225	2.5493	3.2896	2.6857	11.0796	7.1415	8.6618	25.762	5.6852	3.4201	10.303	9.7156	3.5289	21.1446	10.3398	9.1036	9.5942	9.4709	6.3148	18.39	2.8522	14.3618	2.4242	2.5961	2.3292	2.8789	9.6291	12.6501	3.2835	1.9774	4.5924	8.8473	10.9265	11.6751	41.8998	17.1467	1.0722	33.9391	9.9492	8.074	5.6174
'2013-10-09'	5.8841	3.2809	14.0109	1.4286	4.366	4.4504	5.6855	5.1351	3.4145	2.5575	3.3043	2.7045	11.1688	7.1135	8.7015	25.9462	5.5921	3.3822	10.5946	9.5434	3.5546	20.9352	10.3398	8.9218	9.8059	10.4209	6.3537	18.6178	2.9303	14.7328	2.3982	2.5961	2.3154	2.8673	9.439	12.539	3.237	1.9774	4.5743	8.9938	10.8774	11.6191	42.0941	17.2064	1.138	33.347	10.0424	8.065	6.0817
'2013-10-10'	5.7179	3.2088	13.567	1.4215	4.3341	4.369	5.5397	4.8585	3.3903	2.5086	3.2675	2.6669	10.7496	6.9546	8.5586	25.3548	5.5538	3.2874	11.2308	9.3086	3.5888	20.9162	10.2354	8.9983	9.7142	10.3715	6.2175	18.1362	2.901	14.9281	2.3462	2.5386	2.3189	2.9902	9.3485	13.7151	3.2835	1.9677	4.4783	9.037	10.4656	11.3391	41.6223	17.2064	1.0902	33.9391	11.047	7.8751	5.9465
'2013-10-11'	6.0445	3.2628	14.1034	1.4392	4.3819	4.4736	5.6505	5.1265	3.4306	2.533	3.2896	2.7326	10.9726	7.0854	8.6856	25.6457	5.5702	3.3159	11.0629	9.366	3.6145	21.1636	10.0426	9.1707	10.0951	10.2824	6.4121	18.1752	3.0866	15.2112	2.3685	2.5865	2.5153	3.2896	9.4662	14.4004	3.2742	1.9967	4.5293	9.9079	10.7176	11.7381	41.1227	17.107	1.1141	34.8226	10.9022	7.9384	6.1268
'2013-10-14'	5.8956	3.3665	14.6768	1.4462	4.374	4.4155	5.5164	4.9709	3.4387	2.5656	3.2748	2.7326	10.8298	7.235	8.5745	26.1692	5.4223	3.2969	11.1336	9.2981	3.683	21.5062	10.0426	8.9313	10.3209	11.0147	6.3585	17.6547	3.0476	15.1234	2.3908	2.62	2.4636	3.3049	9.6472	14.2337	3.3393	1.987	4.3252	10.1235	10.3243	11.7451	39.8275	17.1666	1.1111	35.6121	10.4852	8.0288	6.0367
'2013-10-15'	5.7924	3.2854	14.7138	1.4321	4.5094	4.3574	5.4348	4.9709	3.4064	2.6308	3.2528	2.6951	10.928	7.3845	8.5189	26.1596	5.3895	3.3348	10.9127	9.3816	3.6488	22.0201	9.9703	9.2951	10.2644	10.7772	6.3488	18.1557	3.028	14.9086	2.3833	2.6008	2.5015	3.4585	9.7015	15.6598	3.3858	1.9677	4.2472	10.1666	10.0754	11.8221	42.2236	17.1865	1.1141	35.3584	10.6608	7.9746	6.0727
'2013-10-16'	5.6778	3.2809	13.9647	1.418	4.5174	4.2935	5.3356	4.53	3.3983	2.6796	3.2233	2.6575	10.6247	7.0761	8.5189	25.3257	5.2635	3.2306	10.6211	9.1155	3.5546	21.6109	9.6328	8.826	9.9681	9.7282	6.0423	17.5636	2.9596	14.3814	2.2905	2.5386	2.3706	3.2589	9.4028	15.6506	3.2184	1.9386	4.2112	10.3994	10.0785	11.906	43.6761	16.2819	1.0633	34.7098	10.6827	7.7305	5.6489
'2013-10-17'	5.6263	3.5603	13.9184	1.4427	4.5094	4.2935	5.2948	4.4003	3.4064	2.6063	3.2233	2.6481	10.5355	6.9919	8.4157	25.093	5.2799	3.2117	10.25	9.0842	3.5974	21.2017	9.8498	8.7112	9.9187	9.9558	6.0083	17.5636	2.8913	14.8207	2.3351	2.553	2.3327	3.2167	9.8372	15.1227	3.1905	1.9483	4.2142	10.1666	10.2567	12.095	43.4633	16.0533	1.0663	34.1177	10.6344	7.9384	5.5903
'2013-10-18'	5.6606	3.4161	13.8814	1.4392	4.5492	4.3226	5.324	4.4262	3.4145	2.5819	3.216	2.6481	10.7049	7.0293	8.4395	25.1221	5.3183	3.2306	10.2942	9.0581	3.5631	21.2017	9.5204	8.893	9.954	10.0746	6.1056	17.5505	2.8815	15.0257	2.3165	2.5386	2.3396	3.5391	9.7196	16.6322	3.1998	1.9483	4.2352	9.9424	10.0447	11.8361	42.7047	16.2124	1.0782	33.8733	10.4764	7.8299	5.5047
'2013-10-21'	5.7982	3.5332	14.0756	1.4321	4.605	4.3807	5.359	4.5473	3.4145	2.6308	3.238	2.6763	10.9012	7.0574	8.5427	26.0432	5.3456	3.278	10.8067	9.2773	3.6231	21.2683	10.4764	9.2472	10.0881	10.0845	6.2029	17.6612	2.9108	15.1722	2.3574	2.5961	2.4119	3.7003	9.8644	18.2991	3.2649	1.9677	4.3252	10.2614	10.103	12.319	45.0823	16.4211	1.0842	34.7944	10.4764	7.9655	5.6805
'2013-10-22'	5.6893	3.5062	13.7335	1.411	4.6926	4.3051	5.2482	4.4781	3.3903	2.6471	3.2307	2.6669	10.7674	7.0854	8.4395	25.762	5.2525	3.2401	10.6388	9.3034	3.7002	21.0494	10.5326	8.9983	9.8059	9.8865	6.1153	17.4204	2.9303	14.8695	2.4019	2.6344	2.3775	3.5621	10.2897	18.1324	3.1812	1.9967	4.3252	9.9165	10.2198	12.193	45.9889	16.2422	1.0842	34.3057	10.2394	8.1102	5.4911
'2013-10-23'	5.7409	3.4116	13.604	1.3969	4.4218	4.3342	5.289	4.4954	3.358	2.5656	3.2086	2.6575	10.7585	6.9546	8.4792	25.985	5.2525	3.1927	10.2853	9.3555	3.606	20.6688	9.9622	8.7112	9.5942	9.0552	6.1104	17.7718	2.8424	14.4399	2.3574	2.6008	2.3499	3.4546	10.1811	17.2249	3.0602	2.0161	4.4693	9.9941	10.3151	11.8641	44.999	15.9639	1.0484	32.8207	9.7742	8.0831	5.4416
'2013-10-24'	5.7179	3.3169	13.4745	1.3863	4.3819	4.3342	5.1957	4.4262	3.3176	2.5738	3.1792	2.62	10.5533	6.7489	8.4395	25.7038	5.1594	3.259	10.3825	9.3347	3.5803	20.6973	10.0265	8.7303	10.1092	8.8177	5.9791	17.3553	2.8131	14.3618	2.2831	2.5817	2.3189	3.447	9.7377	17.7342	3.023	2.0064	4.4033	9.6837	9.9893	12.116	42.6214	15.8645	1.0633	33.7418	9.9366	7.839	5.5002
'2013-10-25'	5.7695	3.344	12.9289	1.3651	4.3022	4.3923	5.2365	4.115	3.2611	2.5412	3.1424	2.5636	10.3838	6.6648	8.4236	25.2966	5.1594	3.1832	10.3825	9.2721	3.5032	20.1549	10.0506	8.357	9.8553	8.8969	5.9304	16.7892	2.7448	14.0787	2.246	2.5386	2.2396	3.2243	9.5657	16.5211	3.0044	1.958	4.3192	9.8906	9.8388	11.934	42.8527	15.7849	1.0364	32.8771	9.9629	7.7485	5.3063
'2013-10-28'	5.8153	3.2673	13.0861	1.3757	4.3421	4.4097	5.1782	4.1755	3.2773	2.5656	3.1497	2.573	10.4462	6.7302	8.4316	25.4808	5.0334	3.1738	10.0998	8.959	3.5546	19.917	10.4684	8.357	9.8059	9.2631	5.9158	16.3727	2.735	14.4106	2.1977	2.5003	2.2465	3.2666	9.3304	16.5952	3.0509	1.958	4.1271	10.2528	9.8572	11.962	40.2623	15.8744	1.0364	32.4447	10.2307	7.4863	5.2161
'2013-10-29'	6.0044	3.1321	12.8641	1.3439	4.4297	4.5666	5.3356	4.383	3.253	2.6552	3.1939	2.5542	10.7317	6.59	8.6142	24.0846	5.0061	3.1548	9.87	8.4737	3.5032	19.2985	10.1711	8.0219	9.7988	9.4313	5.9791	16.2621	2.735	14.0787	2.1457	2.4332	2.1673	3.1053	9.2309	16.5303	3.0137	1.9386	4.0251	10.408	9.7558	11.7171	41.0117	15.5265	1.0095	31.5894	10.1297	7.3869	5.2116
'2013-10-30'	6.0674	3.1952	13.4098	1.3545	4.6608	4.6421	5.3531	4.2879	3.2853	2.7855	3.3043	2.6106	10.7942	6.6835	8.6618	24.2882	5.1156	3.1927	10.0644	8.5155	3.5888	19.2795	9.673	8.0794	10.1727	9.3224	6.0618	16.3532	2.8131	14.6352	2.2311	2.4572	2.2017	3.1668	9.3485	17.0212	3.0416	1.987	4.0761	10.2873	9.7497	12.158	40.6231	15.9142	1.0304	32.1816	10.0639	7.4683	5.3424
'2013-10-31'	5.9185	3.1276	13.6872	1.3827	4.597	4.5492	5.2248	4.1928	3.2773	2.6715	3.319	2.5824	10.5711	6.6367	8.5269	23.4738	5.2087	3.259	10.1881	8.3433	3.5974	18.0709	8.7732	8.2421	10.1163	8.7979	6.0423	16.3857	2.7838	14.7914	2.2608	2.4476	2.1604	3.0593	9.1585	15.9562	3.0882	1.9774	3.932	10.1493	9.7405	12.228	37.015	15.7651	1.0215	28.9672	10.314	7.414	5.2793
'2013-11-01'	5.97	3.1862	13.7889	1.3827	4.613	4.5898	5.3473	4.2966	3.2934	2.6715	3.3337	2.62	10.6871	6.6274	8.6618	23.2605	5.3128	3.2306	10.2765	8.4998	3.6488	18.0614	8.8616	8.2421	10.2644	8.4911	6.0861	17.1796	2.8034	14.645	2.2348	2.438	2.1811	3.0938	9.2671	15.9562	3.0975	1.9677	4.0161	9.3388	9.9187	12.067	38.7543	15.7651	1.0274	28.5818	10.4457	7.5044	5.2928
'2013-11-04'	5.9013	3.2673	13.6965	1.3827	4.6209	4.5433	5.3298	4.2706	3.2934	2.6796	3.3263	2.6106	10.6157	6.6087	8.5745	23.532	5.2471	3.2211	10.1704	8.552	3.6402	18.2327	9.1588	8.3761	10.6101	8.6495	6.1202	17.1926	2.7741	14.6352	2.2905	2.4476	2.1638	3.1207	9.2037	15.808	3.1068	1.958	4.0971	9.7096	9.5069	12.27	38.9208	15.7849	1.0215	27.5291	10.2965	7.4592	5.4055
'2013-11-05'	5.844	3.2899	13.6225	1.3827	4.605	4.5027	5.289	4.3398	3.3015	2.6715	3.3999	2.6012	10.5622	6.59	8.5348	23.755	5.2087	3.2117	10.0998	8.6511	3.606	18.0709	9.3275	8.4431	10.723	9.075	6.125	17.6156	2.7741	14.5571	2.2868	2.4524	2.1845	3.1821	9.1675	16.1784	3.0695	1.9774	4.0281	9.6837	9.4916	12.431	38.449	15.5861	1.0245	28.0931	10.1297	7.4411	5.3559
'2013-11-06'	5.7466	3.2403	13.678	1.3827	4.5652	4.3981	5.1898	4.1842	3.3095	2.6389	3.4735	2.5824	10.3214	6.5713	8.4316	23.7065	5.0992	3.1927	10.0998	8.6094	3.546	17.8425	9.2472	8.3761	10.3632	8.7286	6.0131	17.6807	2.735	14.8305	2.3165	2.4188	2.1501	3.2589	9.2037	15.3635	3.0137	1.958	3.971	10.1321	9.2181	12.375	37.9864	15.109	1.0095	27.5009	9.9849	7.4773	5.2973
'2013-11-07'	5.758	3.2178	13.6317	1.3827	4.5891	4.4155	5.2073	4.115	3.2934	2.6878	3.525	2.5824	10.25	6.6274	8.4951	23.4835	5.0608	3.1548	9.9584	8.3328	3.5374	17.1859	8.9499	8.1464	10.3561	8.8078	5.945	17.2056	2.6764	14.4497	2.3536	2.4093	2.1122	3.209	9.1585	15.2338	3.0137	1.9483	3.935	10.2269	9.2888	12.214	38.8006	15.0295	0.9946	25.1794	9.8532	7.5044	5.1395
'2013-11-08'	5.7179	3.1772	13.567	1.3827	4.5731	4.3981	5.114	4.1582	3.2773	2.6552	3.5177	2.5636	9.8753	6.5433	8.3998	23.1926	5.0061	3.1359	9.8789	8.4007	3.4946	16.8148	8.733	8.1847	10.3702	8.8474	5.8039	16.4573	2.6178	14.4009	2.2831	2.3805	2.119	3.0439	8.7603	14.6134	2.9486	1.9289	3.851	9.951	9.3041	12.137	37.9957	14.8903	1.0245	24.3899	9.9366	7.3236	4.9501
'2013-11-11'	5.7122	3.2403	13.9184	1.3827	4.5333	4.462	5.1724	3.8643	3.2692	2.6552	3.5103	2.5542	9.8396	6.5152	8.3601	23.1247	4.902	3.1074	9.8523	8.3433	3.4946	17.795	9.0704	8.0602	10.4337	8.3724	5.8477	16.0213	2.6471	14.3716	2.2386	2.3805	2.0743	2.9595	8.6517	15.6784	2.93	1.9386	4.0161	9.6751	9.5622	12.179	38.6618	14.4231	1.0035	25.1794	9.5109	7.3507	5.0448
'2013-11-12'	5.7982	3.2538	13.9739	1.3827	4.5253	4.5608	5.2132	3.8989	3.2853	2.6715	3.503	2.5636	10.0002	6.5994	8.4792	23.1441	4.9568	3.1359	10.0467	8.3485	3.5117	18.2993	9.3115	8.1751	10.4267	7.9963	5.8672	16.1775	2.6568	14.4204	2.2794	2.3949	2.0984	2.994	8.7784	16.3544	2.9393	1.958	4.0911	9.6406	9.5745	12.55	38.9208	14.6716	1.0065	26.6738	9.7171	7.5135	5.0809
'2013-11-13'	5.5231	3.1502	13.8444	1.3827	4.3979	4.4446	4.9857	3.8643	3.253	2.5575	3.4441	2.5354	9.6345	6.4685	8.2013	23.5901	4.9568	3.0506	10.1174	8.2128	3.3833	18.0138	8.8857	8.1272	10.0951	8.2833	5.7018	15.8586	2.6178	14.5083	2.1977	2.3422	2.0743	2.8482	8.4526	16.1599	2.8742	1.9289	4.0401	9.2094	9.4854	12.368	38.6525	14.6915	0.9916	25.9783	9.3485	7.3688	5.1575
'2013-11-14'	5.4372	3.1231	13.7612	1.3827	4.3261	4.4097	4.9799	3.8903	3.2369	2.5493	3.4147	2.5354	9.7237	6.4778	8.1458	24.4337	4.8801	3.0695	10.25	8.1346	3.4004	18.3183	9.1508	8.558	10.5043	8.4021	5.7845	16.1059	2.6275	15.963	2.22	2.3614	2.088	2.9096	8.5159	17.1601	2.837	1.9289	4.0011	9.3301	9.7743	12.571	38.7728	15.3078	0.9916	26.7114	8.9842	7.4321	5.2071
'2013-11-15'	5.5461	3.2223	13.8444	1.3827	4.358	4.5143	5.0324	3.9421	3.2853	2.5982	3.503	2.5824	10.3035	6.6087	8.2172	25.1706	5.0061	3.1074	10.2853	8.2285	3.4518	18.4516	9.4802	8.6824	10.6101	8.5703	6.0569	16.3597	2.7057	17.242	2.2757	2.3901	2.1604	2.9979	8.6698	16.9934	2.9207	1.958	4.0251	9.6406	9.8019	12.648	40.0403	15.8247	1.0095	26.9652	9.2475	7.5044	5.3198
'2013-11-18'	5.7867	3.3349	14.3438	1.3827	4.4218	4.6886	5.1898	4.1064	3.366	2.6471	3.6354	2.6387	11.3383	6.7583	9.0032	26.654	5.1266	3.1643	10.5151	8.5103	3.5203	18.718	9.7774	8.8643	10.8147	9.4313	6.558	16.7176	2.7643	17.7887	2.3277	2.4428	2.2155	3.1207	8.887	17.6694	3.1347	1.9774	4.0491	9.7872	9.9525	12.935	40.3178	16.7094	1.0274	27.1344	9.4231	7.7033	5.392
'2013-11-19'	5.7122	3.3394	14.3346	1.3827	4.4138	4.6305	5.0907	4.2015	3.3418	2.6308	3.6428	2.62	11.374	6.7396	8.7492	27.8563	5.0827	3.1548	10.6476	8.3172	3.5374	18.5182	9.8096	8.7495	10.8429	9.362	6.6748	16.5874	2.7545	17.4959	2.3239	2.4667	2.2017	3.0938	8.8689	17.1415	3.144	1.9677	4.0461	9.8303	9.9217	12.907	39.1336	16.7193	1.0334	26.3825	9.2475	7.631	5.3243
'2013-11-20'	5.758	3.371	14.3993	1.3827	4.4297	4.6944	5.0907	4.1842	3.366	2.6226	3.6281	2.7139	11.4454	6.7676	8.6936	29.9797	5.0608	3.1927	10.6653	8.2285	3.546	18.423	9.8015	9.0462	10.9346	9.4214	6.7234	16.6005	2.8229	18.3941	2.3202	2.5098	2.2052	3.0938	8.9322	17.6694	3.1626	2.0064	4.0701	9.7354	9.9217	13.2919	38.56	18.27	1.0394	26.3637	9.1905	7.6581	5.2793
'2013-11-21'	5.7695	3.371	14.0849	1.3827	4.4138	4.6944	5.0032	4.2533	3.3338	2.6063	3.6943	2.742	11.2045	6.6741	8.7095	28.1181	4.9075	3.1643	10.4886	8.3433	3.5203	18.2232	9.6248	8.9888	10.6877	9.5303	7.2878	16.2751	2.8815	17.6325	2.3499	2.4811	2.188	3.0247	9.2037	17.2434	3.0882	2.0258	4.0881	10.0286	10.2751	13.2429	36.4969	19.2242	1.0573	26.3355	8.9315	7.8842	5.2206
'2013-11-22'	5.7638	3.3169	14.2144	1.3827	4.3819	4.6363	4.9916	4.1323	3.3176	2.59	3.7164	2.7233	11.3116	6.6461	8.7174	27.9242	4.8418	3.1548	10.4267	8.2755	3.486	18.0329	9.5043	8.759	10.7724	9.3719	7.6283	16.1645	2.8327	17.8473	2.3128	2.4572	2.188	3.0593	9.1856	16.5211	3.0788	1.9967	4.0101	9.744	10.2659	13.1379	36.645	19.5821	1.0573	25.8374	8.8789	7.8932	5.3829
'2013-11-25'	5.6893	3.2899	14.2144	1.3827	4.3261	4.6305	4.9624	4.1928	3.3499	2.5819	3.5692	2.6951	11.1956	6.6835	8.5904	28.2927	4.8472	3.1169	10.3472	8.3589	3.486	18.1471	9.3998	9.2664	10.8288	9.2828	7.3948	16.0994	2.8327	18.2964	2.3017	2.4332	2.1983	3.09	9.1042	15.9654	3.023	1.987	3.959	9.4854	10.6438	13.019	36.867	21.4707	1.0812	26.1193	8.6243	7.6853	5.4506
'2013-11-26'	5.6721	3.2899	14.1496	1.3827	4.3421	4.6479	4.9391	4.1582	3.3822	2.5819	3.4735	2.742	11.1688	6.5994	8.5983	27.6042	4.787	3.1169	10.2411	8.5468	3.4775	18.0709	9.2392	9.2568	10.5889	9.2334	7.8229	16.0994	2.862	18.5893	2.3017	2.414	2.2155	3.0478	9.0137	16.0488	2.9951	1.9774	4.0641	9.4509	10.4994	13.2849	36.6357	21.0532	1.0663	25.0385	8.8657	7.622	5.4957
'2013-11-27'	5.6893	3.3394	13.9924	1.3827	4.374	4.7118	4.9799	4.2015	3.4225	2.5819	3.4735	2.7326	11.5167	6.618	8.6221	28.3896	4.8034	3.1453	10.3295	8.9486	3.5117	18.2422	9.6007	9.2185	10.6877	9.273	8.6062	16.3727	2.8913	20.4444	2.3351	2.438	2.219	3.0094	9.1585	16.0951	3.0137	1.9774	4.1601	9.6147	10.5394	13.2429	36.8485	21.4806	1.0663	25.2358	8.7735	7.7576	5.5948
'2013-11-28'	5.7065	3.3214	14.0386	1.3827	4.3979	4.799	5.0032	4.2015	3.4871	2.6145	3.5324	2.7702	11.4543	6.7396	8.6777	28.2345	4.8965	3.1738	10.4974	8.9381	3.546	18.5753	9.6248	9.1132	10.9628	9.3323	8.2024	17.7458	2.8913	19.8195	2.3796	2.4619	2.2362	3.0362	9.43	16.3359	3.0788	1.9967	4.1241	9.8475	10.4103	13.5019	37.7736	20.3972	1.0812	26.4765	9.309	7.839	6.0276
'2013-11-29'	5.7237	3.4025	13.9462	1.3827	4.3819	4.7757	5.0091	4.1928	3.471	2.59	3.5177	2.7514	11.5078	6.7022	8.6618	29.2913	4.8746	3.259	10.356	8.959	3.5289	18.7846	9.5123	9.1324	10.85	9.2927	8.217	17.2512	2.901	20.2589	2.3574	2.4667	2.2155	3.0247	9.2942	16.1043	3.0416	1.9967	4.1331	9.7527	10.4103	13.8869	37.8939	22.4349	1.0782	26.9182	9.2168	7.7485	6.1178
'2013-12-02'	5.9127	3.2223	13.5392	1.3827	4.4218	4.8919	5.0499	3.9075	3.3983	2.6145	3.6869	2.6951	12.0966	6.5713	8.8444	27.3521	4.8198	3.2306	9.9761	8.8129	3.4775	18.2327	9.0142	9.4578	10.6736	8.4219	8.3337	16.9909	2.7936	18.2379	2.2497	2.3997	2.1432	3.0286	8.9956	16.1043	2.9672	1.9677	3.968	9.2612	10.1245	14.0409	36.978	21.9677	1.0424	25.7152	9.3836	7.5587	6.0817
'2013-12-03'	5.8784	3.2764	13.6872	1.3827	4.4935	5.0081	5.0032	3.9594	3.4629	2.6878	3.6281	2.7139	11.9539	6.7583	8.8127	28.2151	4.8746	3.259	10.5681	9.1207	3.5032	18.8417	9.1347	9.4387	10.9064	8.6693	8.3435	17.2642	2.8327	18.9213	2.2905	2.4332	2.1707	3.067	9.1132	16.1043	3.0044	1.9774	4.0491	9.3043	10.4963	14.0619	37.3111	22.3156	1.0603	26.984	9.3616	7.6581	5.9735
'2013-12-04'	5.9586	3.3304	14.1126	1.3827	4.4935	5.1069	5.0207	4.3571	3.5436	2.6878	3.6354	2.789	11.936	6.9733	8.8365	28.1278	4.9294	3.3159	10.4797	9.4286	3.5803	19.4127	9.3677	9.477	11.2591	8.7979	8.2608	17.2447	2.9987	19.2825	2.3388	2.4811	2.2844	3.1591	9.2309	17.0489	3.0509	2.0064	4.1271	9.3474	10.5486	14.3629	37.6534	21.9279	1.0902	27.313	9.366	7.7485	6.1223
'2013-12-05'	5.9299	3.3349	13.9369	1.3827	4.4696	4.9558	4.9916	4.6942	3.5436	2.6715	3.6281	2.7608	11.9985	6.8891	8.765	28.186	4.9568	3.2496	10.7271	9.5799	3.5631	19.8124	9.3115	9.9556	11.2803	8.8969	8.8348	16.9909	2.9303	18.8041	2.3611	2.6008	2.2775	3.1437	9.2309	16.7989	3.0416	2.0064	4.1601	9.287	10.6223	14.3838	37.2001	20.9936	1.0842	28.939	9.2958	7.7757	5.933
'2013-12-06'	5.8554	3.3304	13.8259	1.3827	4.4297	4.9268	4.9857	4.5991	3.5517	2.6471	3.6207	2.7514	11.6862	6.8798	8.7174	27.643	4.9294	3.2117	10.6653	9.4703	3.6145	19.6982	9.1588	9.8982	11.1533	8.788	8.7132	17.0364	2.9108	18.2574	2.3351	2.5721	2.25	3.1668	9.1404	16.4007	3.0602	2.0064	4.2292	8.4765	10.4042	14.0689	37.1908	19.9101	1.0812	30.236	9.0939	7.7305	5.8879
'2013-12-09'	5.7924	3.38	13.7612	1.3827	4.4138	4.8222	4.9508	4.5732	3.584	2.6471	3.6428	2.7514	11.6506	6.8424	8.6539	27.8951	4.8637	3.2022	11.0011	9.4338	3.5974	19.2985	9.0303	9.9269	11.2168	9.1443	8.217	17.0364	2.8913	18.3941	2.3314	2.62	2.2707	3.1783	9.1404	16.6137	3.0602	1.9967	4.1932	8.3212	10.5916	14.0409	37.0058	20.0294	1.0752	30.236	9.0632	7.6853	5.9059
'2013-12-10'	5.8096	3.362	13.9092	1.3827	4.4218	4.8338	4.9391	4.7029	3.5759	2.6389	3.5692	2.742	11.713	6.7676	8.8047	28.5932	4.902	3.2022	11.1336	9.4756	3.5803	19.3175	8.8375	9.946	11.238	9.075	8.1586	17.1276	2.9303	17.7887	2.2942	2.6775	2.3327	3.1476	9.0589	16.271	3.0695	1.987	4.1751	8.0453	10.6039	14.7828	37.2833	20.2381	1.0752	30.236	9.0895	7.622	5.9014
'2013-12-11'	5.6893	3.38	13.7797	1.3827	4.3261	4.7583	4.8516	4.6164	3.5033	2.5982	3.4882	2.6951	11.3116	6.6648	8.7492	28.186	4.8144	3.1453	10.7625	9.2147	3.5203	19.4412	8.4277	9.6206	10.9417	9.2334	7.9883	16.8998	2.8522	17.7497	2.2645	2.6056	2.2672	3.0324	8.887	15.9006	3.023	1.9774	4.1391	8.4506	10.5639	14.5098	37.3943	20.0493	1.0573	30.236	8.9447	7.4502	5.8653
'2013-12-12'	5.6606	3.3575	13.6965	1.3827	4.3102	4.7525	4.8283	4.6251	3.4791	2.6145	3.5398	2.6857	11.2491	6.6648	8.6698	27.4006	4.7651	3.1832	10.6741	9.3034	3.5203	19.8504	8.4518	9.5536	10.9205	9.0849	8.1683	16.4703	2.8424	17.7009	2.2608	2.5769	2.2879	3.0401	8.887	16.3266	3.0323	1.9774	4.1331	8.3816	10.9081	14.5518	38.9948	20.1685	1.0573	30.236	9.1334	7.405	5.8969
'2013-12-13'	5.632	3.3485	13.6872	1.3827	4.2704	4.7467	4.8225	4.6856	3.4064	2.5982	3.4956	2.6669	11.3383	6.6367	8.4951	27.2164	4.7979	3.1548	10.8508	9.4912	3.5117	19.9836	8.4197	9.5918	10.85	8.8672	8.0807	16.3271	2.8034	17.8376	2.2571	2.5721	2.3017	3.0171	8.8055	16.6507	3.0602	1.9774	4.1091	8.1833	11.0617	14.3349	38.8561	19.7113	1.0603	30.236	9.0456	7.3326	6.0547
'2013-12-16'	5.5804	3.2538	13.419	1.3827	4.1987	4.7293	4.77	4.6769	3.3741	2.5575	3.4588	2.6294	11.1064	6.5713	8.4316	26.5959	4.7705	3.098	10.6829	9.5277	3.4518	19.3936	8.6848	9.1419	10.2644	8.7484	7.5894	15.774	2.7448	17.1346	2.1866	2.5769	2.2603	2.9249	8.6245	16.7341	3.1347	1.9677	3.98	7.8901	10.7975	13.9919	37.5516	18.9857	1.0513	27.3224	9.23	7.188	5.8293
'2013-12-17'	5.5518	3.1952	13.271	1.3827	4.2226	4.7176	4.7408	4.5127	3.3418	2.5575	3.4515	2.6012	11.151	6.4965	8.4395	27.0225	4.7048	3.079	10.3118	9.4703	3.4347	19.4127	8.5884	9.0749	10.081	8.5307	7.6526	15.5723	2.735	17.6716	2.1829	2.5577	2.2328	2.9364	8.6245	16.9563	3.144	1.958	3.986	7.7952	11.2492	13.7609	37.6811	19.433	1.0334	27.4164	9.7654	7.2151	5.8338
'2013-12-18'	5.5632	3.1907	13.6502	1.3827	4.2066	4.7293	4.7292	4.4176	3.358	2.5493	3.4367	2.6106	11.2313	6.4218	8.5665	26.8867	4.7048	3.079	10.2853	9.2512	3.4432	19.7648	8.4599	9.1228	10.1304	8.5307	7.7159	15.6894	2.735	17.3103	2.1643	2.5482	2.2224	2.9403	8.5883	17.938	3.0509	1.958	3.977	7.847	11.3045	13.9989	37.2556	18.7073	1.0334	26.3261	9.6338	7.197	5.7842
'2013-12-19'	5.506	3.042	13.6225	1.3827	4.1429	4.5724	4.5951	4.4003	3.3095	2.5086	3.3926	2.5918	11.2402	6.3563	8.4951	26.4892	4.6008	3.0695	10.3648	9.152	3.4261	19.4127	8.1867	9.0654	10.0951	8.2536	7.6429	15.6308	2.7155	17.1444	2.168	2.5434	2.1638	2.8942	8.5521	17.5861	3.0137	1.9483	3.878	7.7263	10.9788	13.7609	37.0798	18.598	1.0245	26.1381	9.4143	7.1699	5.676
'2013-12-20'	5.3627	2.9969	13.7519	1.3827	4.0314	4.3923	4.5367	4.7461	3.2611	2.4679	3.3484	2.5448	10.928	5.8889	8.2013	26.4795	4.4255	3.0317	10.1616	8.8807	3.3576	19.1653	7.9457	9.0175	9.5801	8.3922	7.4726	14.1472	2.6568	16.8027	2.1309	2.4667	2.1501	2.8558	8.3621	16.9563	2.9486	1.9289	3.917	7.5279	11.3321	13.4459	37.3851	18.3893	1.0155	26.2133	9.1554	6.9077	5.5588
'2013-12-23'	5.3513	3.033	13.8074	1.3827	4.0632	4.4388	4.4726	4.6078	3.245	2.4516	3.3926	2.5448	10.9547	6.0011	8.1537	27.071	4.3762	3.0317	10.2588	9.1051	3.3576	19.8504	7.9859	9.0175	9.7353	8.2734	6.8061	14.2838	2.6568	17.3494	2.0938	2.4572	2.1466	2.8405	8.2082	17.5861	2.9579	1.9386	3.983	7.7435	11.7869	13.5929	37.3758	18.3893	1.0065	26.5517	8.8218	6.6997	5.658
'2013-12-24'	5.3513	3.069	13.9554	1.3827	4.0553	4.4388	4.4726	4.4954	3.2934	2.4434	3.3631	2.5542	10.9904	5.9637	8.0743	26.6347	4.3817	3.0411	10.2676	9.1416	3.4175	19.879	8.0341	9.343	9.7283	8.3724	6.9083	14.2317	2.6764	17.7692	2.1049	2.4667	2.157	2.8405	8.2897	17.4101	2.9486	1.9386	4.0731	7.6659	11.3905	13.4249	37.6441	17.4151	1.0125	25.0009	8.6462	6.6907	5.676
'2013-12-25'	5.3112	3.0871	13.8907	1.3827	4.0473	4.4562	4.4726	4.4954	3.2934	2.4516	3.3705	2.5636	11.1153	6.0011	8.1855	26.877	4.4474	3.0506	10.2765	9.2616	3.4175	19.8314	8.2911	9.4674	9.7424	8.3229	7.5213	14.4009	2.6861	17.945	2.0789	2.4715	2.1742	2.8865	8.172	17.6509	2.9393	1.9386	4.1391	7.709	11.2369	13.7469	38.153	17.5841	1.0185	25.1888	9.0412	6.6726	5.8203
'2013-12-26'	5.208	3.006	13.5022	1.3827	3.9597	4.6014	4.4143	4.4608	3.2611	2.3946	3.2969	2.5261	10.919	5.8609	8.0584	26.0917	4.3652	3.0032	9.9849	9.1938	3.349	19.6982	8.3876	9.0845	9.439	7.9072	7.6575	13.9129	2.6568	17.5642	2.0121	2.4284	2.1328	2.7867	7.9186	18.0769	2.8928	1.9289	4.0041	7.5279	11.4858	13.6349	37.9864	17.2163	1.0006	24.6813	8.6857	6.3742	5.685
'2013-12-27'	5.294	3.051	13.5022	1.3827	4.0154	4.7641	4.4726	4.5213	3.3015	2.4434	3.2969	2.5542	11.0707	5.9637	8.1855	26.4213	4.4693	3.0317	10.0821	9.3399	3.3918	19.8599	8.5884	9.6493	9.7847	7.9567	7.8521	14.1667	2.6861	18.3843	2.0195	2.4524	2.157	2.829	7.9729	18.3732	2.9393	1.9386	3.971	7.5969	11.495	14.1039	38.597	17.6338	1.0155	24.9445	8.7209	6.4014	5.8473
'2013-12-30'	5.271	3.0555	13.1971	1.3827	3.9836	4.8629	4.4143	4.5559	3.2773	2.4272	3.2601	2.5636	11.0083	5.9637	8.4157	26.6831	4.3981	3.0222	10.0644	9.0477	3.3833	19.9741	8.5241	9.8216	9.8694	7.8578	8.2997	14.1406	2.6861	18.4527	1.975	2.4332	2.1466	2.8443	7.9096	18.0584	2.9486	1.9289	3.9951	7.571	11.7531	14.3489	38.8098	17.4449	1.0245	25.1982	8.734	6.2477	5.9059
'2013-12-31'	5.4028	3.0465	13.2433	1.5203	4.0314	4.9791	4.5018	4.5646	3.3015	2.4597	3.2969	2.5824	11.374	6.0011	8.6459	26.654	4.5186	3.0411	10.197	9.1625	3.3918	20.3643	8.6125	9.7354	9.9752	7.9468	8.2559	14.492	2.7057	18.0914	2.001	2.4428	2.1466	2.8789	8.0363	18.1417	2.9765	1.9386	4.0941	7.5365	11.6701	14.4888	39.0689	17.276	1.0484	25.9971	8.8789	6.3833	5.96
'2014-01-02'	5.3455	3.033	13.4005	1.672	4.0234	4.8222	4.5076	4.5473	3.2611	2.4434	3.2822	2.5636	11.2313	5.9637	8.5189	27.5364	4.4803	3.0601	10.0379	9.1416	3.3747	20.4214	8.6205	9.7546	9.7706	7.9963	8.2608	14.4074	2.6861	18.3453	1.9676	2.4332	2.1466	2.8789	7.8281	17.6879	2.9672	1.9289	4.1691	7.5538	12.002	14.2369	41.7703	18.3296	1.0424	26.6551	8.8613	6.2386	5.942
'2014-01-03'	5.2367	3.006	13.1138	1.8378	3.9676	4.6828	4.4376	4.4349	3.2369	2.4353	3.2233	2.5354	10.9101	5.8796	8.3442	27.7497	4.4419	3.0032	9.6933	9.2094	3.3747	19.7838	8.7652	9.6301	9.4884	7.7786	8.1926	14.8369	2.6373	17.7009	1.9787	2.3901	2.1018	2.8251	7.8643	17.3082	2.9114	1.9192	4.1932	7.6314	11.9221	13.8869	41.761	18.7173	1.0215	26.2039	8.576	6.1392	5.9239
'2014-01-06'	5.2653	2.8662	12.6052	1.7284	3.8003	4.5724	4.3093	4.141	3.1481	2.3538	3.2969	2.4603	10.9101	5.6739	8.3045	26.7025	4.19	2.918	9.3664	9.0216	3.2805	19.2604	8.5	9.1324	9.1992	7.2937	8.1732	14.6417	2.5396	16.9784	1.9193	2.3374	2.0226	2.6639	7.5566	16.4099	2.7812	1.8707	4.0821	7.4762	11.5196	13.2989	40.6508	18.27	0.9946	25.1888	8.0537	5.8318	5.676
'2014-01-07'	5.2367	2.8662	12.6329	1.6861	3.7605	4.555	4.2627	4.4695	3.14	2.3457	3.238	2.4415	10.7406	5.6366	8.3522	26.7607	4.1516	2.9274	9.4459	9.0373	3.2805	19.032	8.8455	9.2089	9.2697	7.3036	8.3337	14.3879	2.5494	17.2518	1.8896	2.3566	2.0364	2.6754	7.3123	16.6044	2.7812	1.8513	4.0491	7.4676	11.9098	13.3829	41.2707	18.1109	0.9946	25.4614	7.9572	5.8498	5.6534
'2014-01-08'	5.271	2.8572	12.8549	1.6261	3.7924	4.6537	4.2743	4.2533	3.0916	2.3376	3.2307	2.4415	10.7763	5.6179	8.4395	26.5862	4.1133	2.8895	9.711	8.9329	3.2548	19.2509	8.8214	9.3334	9.4531	7.2145	9.0002	14.2187	2.5396	17.779	1.8673	2.3901	2.0122	2.6754	7.1946	17.3731	2.7533	1.8513	4.1631	7.4244	11.919	13.2779	40.3733	18.6875	0.9856	25.7152	8.0318	5.7233	5.5047
'2014-01-09'	5.3226	2.8347	12.9474	1.5803	3.7844	4.6537	4.2627	4.3571	3.0593	2.3131	3.238	2.4228	10.5444	5.5618	8.4951	25.8687	4.1955	2.8611	9.6491	8.8807	3.212	19.0511	8.8053	9.1898	9.2133	7.2739	9.224	13.9975	2.5201	17.3787	1.8488	2.3805	1.9812	2.614	6.9684	17.0304	2.7719	1.832	4.0401	7.3468	11.9528	13.054	40.0773	17.7928	0.9737	25.0479	8.1196	5.7142	5.3153
'2014-01-10'	5.3914	2.7355	12.8179	1.5203	3.872	4.7409	4.2802	4.3225	3.0512	2.3376	3.2528	2.4134	10.2767	5.3935	8.5745	25.5099	4.1955	2.8422	9.4989	8.8546	3.1863	18.3088	8.3956	9.4291	9.2133	7.1056	9.3651	13.991	2.442	17.1737	1.8265	2.3709	1.9881	2.5948	7.0046	17.123	2.837	1.8417	3.9981	7.0537	11.5964	13.075	40.5953	17.1766	0.9587	24.9069	7.8738	5.7504	5.2657
'2014-01-13'	5.3799	2.6815	12.8271	1.5274	3.888	4.7641	4.2568	4.262	3.0997	2.3294	3.2969	2.4134	10.1875	5.4309	8.638	25.5196	4.1188	2.8516	9.3575	8.9851	3.1863	18.2898	8.1867	9.3334	9.178	7.0562	8.8737	14.1146	2.4517	17.2713	1.8228	2.3374	1.9502	2.5488	7.0499	15.845	2.837	1.8417	3.98	6.3466	11.3905	12.795	40.3548	16.4509	0.9677	24.8317	7.4612	5.7956	5.1305
'2014-01-14'	5.3856	2.7581	13.0398	1.538	3.8959	4.7699	4.2743	4.3052	3.1562	2.3538	3.3779	2.4322	10.3303	5.4496	8.5348	25.6651	4.1516	2.8801	9.4901	9.2929	3.212	18.5467	8.0662	9.2664	9.2486	7.2739	8.7716	14.1016	2.4713	17.4275	1.8116	2.3805	1.9881	2.5488	7.0227	16.5674	2.8649	1.8417	3.986	6.2	11.3106	12.914	40.9469	16.7094	0.9767	24.9069	7.6236	5.8046	5.2702
'2014-01-15'	5.2882	2.7716	12.9659	1.4956	3.8003	4.6537	4.2452	4.262	3.1158	2.3376	3.422	2.4322	10.2232	5.4029	8.4078	26.1208	4.1078	2.8706	9.5873	9.4912	3.2719	18.8703	8.1465	9.8216	9.3121	7.4421	9.5062	13.9649	2.4517	18.0133	1.7856	2.3901	1.9571	2.5488	6.8689	17.336	2.8835	1.832	3.908	5.9499	11.9589	13.047	39.2169	17.2561	0.9677	24.7847	7.7772	5.678	5.2612
'2014-01-16'	5.2596	2.7986	12.8641	1.545	3.8322	4.7002	4.2219	4.2879	3.1239	2.362	3.3999	2.4415	10.3124	5.4777	8.376	25.9753	4.1243	2.8516	9.7463	9.6008	3.3062	18.9464	8.2269	9.6876	9.2415	7.3629	9.3505	14.3229	2.4615	18.0426	1.8153	2.3614	1.9778	2.5488	6.9413	17.1045	2.8928	1.8126	3.872	6.1224	11.6947	13.4179	36.2102	17.0374	0.9737	24.8411	8.0318	5.7685	5.3424
'2014-01-17'	5.2252	2.7401	12.4757	1.5697	3.7764	4.6247	4.1169	4.1582	3.0189	2.3294	3.4294	2.404	10.3927	5.3842	8.3919	25.7232	4.0804	2.8327	9.5961	9.5382	3.2976	18.7751	8.2269	9.6493	8.9099	7.0957	9.6473	13.8934	2.4224	17.7204	1.7634	2.323	1.9502	2.5488	6.6698	16.3636	2.93	1.7932	3.83	6.0448	11.412	13.1519	35.0722	16.1726	0.9617	24.3711	7.6324	5.5243	5.2928
'2014-01-20'	5.1966	2.7806	12.5312	1.5556	3.7366	4.5956	4.0527	4.1237	3.0109	2.3131	3.3999	2.4134	10.2678	5.3561	8.3125	24.996	4.075	2.8232	9.5961	9.1781	3.2719	18.4896	8.2269	9.8503	8.8041	7.0858	9.2581	13.542	2.4322	17.9059	1.7411	2.2943	1.9571	2.5488	6.6336	16.2988	2.8835	1.7835	3.7459	5.9499	11.2061	12.935	35.1	16.8187	0.9617	23.638	7.6763	5.5515	5.1665
'2014-01-21'	5.2481	2.8437	12.4942	1.538	3.7924	4.6305	4.0819	4.1582	3.0189	2.3376	3.3926	2.4509	10.4462	5.3935	8.3601	25.2481	4.1297	2.8516	9.6491	9.2303	3.2805	19.013	8.2269	9.8886	8.9452	7.1353	9.5111	13.62	2.481	18.1402	1.7559	2.323	1.9743	2.5488	6.7784	16.2988	2.8277	1.8126	3.7849	6.0189	11.2338	12.998	34.2859	16.8386	0.9677	23.7978	7.7509	5.5696	5.1981
'2014-01-22'	5.3513	2.8843	12.7901	1.5732	3.872	4.7351	4.1694	4.3052	3.0835	2.4027	3.422	2.4979	10.7763	5.6272	8.4951	26.1014	4.431	2.8895	9.8789	9.439	3.3319	19.1272	8.2269	10.0418	9.2345	7.3629	9.6716	14.0626	2.5396	18.4722	1.8191	2.3805	2.0329	2.5488	6.9141	16.5489	2.8649	1.832	3.887	6.1914	11.4765	13.7399	35.0722	17.3853	0.9886	24.8787	8.5146	5.7956	5.5362
'2014-01-23'	5.2825	2.8798	12.6237	1.5309	3.9119	4.6595	4.1111	4.2447	3.0351	2.4027	3.3705	2.4885	10.6247	5.5711	8.3522	26.0335	4.3488	2.8611	9.9142	9.6425	3.3062	18.9559	8.2269	10.3768	9.2203	7.3629	9.584	13.8738	2.5201	18.4038	1.7968	2.3566	2.0432	2.5488	6.8417	16.3729	2.7998	1.8126	3.878	6.0793	11.0986	13.6909	34.989	17.2958	0.9916	24.8041	8.5541	5.669	5.4776
'2014-01-24'	5.2882	2.8888	12.5404	1.5133	3.9278	4.7176	4.1169	4.2793	3.0512	2.4109	3.3852	2.5167	10.6693	5.5898	8.2807	26.0723	4.4803	2.8706	10.0379	9.4912	3.3233	18.5943	8.2269	10.3672	9.2979	7.4421	9.5743	14.03	2.5396	18.5601	1.8265	2.3757	2.0639	2.5488	6.9503	16.6785	2.8463	1.8223	3.893	6.0534	11.2184	13.7189	35.3868	17.3356	0.9976	24.9172	8.8086	5.7594	5.4866
'2014-01-27'	5.2252	2.8347	12.3277	1.4745	3.9597	4.706	4.1111	4.2361	3.0351	2.4109	3.3263	2.4979	10.3124	5.5711	8.2013	26.1789	4.4036	2.8327	10.2058	9.3764	3.2805	18.1471	8.3823	10.0513	9.2203	7.6005	9.01	13.8478	2.5103	18.0621	1.8228	2.5051	2.057	2.5488	6.8779	16.4099	2.8184	1.8029	3.914	6.0361	11.0863	13.7049	33.8325	17.6537	1.0006	24.4367	9.1246	5.7775	5.4055
'2014-01-28'	5.2653	2.8798	12.3185	1.478	3.872	4.7932	4.1927	4.3917	3.0432	2.4516	3.3043	2.4979	10.3481	5.6085	8.2887	25.6748	4.4036	2.8706	10.1263	9.486	3.2719	18.2041	8.1519	10.1949	9.2345	7.4025	9.7689	13.9129	2.5299	17.8473	1.7894	2.4332	2.0536	2.5488	6.887	16.8915	2.8091	1.8126	3.935	6.0189	11.1631	14.0619	33.0277	17.435	0.9976	25.5295	8.971	5.66	5.41
'2014-01-29'	5.3226	2.8617	12.4017	1.4639	3.9278	4.8455	4.3035	4.3398	3.0835	2.4597	3.3043	2.4885	10.4195	5.5805	8.3442	26.5959	4.3488	2.8801	10.1704	9.4756	3.289	18.0614	8.0067	10.6448	9.2345	7.3234	10.7468	13.8218	2.5103	18.2769	1.7485	2.4619	2.0364	2.5488	6.8236	17.0952	2.7347	1.8029	3.881	5.9585	11.4243	14.1949	32.269	18.0413	0.9976	25.3976	8.7867	5.5515	5.4055
'2014-01-30'	5.2539	2.8077	12.3462	1.4074	3.88	4.7467	4.2802	4.2966	3.0593	2.419	3.2822	2.4697	10.3303	5.5524	8.2252	27.2746	4.2557	2.8422	9.9495	9.3608	3.2805	17.6808	8.0836	10.4342	9.1569	7.2343	11.1116	13.594	2.4713	18.6186	1.7225	2.4524	2.0432	2.5488	6.6336	16.6229	2.7905	1.7932	3.875	5.9327	11.5134	13.8449	31.9822	18.757	0.9916	25.5389	8.6023	5.4158	5.2747
'2014-02-07'	5.2596	2.8978	12.3	1.411	3.8402	4.706	4.2277	4.2793	3.0593	2.4434	3.2896	2.4697	10.2411	5.515	8.2013	27.7303	4.294	2.8706	10.2146	9.3973	3.289	17.795	8.075	10.8267	9.1357	7.3827	12.2209	13.6656	2.481	20.0831	1.7485	2.4619	2.0536	2.5488	6.5883	16.4655	2.744	1.7932	3.836	5.9672	11.3874	13.8169	32.195	19.6218	0.9886	25.5013	8.7867	5.4791	5.4596
'2014-02-10'	5.3226	3.0014	12.6329	1.4639	3.8959	4.7874	4.2977	4.383	3.0916	2.476	3.3263	2.5167	10.5444	5.6553	8.2807	28.0599	4.3762	2.899	10.3737	10.1226	3.349	18.1756	8.8859	10.9799	9.5096	7.6499	12.3133	14.6092	2.5396	20.5029	1.7968	2.6535	2.0949	2.5488	6.7241	17.4471	2.7998	1.832	4.1181	6.1655	11.6486	14.2509	33.2774	19.7212	1.0215	26.6788	8.9535	5.6148	5.5498
'2014-02-11'	5.4658	3.1997	12.7809	1.4568	3.9437	4.8977	4.4493	4.5559	3.0997	2.4923	3.3411	2.5354	10.6514	5.8422	8.3919	27.8854	4.4036	2.918	10.356	10.0652	3.349	18.9274	8.792	10.9703	9.5378	7.7192	12.0895	14.4595	2.5592	20.2003	1.8265	2.6104	2.0984	2.5488	6.9684	17.4935	2.7905	1.8417	4.2322	6.7863	11.7039	13.9849	32.9444	19.0453	1.0245	27.7151	9.151	6.1753	5.4686
'2014-02-12'	5.4429	3.2223	12.6792	1.4674	3.9358	4.8455	4.5251	4.5213	3.0997	2.476	3.3263	2.5261	10.6336	5.7861	8.3442	28.0599	4.3872	2.9274	10.303	9.8773	3.349	18.9464	8.6555	10.8842	9.439	8.3031	12.4495	14.5376	2.5689	20.1417	1.8153	2.5769	2.1053	2.5488	6.8598	17.6324	2.7998	1.8417	4.2502	7.1744	11.6763	14.0479	34.7762	19.1546	1.0364	27.489	9.4494	6.0126	5.6129
'2014-02-13'	5.5002	3.1817	12.6884	1.4427	3.9039	4.9094	4.7058	4.5213	3.0916	2.4353	3.3116	2.5354	10.589	5.7113	8.3601	27.3521	4.2995	2.9085	10.0733	10.1486	3.3319	18.6609	8.664	10.396	9.4602	7.9963	11.783	14.5506	2.5885	19.2142	1.8079	2.5721	2.1053	2.5488	6.9051	17.7528	2.7719	1.8126	4.1481	6.9674	11.3874	13.6489	33.6383	18.4688	1.0394	26.5469	9.0983	6.0307	5.8067
'2014-02-14'	5.4945	3.2133	12.7532	1.4815	3.9198	4.8919	4.6592	4.5386	3.1077	2.4516	3.3337	2.5542	10.589	5.7581	8.3522	27.6624	4.2667	2.918	10.0821	10.2217	3.349	18.737	8.7408	10.5204	9.5237	8.0755	11.8414	14.6677	2.608	19.3704	1.8191	2.5961	2.1949	2.5488	6.9232	18.5955	2.8091	1.8417	4.2142	7.0795	11.7285	13.7189	33.8233	18.5881	1.0454	26.9143	8.9666	6.0849	5.96
'2014-02-17'	5.4544	3.2358	12.7069	1.4886	3.9358	4.8687	4.5776	4.5127	3.1158	2.4516	3.3631	2.5448	10.6247	5.7487	8.3442	28.6514	4.2119	2.9843	10.5151	10.3208	3.4518	18.7656	8.8177	10.7693	9.6648	8.1448	13.0236	14.7393	2.6275	20.1417	1.8413	2.8547	2.219	2.5488	7.0137	18.5955	2.7998	1.8417	4.3973	7.0968	11.7039	13.7049	33.6198	19.2839	1.0454	27.0933	8.892	6.2025	6.1944
'2014-02-18'	5.3054	3.2178	12.5774	1.4639	3.888	4.7118	4.5134	4.4349	3.0835	2.4109	3.3337	2.4979	10.2589	5.6553	8.1934	28.4187	4.1243	2.918	10.3825	9.9973	3.486	18.3088	9.2103	10.5204	9.4955	8.214	12.7706	14.4074	2.608	20.171	1.8376	2.8643	2.188	2.5488	6.8236	20.2068	2.7719	1.8223	4.3162	6.8122	11.286	13.3759	33.333	19.5622	1.0304	26.4245	8.9096	6.0578	6.0412
'2014-02-19'	5.4372	3.2313	12.6237	1.5168	3.9198	4.8745	4.665	4.4522	3.0997	2.4434	3.4588	2.5542	10.25	5.702	8.3442	27.8757	4.1735	2.9559	10.4797	9.8251	3.5032	18.2041	9.142	10.9225	9.6083	8.2833	12.2695	14.4205	2.6764	19.7024	1.8413	2.8212	2.1914	2.5488	6.887	20.1698	2.9114	1.9095	4.3462	7.0278	11.2553	13.5089	33.1387	19.1745	1.0334	26.9614	8.9052	6.1663	6.235
'2014-02-20'	5.3799	3.1952	12.7624	1.5097	3.9437	4.7641	4.5484	4.4781	3.1077	2.4516	3.8047	2.5261	9.9467	5.7207	8.2172	27.4879	4.1352	2.9748	10.5946	9.6112	3.5203	18.4135	9.0567	10.5587	9.6225	8.1547	11.7295	14.3684	2.6178	19.1263	1.9044	2.7254	2.1638	2.8021	6.9051	20.3272	2.8835	1.8804	4.2292	7.183	11.2338	13.3759	33.851	18.5085	1.0424	26.3962	8.8306	6.0488	6.2891
'2014-02-21'	5.3226	3.1096	12.5867	1.478	3.872	4.7351	4.4726	4.3571	3.0835	2.4516	3.6869	2.4885	9.795	5.5992	8.1934	27.4879	4.053	2.9748	10.3914	9.6321	3.4518	18.1756	8.9798	10.3672	9.566	8.1448	11.5203	14.1602	2.5689	18.9408	1.8599	2.7781	2.1053	2.8443	6.7603	19.929	2.8091	1.861	4.2202	6.9502	11.3966	13.2919	33.703	18.757	1.0215	26.1324	8.3785	5.9403	6.1403
'2014-02-24'	5.1622	3.1231	12.189	1.5309	3.8003	4.6131	4.3268	4.2188	3.0189	2.3783	3.5471	2.4509	9.5363	5.4403	8.0029	27.1097	3.708	2.9085	10.0467	9.1416	3.3833	18.0138	9.125	10.5108	9.2697	8.0557	11.8365	13.7437	2.5201	19.0873	1.7819	2.6727	2.0639	2.6601	6.4164	21.9201	2.7068	1.832	4.0401	6.9071	11.8606	12.627	32.7594	18.4091	0.9946	25.3599	7.5402	5.5243	6.1854
'2014-02-25'	5.0591	2.9924	11.9116	1.4992	3.7445	4.555	4.2568	4.0977	2.9867	2.3538	3.5986	2.404	9.3936	5.3281	7.8917	25.4614	3.6532	2.8516	9.6845	8.9172	3.3062	17.5951	8.5701	10.2332	8.9664	7.4817	10.6543	13.5485	2.4517	17.7302	1.7225	2.62	2.0157	2.5718	6.1449	21.2903	2.6789	1.8029	3.935	6.5535	11.5196	12.263	30.8166	16.938	0.9767	24.5215	7.7597	5.452	5.8924
'2014-02-26'	5.0705	3.0781	11.8653	1.5415	3.7764	4.5317	4.2743	4.0804	2.9544	2.3376	3.7311	2.4134	9.2776	5.3842	7.9552	25.4227	3.697	2.8706	9.6933	8.9694	3.2976	17.7093	8.2372	10.1279	8.9523	7.452	10.2359	13.9324	2.4615	17.8278	1.7188	2.7733	2.0915	2.5411	6.1901	21.9015	2.7626	1.8126	3.989	6.6915	11.455	12.095	30.0764	16.7094	0.9767	24.7288	7.5709	5.5153	5.7977
'2014-02-27'	5.1221	3.0105	11.8746	1.5415	3.8242	4.7583	4.4201	4.0804	3.0028	2.4027	3.9813	2.4228	9.3133	5.3374	7.9552	25.4711	3.6587	2.918	9.4282	9.1781	3.3147	17.4048	8.2287	9.9365	8.9241	7.7093	9.6765	13.5029	2.4615	17.8376	1.678	2.7733	2.0949	2.5065	5.9458	20.9292	2.7626	1.8029	3.869	6.8726	10.6254	12.067	29.5121	17.0076	0.9617	24.8701	7.3691	5.3887	5.6625
'2014-02-28'	5.1049	3.033	11.8653	1.5415	3.8322	4.7467	4.391	4.0891	2.9705	2.4434	3.9519	2.4322	9.6612	5.3748	7.8838	25.7523	3.697	2.899	9.6049	9.4442	3.3233	17.538	8.4506	10.2907	8.9593	7.4421	9.9781	13.6656	2.481	17.984	1.6557	2.8355	2.1018	2.5411	5.9277	20.142	2.8091	1.8029	3.905	6.7174	11.0955	12.263	29.6509	17.266	0.9737	25.4447	8.0318	5.3254	5.5362
'2014-03-03'	5.0705	3.2268	12.0041	1.5274	3.9278	4.6712	4.356	4.1669	2.9786	2.476	3.9592	2.4415	9.5006	5.4029	7.7964	26.6928	3.6423	3.0885	9.6933	9.7521	3.3576	17.5856	8.6128	10.4725	9.0863	7.6104	9.9781	13.6981	2.5396	18.521	1.6557	2.826	2.1638	2.5718	5.8734	20.9014	2.7626	1.8417	3.956	6.8208	11.0648	12.326	29.2068	17.4847	0.9886	25.4353	8.677	5.3526	5.8608
'2014-03-04'	5.082	3.2042	12.041	1.5027	3.888	4.7118	4.5018	4.1064	2.9705	2.4597	3.9224	2.4415	9.5006	5.4403	7.7409	26.877	3.7135	3.1074	9.5431	9.1781	3.3404	17.3953	8.4165	10.3194	9.2556	7.6202	9.7543	13.7892	2.5103	18.7163	1.626	2.7685	2.1638	2.614	5.8191	21.7071	2.744	1.8223	3.887	6.6915	10.6346	12.088	30.3725	17.6139	0.9886	26.5092	8.8964	5.2621	6.0006
'2014-03-05'	4.9846	3.1727	12.041	1.5133	3.8561	4.7234	4.3968	4.0545	2.9544	2.4272	3.7532	2.4228	9.4828	5.4029	7.6456	26.6347	3.6423	3.0601	9.5254	9.0738	3.3661	17.2906	8.2714	10.3289	9.0722	7.6104	9.9684	13.6396	2.4713	18.3843	1.6557	2.8308	2.0708	2.71	5.9367	21.207	2.7068	1.8126	3.869	6.8639	10.4441	12.144	30.4558	17.2362	0.9737	26.5092	8.8525	5.3435	5.96
'2014-03-06'	5.0419	3.1727	12.0688	1.5133	3.8083	4.7757	4.5192	4.0891	2.9544	2.4353	3.8415	2.4228	9.5006	5.4122	7.725	25.9365	3.8394	3.0601	9.5431	9.0425	3.4261	17.3477	8.3226	10.1854	9.0299	7.4124	10.2067	13.5355	2.481	18.2476	1.6409	2.7972	2.0915	2.6831	5.81	21.42	2.7905	1.8126	3.872	7.0105	10.3427	12.158	31.0849	16.9579	0.9856	26.3679	9.4626	5.2621	6.1944
'2014-03-07'	5.0018	3.0916	12.078	1.5133	3.7844	4.6886	4.5251	4.0459	2.9382	2.419	3.9372	2.4228	9.3847	5.3561	7.6853	25.6845	3.7847	3.079	9.4812	9.2147	3.4432	17.6617	8.3567	10.0035	9.0158	7.2838	10.737	13.6916	2.4713	18.0328	1.6372	2.8212	2.0467	2.6486	5.8191	21.0218	2.7254	1.8126	3.902	7.114	10.5117	12.347	31.6862	17.6537	0.9856	25.5672	9.4582	5.2169	6.2981
'2014-03-10'	4.8356	3.015	11.7821	1.4357	3.7047	4.5143	4.3443	3.847	2.8736	2.3376	3.8268	2.3382	9.0278	5.1692	7.5186	24.5209	3.6039	3.0032	9.1896	8.9172	3.3147	17.2621	7.9043	9.7546	8.9241	6.8285	10.7419	13.132	2.3833	17.2713	1.5406	2.6296	1.9674	2.5372	5.4209	20.0031	2.6882	1.7641	3.941	6.8036	10.5086	11.948	32.306	16.6597	0.9558	24.6252	9.1641	4.8643	6.1764
'2014-03-11'	4.8471	3.015	11.5786	1.418	3.6888	4.5782	4.3501	3.7865	2.914	2.3538	3.8415	2.3289	9.0814	5.1785	7.5344	24.1428	3.7628	2.9843	9.4724	8.9172	3.4004	17.3858	7.6909	9.4865	8.8323	6.8384	11.1116	13.1125	2.3736	17.3201	1.5592	2.5577	1.9743	2.5679	5.5114	20.0864	2.744	1.7544	3.953	6.8553	11.0279	11.7661	32.0378	16.6497	0.9647	24.7759	9.7259	5.0542	6.2666
'2014-03-12'	4.9044	2.9744	11.5509	1.4286	3.6728	4.6479	4.4026	3.7087	2.914	2.3538	3.6575	2.3382	9.0189	5.2159	7.6297	23.9974	3.8668	2.918	9.5342	8.7398	3.409	17.3572	7.7592	9.4865	8.8676	6.7197	10.3819	13.1385	2.3833	17.1737	1.5666	2.5721	2.026	2.5795	5.5204	20.2994	2.7347	1.7641	4.0191	6.8122	10.9511	11.7731	31.6492	16.3416	0.9617	25.0397	9.7961	5.2983	6.0727
'2014-03-13'	5.0648	2.9789	11.4954	1.4674	3.7445	4.7176	4.4493	3.7692	2.9221	2.4027	3.6649	2.3476	9.1884	5.2533	7.6773	24.8312	3.8942	2.918	9.5166	8.7659	3.3918	17.3667	7.8104	9.5153	8.9241	6.7395	10.6446	13.1841	2.4029	17.7399	1.5889	2.5673	2.0191	2.6332	5.5747	20.0216	2.744	1.7738	4.0191	6.726	11.031	11.871	33.7308	16.6696	0.9677	25.2657	9.6162	5.3978	6.0502
'2014-03-14'	5.1507	2.9338	11.3289	1.4498	3.6808	4.6712	4.3968	3.6741	2.8979	2.3701	3.6575	2.3382	9.126	5.4122	7.59	24.4434	3.8285	2.918	9.3575	8.5624	3.3404	17.2811	7.6994	9.5727	8.8606	6.6009	10.7711	13.0995	2.4127	17.3494	1.5592	2.5194	1.9985	2.7407	5.4842	19.8364	2.7626	1.7641	4.0521	6.269	10.7698	12.053	33.9806	16.6895	0.9677	24.5875	9.5109	5.3164	6.0862
'2014-03-17'	5.1507	2.9609	11.5416	1.4498	3.7286	4.6828	4.3793	3.7087	2.9221	2.3864	3.7311	2.3758	9.1706	5.3842	7.6138	24.5112	3.8778	2.9274	9.5342	8.7659	3.349	17.2811	7.8019	9.745	8.9946	6.7098	10.4743	13.2361	2.4224	17.7302	1.5926	2.6008	2.0432	2.7215	5.6109	21.2903	2.8091	1.7738	4.0431	6.2	10.8282	12.172	34.7484	16.9976	0.9737	25.0585	10.0946	5.3887	6.5416
'2014-03-18'	5.0934	3.0285	11.5416	1.4321	3.8481	4.6479	4.3035	3.7433	2.9302	2.4272	3.6943	2.3758	9.117	5.3094	7.6138	24.1913	3.7682	2.899	10.4886	8.7294	3.3661	17.4714	7.8104	9.6684	8.9805	6.7692	10.1435	13.1645	2.4127	17.7887	1.5963	2.5913	2.0432	2.71	5.5747	21.8089	2.7905	1.7835	3.935	6.2	10.6285	11.899	34.4154	16.6795	0.9826	25.7273	10.1253	5.3073	6.6318
'2014-03-19'	5.1851	2.9879	11.6064	1.4215	3.8481	4.6421	4.216	3.8124	2.914	2.4272	3.7164	2.357	9.0189	5.244	7.5821	24.4143	3.708	2.9085	10.4444	8.3381	3.3319	17.205	7.5202	9.6876	8.8747	6.6405	10.2603	12.9953	2.4127	17.574	1.6075	2.5434	2.0743	2.6639	5.629	21.3366	2.7626	1.7544	3.983	6.1137	10.524	11.5911	33.3515	16.5106	0.9946	25.8969	10.1297	5.3164	6.7354
'2014-03-20'	5.1507	3.015	11.4399	1.3969	3.8003	4.6131	4.1985	3.6828	2.8898	2.3864	3.7311	2.3382	8.9654	5.1972	7.5106	24.0555	3.6916	2.8611	10.4002	7.9415	3.2719	16.7863	7.1446	9.4291	8.6983	6.6405	9.6473	12.6504	2.3736	16.6074	1.5443	2.4763	2.0295	2.5987	5.4933	19.929	2.744	1.7447	3.878	6.0534	10.269	11.5001	32.195	16.0633	1.0065	24.8795	10.2833	5.0994	6.7354
'2014-03-21'	5.6664	3.0826	11.6156	1.4286	3.9597	4.828	4.4085	3.7606	2.9463	2.4679	3.8562	2.3946	9.4204	5.3374	7.8123	24.5112	3.9435	2.9274	10.6476	8.1241	3.3747	16.8529	7.3153	9.5153	8.9946	6.8087	10.1338	13.0018	2.4322	16.9198	1.626	2.5242	2.0811	2.6831	5.7286	20.0494	2.8184	1.7738	3.956	6.2345	10.5732	11.8641	32.6669	16.3316	1.0633	25.2092	11.3103	5.6057	6.7354
'2014-03-24'	5.6148	3.1051	11.8283	1.4427	3.9836	4.8571	4.4434	3.8643	3.0512	2.5005	3.8415	2.4134	9.5988	5.4122	7.8123	24.6179	4.0804	2.9559	10.6299	8.072	3.3833	16.8529	7.3922	9.343	9.0863	6.8681	10.7516	13.132	2.4615	16.8905	1.6372	2.6775	2.1087	2.7944	5.8915	19.5215	2.8742	1.7835	3.929	6.269	10.5301	11.8361	31.7787	16.3217	1.0663	24.9078	12.4427	5.6238	6.7354
'2014-03-25'	5.5862	3.0961	11.9671	1.4357	4.0553	4.7932	4.3851	4.2533	3.0512	2.5412	3.8047	2.404	9.5988	5.3748	7.7726	24.8894	4.1023	2.9464	10.1263	8.2755	3.4175	17.1859	7.6397	9.1994	9.2415	6.8978	10.6349	13.0539	2.4713	16.9882	1.6483	2.644	2.1604	2.7407	5.9005	19.5215	2.8184	1.7835	3.911	6.1655	10.5025	11.7801	31.6122	16.4708	1.0752	24.9266	12.5041	5.6509	6.7354
'2014-03-26'	5.4888	3.0916	11.9578	1.4533	3.9756	4.7583	4.4026	4.409	3.0351	2.5167	3.79	2.3852	9.4739	5.3468	7.7806	24.7246	4.064	2.9274	10.2058	8.552	3.409	17.1669	7.6738	9.276	9.1427	6.8681	10.4013	13.6526	2.4517	16.8124	1.626	2.6248	2.1638	2.733	5.7919	19.8549	2.8091	1.7932	3.923	6.1137	10.5947	11.8431	31.8805	16.3714	1.0543	25.1527	12.4646	5.5153	6.7354
'2014-03-27'	5.5518	3.0105	11.8746	1.4427	3.9676	4.8338	4.5601	4.2447	3.0674	2.5086	3.709	2.3758	9.4025	5.2907	7.7726	25.219	4.0585	2.899	9.9849	8.4842	3.3833	16.9005	7.5799	9.1036	9.0369	6.6702	9.8516	13.2947	2.4224	16.4805	1.6	2.5625	2.1363	2.7292	5.7376	18.9289	2.7998	1.7738	3.842	5.9585	10.4165	11.8431	30.3725	16.0633	1.0454	24.9172	12.6972	5.4249	6.9924
'2014-03-28'	5.5403	2.9564	12.0041	1.4427	3.9597	4.8106	4.5776	4.2706	3.0755	2.5005	3.6943	2.357	9.5096	5.244	7.8282	25.8978	4.2228	2.9274	10.1263	8.385	3.3918	16.7672	7.6055	8.8165	9.7918	6.8582	9.1559	13.171	2.4029	15.8166	1.5852	2.5673	2.1673	2.7292	5.7829	18.4103	2.7998	1.7738	3.842	6.1396	10.1553	12.046	30.5853	15.5364	1.0573	24.465	11.5912	5.3345	7.0465
'2014-03-31'	5.569	2.9744	11.6249	1.418	4.0154	4.9036	4.4668	4.1064	3.1077	2.5249	3.7017	2.3664	9.3936	5.1972	7.7964	24.7924	4.1681	2.899	9.9495	8.3798	3.3147	16.5103	7.6909	8.6824	9.7706	6.8978	9.0586	13.0279	2.3931	16.0314	1.5518	2.5194	2.1225	2.7253	5.801	18.5492	2.7533	1.7641	3.851	6.3207	10.2874	12.228	31.1866	15.6955	1.0484	24.2389	12.2188	5.2893	7.3305
'2014-04-01'	5.5747	3.0014	11.6249	1.4251	4.0712	4.8745	4.4551	4.0977	3.1642	2.5412	3.709	2.3664	9.5542	5.2814	7.8441	25.2772	4.2174	2.899	10.0909	8.4476	3.3233	16.6626	7.7336	8.8165	9.7988	6.9176	9.2143	13.1385	2.4127	16.0899	1.5703	2.5434	2.1294	2.756	5.7557	18.9752	2.837	1.7738	3.923	6.3035	10.2321	12.606	32.0193	15.7452	1.0633	24.7665	12.4207	5.3435	7.1682
[truncated: 1,344 more rows]
[truncated: 139 more columns]
