# Supplementary material for: Global motion filtered nonlinear mutual information analysis: Enhancing dynamic portfolio strategies
Source: PLoS One. 2024 Jul 11;19(7):e0303707. doi: 10.1371/journal.pone.0303707 (PMC11239051; doi:10.1371/journal.pone.0303707)
Supplement: S1 Data — (ZIP) [file pone.0303707.s003.zip › priceSP5002009-2019.xlsx]

## Sheet: Sheet1
09/30/2009	27.83	39.28	22.38	49.47	37.27	29.22	61.08	25.28	30.99	14.82	42.74	56.76	44.11	14.75	32.06	24.37	34.6	26.79	30.62	34.91	65.01	36.33	36.4	47.36	25.4	91.83	77.58	37.68	54.35	13.12	28.18	72.73	36.01	19.94	33.9	146.22	54.15	16.92	57.01	27.24	37.52	69.75	100.6	28.99	216.82	49.2	22.52	20.1	10.59
10/01/2009	26.61	37.94	22.03	48.68	36.53	28.86	59.75	24.8	30.85	13.83	40.71	55.95	40.9	13.95	30.94	23.89	32.56	25.47	30.4	34.33	62	36.97	35.38	46.88	24.6867	89.6	75.4	36.03	52.9	12.92	27.78	68.49	34.73	19.77	32.46	145.62	52.11	16.21	55.71	25.53	37.01	68.29	97.17	27.9	208.8	49.05	22.1	19.98	10.25
10/02/2009	26.31	37.48	21.62	49.84	37.5	28.43	58.9	24.52	30.37	13.78	41.1	54.96	43.08	14.09	30.85	23.72	31.76	25.81	30.76	33.33	61.27	36.43	35.65	45.92	24.6267	89.95	75.53	35.47	51.8	12.82	27.68	67.99	33.95	19.53	32.49	146.05	51.4	16.34	56.7	26.71	36.41	67.3	98.21	27.6	206.93	48.86	22.26	19.83	10.01
10/05/2009	26.82	37.65	21.89	50.33	37.99	28.76	60.1	24.78	30.65	14.7	41.57	55.87	42.75	14.36	31.64	23.76	33.01	26.39	31.13	33.87	64.23	36.2	36.44	46.71	25.2	92.51	76.13	36	52.92	13.42	28.45	70.51	34.81	19.45	33.22	145.14	52.28	16.96	56.95	26.93	37.1	67.26	101.07	27.7	213.1	50.11	22.2	20.14	10.12
10/06/2009	27.22	38.6	22.15	50.18	38.33	29.47	59.51	25.18	30.79	14.78	43.02	55.91	44.83	14.55	33.03	24.03	33.55	26.9	31.19	34.34	65.18	36.48	37.25	46.59	26.0733	96.5	77.69	37	52.83	13.89	28.52	70.41	35.34	19.5	33.52	147.08	52.29	17	57.27	26.63	37.87	67.56	102.78	28.17	213.11	49.84	22.46	20.28	9.95
10/07/2009	27.1	38.59	22.41	50.04	38.41	29.5	60	25.2	30.72	14.83	43.18	56.21	45.9	14.52	33.04	24.18	33.36	26.42	31.38	34.23	65.73	36.75	36.91	47.66	26.76	97.67	78.15	37.55	53.14	14.2	28.74	71.2	35.18	19.58	33.99	147.21	51.79	17.35	57.58	26.92	38.1	67.72	102.96	28.5	213.5	50.59	22.32	20.28	10.15
10/08/2009	27.4	38.38	22.4	50.11	39.14	29.72	61.13	25.25	30.55	14.83	43.7	56.31	43.75	15.15	32.77	24.39	33.5	27.33	31.48	34.75	66.99	36.92	36.61	44.72	27.6733	100.52	79.2	37.88	53.9	14.35	28.91	73.27	35.75	19.68	34.98	147.12	52.3	17.33	57.55	26.71	38.59	68.46	103.57	28.47	213.86	51.15	22.34	20.43	10.25
10/09/2009	27.47	38.47	22.61	50.08	39.07	29.74	60.94	25.27	30.71	14.81	45.01	56.75	44.22	15.39	31.83	24.57	33.4	27.74	31.92	34.7	68.89	36.67	36.68	46.33	27.96	99.86	80.24	38.11	53.87	14.24	28.9	73.56	36.29	19.79	34.94	145.92	52.69	17.5	58.19	27.3	38.44	68.75	106.44	28.68	216.55	51.56	22.47	20.49	10.29
10/12/2009	27.46	38.26	22.74	50	39.51	29.85	62.01	25.27	30.83	14.85	45.71	57.18	44.4	15.47	31.94	24.45	33.81	27.8	31.66	35.06	68.84	36.91	37.73	46.53	28.0933	99.33	81.24	38.86	53.38	14.25	29.21	73.9	36.4	20.1	35.08	144.87	51.66	18.03	57.75	27.77	39.11	68.61	105.68	28.63	217.73	52.07	22.7	20.72	10
10/13/2009	27.29	38.14	22.62	49.65	39.42	29.95	61.45	25.28	30.46	14.78	45.15	56.71	44.53	15.3	30.81	24.21	33.84	27.77	31.02	34.74	67.91	35.83	37.17	46.32	28.18	98.01	82.32	38.36	52.6	14.11	29	72.71	36.81	20.05	34.84	144.7	51.9	17.81	57.7	27.77	39.26	68.81	104.71	27.74	213.79	51.68	22.6	20.66	9.94
10/14/2009	27.59	39.2	23.07	51.2	39.26	29.91	63.35	25.29	30.5	15	45.91	57.63	44.41	15.96	30.54	24.49	35	28.85	31.85	35.62	73.23	37.63	38.12	47.62	28.8533	99.91	83.58	41.29	54.27	14.32	28.82	74.58	37.76	19.82	35.09	143.95	52.51	18.59	57	28.53	40.62	68.56	108.98	28.18	226.06	52.26	22.94	21.22	10.06
10/15/2009	27.62	39.37	23.35	51.91	38.8	29.66	64.9	25.56	30.96	14.97	45.59	58.87	44.61	15.68	30.46	24.6	35.19	27.91	32.15	35.89	73.28	37.26	40.04	46.61	29.04	102.67	83.95	41.01	53.95	14.36	29.01	74.36	38.12	19.76	35.54	144.67	51.76	18.1	54.5	28.61	40.92	68.35	111.08	28.13	226.16	52.2	23.21	21.53	10.1
10/16/2009	27.21	39.65	23.53	51.43	39.12	29.99	66.48	25.61	31.43	14.78	45.2	57.92	43.2	15.07	30.95	24.41	34.42	27.44	31.67	35.56	72.61	36.1	39.45	46.16	28.3	102.75	82.98	40.81	53.64	14.04	28.9	72.05	37.8	19.95	34.95	144.52	53.19	17.26	55.17	28.25	40.73	69.26	110.07	27.24	225.55	51.32	22.88	21.53	10.02
10/19/2009	27.4	39.41	23.43	52.23	38.69	30.69	68.52	25.99	31.72	15.16	46.2	58.56	41.17	15.25	31.9	24.34	34.81	27.89	32.02	36.05	72.96	36.5	40.08	45.86	29.52	104.06	83.79	41.37	54.73	14.07	29.3	74.28	38.22	19.91	35.74	144	53.45	17.16	55.49	27.03	40.86	68.9	112.03	27.23	230.43	51.7	22.97	21.64	10.16
10/20/2009	26.47	38.4	23.71	51.86	38.15	30.61	67.53	25.73	31.27	14.83	45.72	57.12	40.43	14.82	32.16	24.05	34.37	28.51	31.59	36.34	71.46	35.68	39.63	46.04	29.2733	104.14	83.24	41.06	54	13.79	29.34	72.25	38.6	19.87	35.42	140.94	51.89	17.01	55.42	26.46	39.79	67.52	114.07	28.9	236.6	51.44	23.04	21.82	8.57
10/21/2009	26.88	37.46	23.47	51.15	38.39	31.35	67.26	25.67	31.01	15.11	44.82	57.15	39.03	14.63	31.34	23.92	33.91	27.6	30.91	36.18	69.66	35.49	38.95	45.26	28.9333	101.46	81.97	40	53.43	13.82	29.05	70.96	38.09	19.78	35.1	137.99	50.63	16.51	55.31	25.56	38.81	67.48	112.05	28.06	233.81	50.67	22.69	21.49	8.21
10/22/2009	26.87	37.74	23.49	52.17	37.66	31.08	62.96	25.61	31.29	14.96	45.68	57.49	41.49	14.86	32.27	24.49	34.51	26.76	32.21	36.65	68.57	38.24	39.06	46.02	28.9933	102.08	83.22	41.55	55.03	14.04	29.11	73.63	38.32	19.9	36.44	139.1	51.07	16.52	55.59	26.34	39.45	68.04	112.24	29.25	233.8	51.1	22.46	21.31	8.38
10/23/2009	26.2	36.7	23.19	51.31	37.77	30.66	60.28	25.2	30.81	14.22	44.41	56.73	38.9	14.41	31.15	24.3	34.56	26.99	31.5	36.77	67.33	37.07	38.46	46.03	27.8667	99.39	81.14	41.28	54.43	13.73	28.68	73.14	37.79	19.49	34.58	137.62	49.89	16.22	55.08	26.07	39.17	67.5	112.93	29.67	231.2	50.16	22.24	21.35	8.75
10/26/2009	25.71	36.61	22.92	50.89	37.4	30.38	59.55	25.01	30.42	13.83	42.88	56.12	36.25	14.19	30.01	24.14	33.92	26.53	30.34	35.7	65.43	36.63	38.13	45.05	27.5867	97.83	80.22	41.45	55.21	13.28	28.69	73.28	36.84	19.28	34.88	137.46	48.29	15.4	55.07	25.51	39.39	67.5	113.02	28.49	227.99	49.84	21.92	21.39	8.47
10/27/2009	25.73	36.91	22.81	51.22	37.36	30.1	58.47	25.03	30.2	13.74	42.31	56.29	34.01	13.76	30.08	24.01	33.02	26.88	29.87	35.54	64.94	36.06	37.76	46.7	27.6133	98.16	80.72	41.62	54.78	12.81	28.84	72.74	36.98	19.06	35.95	137.17	47.75	15.45	54.61	25.39	39.87	67.44	109	27.76	221.9	49.85	22.12	21.27	8.37
10/28/2009	25.32	36.49	22.28	51.02	37.27	29.58	56.31	24.99	29.66	12.81	40.58	53.55	35.33	12.68	29.34	22.39	31.86	25.65	29.29	35.35	62.48	35.23	37.28	46.29	26.4733	93.85	77.61	40.15	52.83	11.93	28.59	69.78	35.61	19.05	34.67	136.42	47.22	15.01	54.53	24.76	38.58	66.6	104.47	27.27	221.62	48.43	22.16	20.98	8.12
10/29/2009	25.73	37.25	22.66	50.86	37.61	30.92	56.85	25.33	30.78	13.54	43.17	54.92	36.25	13.18	30.89	22.67	33.18	25.85	30.75	35.54	66.34	35.49	38.24	47.5	26.8067	97.09	80.08	41.42	55.17	13	28.88	70.18	36.5	19.21	36.44	138.29	48.81	15.73	54.29	25.45	39.27	68.07	107.56	28.12	225.26	50.43	22.2	21.1	8.33
10/30/2009	24.74	37.26	22.15	50.57	37.08	30.12	54.98	24.34	30.22	13.07	41.49	56.25	33.62	12.35	29.93	22.31	31.58	25.72	29.57	34.89	63.49	34.67	36.82	46.76	26.42	94.12	77.13	40.12	54.17	12.42	27.85	68.78	35.65	18.97	34.84	135.31	47.8	14.58	54.06	23.91	38.18	68.36	104.63	26.66	216.49	49.33	21.8	20.81	8.12
11/02/2009	25.07	36.87	22.51	50.91	37.65	30.52	55.54	24.08	30.39	13.21	41.32	57.38	34.31	12.29	29.68	22.38	31.7	25.65	29.64	35.33	64.73	35.2	37.13	47.61	26.4	95.48	78.3	41.09	53.83	12.48	27.71	68.84	36.2	19.04	35.68	136.22	48.27	14.63	54.55	25.06	38.89	68.95	106.43	26.97	220.71	48.96	21.77	20.83	8.21
11/03/2009	25.03	38.54	23.2	50.43	38.14	31.91	57.4	23.93	30.57	13.31	41.51	56.36	39.22	12.58	30	22.6	32.14	25.9	29.74	34.99	63.4	35.24	38.42	48.43	27.3467	97.73	78.59	41.36	54.59	12.66	28.14	69.92	36.63	19.33	36.04	138.93	48.1	14.8	53.92	24.87	39.32	69.91	106.77	26.42	221.03	49.25	21.86	21.78	7.99
11/04/2009	25.05	37.42	23.14	50.91	38.51	32.21	56.68	24.19	30.75	13.3	41.37	57.82	36.2	12.63	30.21	22.51	31.65	25.43	29.62	34.69	62.94	36.99	38.35	49.95	26.9067	98.1	77.65	41.4	54.35	12.51	28.13	68.56	36.43	19.28	35.96	139.35	48.07	14.7	53.97	24.02	38.96	68.51	107.18	25.84	220.35	48.75	22.18	21.63	8.05
11/05/2009	26.13	37.72	23.43	51.62	38.97	32.43	58.86	24.75	31.33	13.86	42.57	59.16	39.28	12.77	30.62	22.87	32.98	26.53	29.05	35.29	65.47	37.23	38.7	50.9	27.66	99.04	79.51	42.05	56.53	12.89	28.98	69.61	37.54	19.59	37.74	140.21	49.77	15.13	54.84	24.57	40.05	68.85	110.99	26.73	226.61	49.27	22.5	22.12	8.05
11/06/2009	26.17	38.04	23.62	51.53	39.25	32.39	59.13	24.68	31.03	14.03	42.19	59.25	35.48	12.55	30.83	22.86	33.33	27.49	28.93	35.71	66.12	37.83	38.76	51	27.5267	98.87	80.15	41.93	56.37	12.89	28.8	67.53	37.75	19.56	37.21	140.32	49.68	15.05	55.12	24.47	40.24	70.54	110.23	26.9	227.51	49.5	22.64	22.55	8.08
11/09/2009	26.96	38.19	23.81	52.35	39.98	32.46	60.68	25.38	31.61	13.92	43.93	59.87	36.18	13.34	31.89	23.33	34.52	28.19	29.51	36.01	68.36	39.17	39.72	52.36	28.1133	100.82	82.03	42.9	59.91	13.34	29.17	70.92	39.2	20.5	39.05	143.24	51.35	15.77	56.29	25.23	41.78	71.64	113.91	27.45	235.5	50.86	23.05	23.02	8.31
11/10/2009	27	39	24.34	52.8	39.42	32.61	61.35	25.53	31.72	13.81	44	60.29	37.59	13.22	31.44	23.17	34.86	28.52	29.28	35.89	69.34	38.68	39.66	52.36	28.12	100.54	82.22	43.14	60.74	13.47	29.24	71.12	38.78	20.14	39.68	143.35	50.32	16.03	57.48	25.08	42.24	71.87	113.57	26.88	232.08	50.44	23.34	22.8	8.27
11/11/2009	27.46	40.28	24.27	53.26	39.1	32.16	60.87	25.63	31.7	13.59	44.94	60.06	36.75	13.5	32.07	23.3	35.06	29.4	29.36	36.18	70.85	39.14	39.99	53.39	27.9267	100.63	82.8	43.16	59.9	13.43	28.67	72.46	39.28	19.91	40.05	147.51	50.68	16.43	57.1	25.2	42.25	72.82	115.01	27.52	233.26	50.4	23.25	22.29	8.38
11/12/2009	27.43	38.69	23.98	53.23	39.44	32.25	60.16	25.4	31.39	13.06	44.09	59.47	36.26	13.28	31.58	22.9	34.27	28.39	28.86	35.87	69.98	38.43	39.42	52.5	27.78	97.95	82.53	42.34	58.81	13.2	28.12	72.32	38.69	20.27	39.5	144.19	50.28	16.06	54.76	24.8	41.84	72.2	113.92	27.3	231.25	49.94	23.12	22.12	8.19
11/13/2009	28.61	39.25	24.6	52.95	39.55	32.51	60.52	25.72	31.62	13.39	44.64	59.63	36.39	13.48	31.15	22.98	34.47	28.85	28.91	36.26	69.72	39.09	39.77	52.41	28.3	98.14	83.38	42.27	59.27	13.18	28.25	73.49	39.21	20.29	40.35	143.67	50.68	15.98	54.82	24.45	41.88	72.72	112.8	27.45	233.1	50.12	23.18	22.34	8.26
11/16/2009	29.37	39.6	24.52	53.63	39.92	31.93	61.55	25.79	32.12	13.66	45.37	59.93	35.75	14.01	31.45	23.23	35.11	29.48	29.37	37.23	70.66	38.8	40.52	52.86	28.8467	100.39	84.71	43.19	60.66	13.61	28.82	74.74	39.92	20.42	41.44	143.03	52.48	15.87	54.85	24.83	42.93	73.29	114.18	27.15	238.95	50.9	24.3	22.93	8.38
11/17/2009	29.63	39.86	24.28	53.31	40.25	32.2	61.52	25.89	31.96	13.3	45.24	60.06	36.1	13.74	31.23	23.23	34.68	29.59	29.2	37.64	69.59	38.32	41.14	52.56	28.78	100.62	84.5	43.32	59.32	13.76	29.1	72.84	40.02	21.63	41.36	142.62	52.53	15.77	54.94	24.91	42.2	73.81	115.6	26.93	239.01	51.32	24.23	22.88	8.27
11/18/2009	29.46	40.96	24.47	53.18	40	31.92	61.2	25.88	31.66	13.29	44.94	60.04	36.16	13.77	31.29	23.11	34.48	29.4	29.21	37.02	69.52	38.46	40.94	52.41	28.8133	99.75	83.81	43.11	59.97	13.76	28.83	73.7	39.48	21.43	41.57	145.86	52.02	16.35	55.68	25.09	42.48	73.57	115.64	26.76	235.8	51.05	24.52	22.49	8.39
11/19/2009	29.13	40.12	24.21	52.96	39.75	31.57	59.87	25.35	30.99	12.85	43.84	58.65	35.66	13.11	30.79	22.49	34.08	29.03	28.87	36.69	67.24	37.8	40.42	52.14	27.66	97.07	82.24	42.2	58.23	13.22	27.93	72.28	38.4	21.47	41.14	145.83	51.43	16.08	54.95	24.68	42.95	73.46	112.92	26.28	231.12	50.5	24.03	22.19	8.21
11/20/2009	28.91	39.74	24.49	53.64	39.83	31.62	59.1	25.28	31.27	12.65	44.1	58.62	35.1	13.38	30.72	22.46	34.1	29.28	29.12	36.69	67.01	37.57	40.64	52.14	27.76	96.47	82.34	42.04	57.4	13.13	28.08	71.99	38.03	21.29	40.93	147.42	51.7	16.09	54.33	24.6	43.3	73.7	111.36	26.19	225.66	50.39	24.46	22.26	8.09
11/23/2009	29.28	39.39	24.97	53.13	40.54	31.85	62.04	25.6	31.86	12.84	44.88	58.6	35.28	13.6	31.24	22.76	34.4	29.66	29.37	37.17	68.14	38.31	40.8	54.52	28.08	97.77	82.98	42.65	57.49	13.06	27.99	72.55	38.7	21.29	41.63	147.73	52.63	16.29	54.66	25.07	43.71	75.25	113.17	26.8	228.39	50.73	25.05	22.76	8.16
11/24/2009	29.24	39.16	25.02	54.24	40.54	31.26	62.55	25.77	32.18	12.65	44.52	59.08	35	13.11	31.36	22.72	34.13	29.3	28.99	37.11	67.4	38.14	40.81	55.16	28.7267	97.24	82.59	42.43	57.1	12.92	28.23	71.19	38.49	21.84	41.44	147.31	51.97	16.1	55.23	25.08	42.85	75.63	111.62	26.45	229.19	50.37	25.16	22.69	8.56
11/25/2009	29.54	39.47	24.98	54.41	40.58	31.4	62.67	26	32.16	13.2	45.43	59.33	34.68	13.29	31.15	22.7	34.61	29.48	29.1	37.26	67.43	38.14	41.25	55.1	28.9133	97.95	83.34	42.51	56.97	13	28.27	71.11	39.29	22.01	41.72	150.29	52.93	15.95	54.75	24.99	43.26	75.53	112.46	26.62	230.35	50.75	25.65	22.64	8.64
11/27/2009	28.85	39.45	24.86	54.08	40.51	30.65	61.71	25.58	31.55	12.78	43.65	58.29	33.3	12.85	30.26	22.23	33.84	29.44	28.27	36.78	64.24	37.05	40.88	54.24	28.2733	95.75	82.11	41.35	55.25	12.66	27.85	69.12	37.69	22.01	40.84	150.05	52.45	15.47	54.83	24.26	42.83	74.72	108.97	26.3	221.19	49.85	25.38	21.96	8.5
11/30/2009	28.92	39.3	24.69	54.49	41.04	30.81	60.99	25.99	32.19	12.74	46.03	58.13	28.4	13.51	30.57	22.4	33.75	29.9	28.41	36.56	65.21	38.12	40.92	54.03	27.9467	95.28	82.93	41.2	56.37	12.52	27.39	72.24	37.56	22.24	41.83	147.87	52.41	15.85	54.55	24.9	42.83	74.8	108.03	26.64	227.08	49.41	25.31	21.98	8.37
12/01/2009	29.44	40.38	24.85	54.48	41.5	31.66	61.5	26.58	33.04	13.14	46.4	58.9	30.84	13.86	30.74	22.53	34.21	30.9	28.52	37.05	65.45	38.92	41.67	54.79	28.4733	97.72	83.6	42.26	57.41	12.8	27.53	73.54	37.96	22.28	41.3	151.2	53.72	15.9	55.22	25.6	43.53	76	108.4	26.95	226.74	49.62	24.65	22.16	8.44
12/02/2009	29.49	40.61	24.76	54.44	42.03	31.6	60.4	26.89	33.94	13.06	46.73	58.62	31.19	14.23	30.85	22.54	35.05	30.18	28.48	37.08	65.51	38.87	41.54	54.61	28.66	96.37	84.23	44.12	58.29	13.64	27.64	74.77	37.83	22.08	41.04	150.48	53.78	15.65	55.95	26.19	43.13	76.5	109.05	27.36	227.71	49.07	24.77	22.67	8.59
12/03/2009	29.7	40.35	24.58	54.24	41.88	31.34	60.65	27.09	34.05	13	45.44	58.75	29.89	14.15	30.27	22.3	33.76	30.27	28.17	36.77	64.23	38.22	40.99	53.66	28.4133	94.9	82.49	44.07	58.11	13.27	28.02	74.17	37.89	21.8	38.87	151.4	53.77	15.76	56.47	25.57	43.54	77.31	107.95	26.75	225	48.34	25.16	22.52	8.47
12/04/2009	29.86	40.92	24.67	53.78	42.54	31.59	61.16	27.01	33.79	13.36	45.83	59.16	30.12	14.78	30.56	22.6	34.09	32.02	28.6	37.41	64.78	38.39	41	53.88	28.9733	94.2	82.09	44.49	60.51	12.99	28.24	76.94	38.95	21.8	39.3	152.08	54.68	16.28	56.69	26.61	43.79	78.05	108.87	26.93	223.49	49.2	25.14	22.96	8.52
12/07/2009	29.88	40.75	24.64	53.66	42.8	31.06	60.2	26.94	34.25	13.29	45.73	59.4	30.17	14.6	29.99	22.56	35.21	32.56	28.28	37.57	63.96	37.97	40.32	54.79	29.4667	93.34	81.91	44.54	58.58	13.05	28.77	75.62	38.42	21.76	39.41	153.36	55.82	15.89	56.01	25.86	43.97	78	107.04	26.81	221.53	50.07	25.28	22.93	8.5
12/08/2009	29.59	40.44	24.23	53.24	42.87	30.81	60.81	26.72	34.33	12.87	45.82	58.69	29.99	14.66	29.22	22.36	35.11	32.71	27.73	37.53	64.25	37.42	39.17	55.76	28.9867	92.52	80.53	43.98	58.62	12.87	28.46	75.64	37.85	21.6	39.13	156.9	55.66	15.41	55.12	25.86	43.46	77.37	106.59	26.91	223.87	51.94	24.9	22.72	8.48
12/09/2009	29.25	39.99	24.5	53.61	42.24	30.48	61.84	26.78	34.64	12.73	45.68	59.34	29.66	14.71	29.1	22.21	35.31	32.85	27.74	37.63	63.51	37.28	39.37	55.33	29.08	93.09	82.25	44.11	58.31	13.08	28.26	75.64	37.71	21.74	39.88	156.31	55.47	15.39	55.91	25.84	43.03	76.98	108.12	27.14	227	51.39	25.11	22.77	8.48
12/10/2009	29.69	39.82	25.05	54.07	42.68	30.51	63.26	26.98	34.92	12.74	46.43	60.59	28.93	14.62	29.37	22.25	35.97	32.44	27.9	37.67	65.07	37.69	40.1	57.43	28.8867	94.95	82.11	43.82	58.1	13.5	28.64	75.91	37.75	21.76	40.23	155.4	55.01	15.21	58.07	25.91	43.21	77.66	108.93	27.12	227.53	51.45	25.54	22.95	8.72
12/11/2009	29.64	40.37	24.79	53.77	42	30.49	63.36	27.82	35.58	13.08	46.55	60.36	28.37	14.85	29.62	22.2	36.1	34.65	28.63	37.82	64.93	38.44	40.04	56.51	29.2133	94.63	81.75	43.74	58.14	14.61	28.99	76.74	37.89	22.07	40.73	155.78	55.6	15.63	59.5	25.88	44.34	77.45	107.97	26.94	226.01	51.49	25.8	22.69	8.67
12/14/2009	29.97	41.05	25	53.78	41.96	30.23	64.92	28.16	35.41	13.46	47.14	61.71	29.08	15.35	30.1	22.38	36.64	34.59	28.63	38.27	64.73	39.04	40.82	57.68	29.5067	98.5	82.42	44.13	59.94	14.82	29.31	78.19	38.37	22.09	41.28	158.56	56.05	15.63	58.94	26.23	45.37	77.56	107.35	27.04	226.17	52.14	25.96	22.71	8.93
12/15/2009	29.9	40.59	25.78	53.99	41.44	30.64	64.69	28.1	35.06	13.67	46.75	61.74	28.93	15.19	29.76	22.56	36.44	33.93	28.41	38.17	64.63	38.4	40.95	59.16	29.6933	99.1	81.93	44	60	14.68	29.37	78.13	37.62	22.06	40.96	156.91	55.67	15.19	59	25.83	41.53	77.65	104.28	26.61	226.92	51.93	25.74	22.6	8.86
12/16/2009	29.77	40.72	26.13	53.88	41.84	31.24	65.17	27.75	35.18	14	47.06	60.92	28.95	15.27	30.05	22.39	36.33	34.57	28.72	38.14	66.08	38	41.58	59.61	29.5467	101.35	82.64	43.4	61.82	14.9	29.37	79.34	37.26	22.32	41.27	157.99	55.13	15.28	58.43	25.65	41.29	77.14	105.18	26.86	234.55	52.17	25.81	22.43	8.78
12/17/2009	29.44	40.78	25.86	53.58	41.66	30.54	64.33	27.76	34.82	13.77	46.06	60.34	28.21	15.14	29.66	22.18	35.5	34.3	28.31	38.31	65.95	37.81	41.66	58.9	29.28	99.97	81.17	42.58	62.34	14.5	29.29	79	36.42	22.54	40.45	158.15	54.47	14.86	57.98	25.37	40.94	75.48	103.45	26.59	234.9	51.3	25.77	22.06	8.7
12/18/2009	29.4	40.92	26.03	53.34	41.37	30.55	64.66	28	35.08	13.76	46.16	60.64	28.19	15.42	29.48	22.05	35.64	34.05	28.82	39.05	66.7	37.99	42.12	58.31	29.5533	99.86	81.31	43.18	63.22	14.58	29.35	79.82	36.3	22.41	40.51	158.29	53.44	15.03	57.6	25.53	39.5	74.86	103.99	26.77	238.81	51.26	25.78	22.53	8.9
12/21/2009	29.91	41.58	26.11	53.92	40.63	30.79	64.4	28.12	35.18	13.84	46.18	61.5	28.06	15.62	29.77	22.1	35.76	34.61	29.37	38.97	67.7	38.42	42.66	60.01	29.52	101.79	80.26	43.81	63.61	15.73	29.52	81.65	36.98	22.68	41.02	159.52	54.3	15.28	58.31	25.88	40.07	76.19	107	27.22	240.8	51.57	25.87	22.46	8.83
12/22/2009	30.18	41.47	26.31	54.12	40.88	30.8	64.11	28	34.84	13.66	46.33	62.26	31.05	15.87	29.43	22.37	35.91	35.83	29.61	39.24	68.45	38.86	43.04	60.36	29.4667	103.6	81.02	44.64	64.17	15.79	29.69	82.91	37.14	22.21	41.42	159.52	55.1	15.33	58.66	25.74	40.45	78.38	107	27.52	239.35	51.79	25.59	22.73	8.8
12/23/2009	30.3	41.37	26.32	54.09	41.27	31.33	64.45	28.22	34.73	13.9	46.6	62.6	29.41	16.26	29.44	22.37	36.75	36.14	30.11	39.15	68.88	39.22	42.94	60	29.66	104.5	81.29	46.26	64.78	16	29.82	85.2	37.2	22.25	41.21	160.28	54.96	15.19	58.76	25.62	40.76	79.15	104.99	27.65	238.68	51.77	25.7	22.84	8.82
12/24/2009	30.33	41.38	26.34	54.15	41.39	31.57	64.48	28.53	35.12	13.89	46.79	62.64	30.12	16.66	29.6	22.53	37.24	36.07	30.23	39.35	68.99	39.52	43.42	59.36	29.96	104.89	81.82	46.61	66.59	16.34	30.03	86.59	37.22	22.4	41.68	159.91	55.48	15.25	58.81	25.87	40.7	79.21	105.43	27.76	239.65	52.02	25.76	22.97	8.85
12/28/2009	30.4	41.22	26.41	54.53	41.85	31.63	64.68	28.59	35.03	13.94	46.8	63.45	31.5	16.73	29.65	22.79	37.27	35.09	30.35	39.04	68.07	39.48	43.47	59.18	29.7933	105.13	82.1	45.9	66.98	16.1	30.06	86.14	37.15	22.34	41.05	159.59	55.14	15.29	59.15	25.55	40.89	79.56	106.13	27.66	239.37	52.12	25.95	22.94	8.83
12/29/2009	30.33	40.76	26.37	54.26	41.83	31.57	64.64	28.45	35.32	13.68	46.95	63.61	31.66	16.03	29.69	22.88	37.18	35.07	30.33	38.89	67.46	39.14	43.18	58.57	29.7	104.52	82.68	46.17	65.81	16.03	30.06	84.17	37.51	22.47	40.88	159.47	55.21	15.12	59.21	25.56	40.42	79.72	105.44	27.63	238.9	52.16	25.85	22.76	8.82
12/30/2009	31.1	41.01	26.31	54.54	41.69	31.73	65.05	28.41	35.26	13.67	46.88	63.49	30.6	15.94	29.69	22.88	37.03	35.12	30.53	38.74	67.26	39.06	43.31	58.76	29.5533	104.22	82.24	46.97	65.25	16.3	29.88	83.85	36.93	22.55	40.8	159.47	54.96	15.07	58.99	25.56	40.34	79.69	105.4	28.02	237.27	52.12	25.61	22.74	9.05
12/31/2009	31.07	40.48	26.07	53.99	41.5	31.31	64.59	27.95	34.79	13.31	46.25	63.01	29.98	15.92	29.48	22.51	36.37	34.56	30.04	38.24	67.35	38.82	43.21	58.29	28.9267	103.17	81.06	46.18	64.29	16.12	29.4	82.11	36.49	22.41	40.52	158.07	54.13	15.06	58.68	25.37	39.46	78.86	105.35	27.97	232.2	51.7	25.25	22.56	9
01/04/2010	31.3	40.38	26.63	54.46	42.07	31.47	65.89	27.76	34.94	13.67	47.57	63.32	29.89	15.96	30.16	22.33	38.09	34.87	30.41	38.6	68.88	39.88	43.46	59.75	29.74	105.87	83.16	45.94	63.55	16.65	29.52	81.2	36.85	22.65	40.92	158.03	56.18	15.69	58.29	25.81	40.19	78.6	108	28.29	238.58	52.49	25.63	22.69	9.01
01/05/2010	30.96	40.14	26.44	54.02	42.33	31.64	66.02	27.65	34.54	13.53	48.95	62.85	29.33	16.36	31.06	22.21	38.02	36.78	30.91	38.43	69.43	40.81	44.18	60.4	29.36	107.12	82.47	44.98	62.88	16.13	29.21	80.59	37.09	22.88	40.83	156.71	58.02	16.2	57.89	26.18	41.21	77.87	108.84	28.59	239.61	51.9	25.23	22.6	9.04
01/06/2010	30.85	40.49	26.19	54.32	42.78	31.56	66.35	27.46	34.89	13.39	49.38	62.46	29.14	16.65	30.97	22.22	38.09	36.45	30.92	38.47	70.79	41.38	44.41	61.38	29.3733	108.8	81.79	45.15	62.55	16.97	29.22	79.83	37.01	23	41.49	155.24	59.78	16.39	58.09	26.58	40.89	77.66	108.92	28.16	234.67	52	25.22	22.45	9.16
01/07/2010	30.81	40.48	25.77	54.77	42.74	31.23	66.96	27.2	35.19	13.4	49.91	61.12	28.58	17.26	31.35	22.08	37.82	36.26	31.08	38.57	70.47	41.69	44.29	63.66	29.46	107.15	81.32	44.85	63.13	16.61	28.94	79.99	37.36	23.05	41.98	157.3	62.2	16.93	59.03	27.65	41.54	77.64	107.94	29.35	237.25	51.88	25.24	22.54	9.09
01/08/2010	30.8	40.64	26.05	55.05	42.57	30.84	67.68	27.01	35.61	13.78	49.41	60.47	29.34	16.86	31.37	22.14	38.39	35.54	31.21	39.32	69.82	41.84	44.38	63.94	29.8933	106.59	81.84	45.18	62.92	17.02	28.46	79.39	38.07	23	41.95	155.28	61.6	16.78	59.17	27.34	39.91	77.91	108.05	29.53	238.92	52.07	24.82	22.71	9
01/11/2010	30.82	40.24	26.34	55.33	42.53	30.86	67.75	27.23	35.98	13.87	50.71	60.64	29.63	16.99	31.59	22.17	38.22	35.32	31.21	39.55	70.29	42.38	43.98	64.31	29.7533	106.91	83.34	45.29	63.25	17.45	28.63	80.48	38.71	23.23	41.47	155.48	60.87	16.93	58.83	27.34	39.23	78.41	110.41	29.02	242.81	51.8	25.08	22.78	9.07
01/12/2010	30.45	39.54	26.52	55.17	42.26	30.53	66.64	27.2	35.62	13.71	50.45	60.12	28.46	16.55	31.3	22.3	37.69	36.11	31.18	38.74	69.77	41.7	43.44	63.46	29.5467	105.29	82.28	44.3	63.34	15.52	28.62	78.59	38.31	23.12	42.02	155.14	60.43	16.36	59.76	27.43	39.26	77.25	110.9	29.07	238.47	51.72	24.81	22.56	9.14
01/13/2010	30.69	40.09	27.04	55.29	42.74	30.66	66.62	27.38	36.06	14.08	51	59.87	29.06	17.01	31.59	22.29	38.07	37.34	31.46	38.85	70.52	42.21	44.36	64.97	29.38	106.82	83.1	45	63.51	15.98	28.87	80.42	39.75	23.22	42.15	154.75	61.16	16.62	60.37	27.9	39.73	77.5	111.62	29.29	239.42	51.93	24.99	22.78	9.15
01/14/2010	31.15	39.56	27.21	55.35	43.12	30.74	66.69	27.48	36.2	14.09	51.67	60.19	28.6	16.82	31.26	22.23	37.92	37.4	31.64	38.86	69.22	42.02	44.61	66.22	29.52	107.4	82.07	45.29	63.49	15.81	28.89	79.94	39.79	22.98	42.68	154.38	61.56	16.82	61.71	28.52	39.35	77.04	111.05	29.25	237.9	51.69	25.05	22.97	9.51
01/15/2010	30.43	39.31	26.92	55.49	42.81	30.54	65.64	27.34	36.01	14.04	51.11	60.04	28.06	16.43	30.53	22	37.89	36.06	30.91	38.44	67.76	41.62	44	66.65	29.2933	107.66	82.77	43.84	62.71	15.63	28.66	79.43	39.48	22.6	42.39	155.08	60.82	16.26	61.57	27.76	38.93	76.29	108.31	29.03	238.09	51.41	25.07	22.4	9.43
01/19/2010	30.8	39.5	27.37	56.2	43.75	30.54	67.25	27.69	36.44	14.13	52.1	61.74	28.25	16.94	30.83	22.25	38.37	37.17	31.39	38.68	68.3	42.06	44.19	68.06	29.8067	108.4	82.58	44.08	63.45	15.62	29.1	80.89	40.07	22.5	42.96	157.28	60.65	16.32	61.44	28.17	39.1	77.29	110.74	29.53	240.01	51.95	25.65	22.7	9.62
01/20/2010	30.63	39.16	27.14	56.24	43.51	30.9	67.13	27.17	36.52	13.71	51.15	61.2	27.96	16.65	30.3	22.14	37.96	37	31.22	38.32	67.13	41.9	44.33	67.68	29.9733	106.46	81.48	44.1	63.99	15.23	28.85	79.08	39.61	22.45	42.98	156.37	60.2	16.49	60.8	28.5	38.77	76.79	108.95	30.96	238.26	51.43	25.46	22.57	9.48
01/21/2010	30.52	39.23	26.58	55.56	43.09	30.44	63.83	26.52	36.11	13.37	50.47	59.75	27.55	15.8	31.3	22.31	37.12	37.23	30.83	38.2	65.95	40.75	43.98	65.5	28.9467	105.06	79.86	42.5	62.3	14.25	28.55	77.3	38.66	22.11	42.16	157.33	59.2	15.47	59.6	29.08	38.17	76.15	104.72	30.67	230.24	51.14	24.95	22.23	9.2
01/22/2010	29.17	39.74	26.66	54.51	42.18	30.47	61.32	25.78	35.42	13.02	49.1	58.71	26.5	15.33	31.83	22.7	36.09	36.05	29.98	37.37	65.85	39.76	42.18	65.1	28.6267	102.03	78.07	40.54	61.88	13.4	28.13	75.44	38.62	22.06	38.59	155.87	57.77	14.9	58.74	28.15	37.15	75.08	101.26	29.27	225	50.85	24.6	22.14	9
01/25/2010	29.45	40.5	27.11	54.7	41.88	29.77	60.25	25.91	35.62	13.41	50.18	58.46	26.09	15.54	32.12	22.82	36.5	36.51	30.35	37.13	66.01	40.43	43.2	65.55	28.5667	104	80.26	40.85	62.05	13.39	28.43	76.58	38.58	22.15	37.79	156.44	57.78	14.98	58.96	27.57	37.53	75.78	103.5	29.76	226.46	50.86	24.33	22.07	9.01
01/26/2010	29.29	40.55	27.44	54.48	41.83	29.63	60.42	25.98	35.61	13.07	49.72	58.14	24.4	15.42	31.49	22.66	37.37	35.48	30.28	36.66	63.23	40.1	42.54	63.88	28.26	102.36	79.58	41.2	60.86	13.54	28.27	76.93	38.38	22.02	38.1	158.34	57.71	14.77	59.06	26.8	37.06	75.57	100.47	29.27	224.71	50.56	24.3	21.93	9.03
01/27/2010	29.17	40.59	27.26	53.9	41.93	29.75	60.56	25.99	35.53	12.88	49.81	58.99	24.91	15.56	31.85	22.48	36.86	36.5	30.28	36.2	63.9	40.91	42.66	64.62	29.2067	101.4	78.86	40.79	60.87	13.3	28.04	77.35	38.44	22.02	38.67	156.38	61.93	15.19	58.91	28.28	36.92	76	103.88	29.76	226.77	50.45	24.3	22.08	8.93
01/28/2010	28.69	39.77	27.28	53.95	41.29	29.95	59.95	25.73	35.06	12.68	49.19	57.66	24.16	15.48	31.58	22.6	36.44	32.59	29.95	36.46	61.78	39.97	42.32	64.42	28.7733	101.69	77.04	40.02	60.26	12.92	28.02	76.97	38.1	21.66	37.43	155.42	62.56	15.37	58.2	28.32	36.35	76.48	100.33	29.17	219.64	50.54	24.1	22	8.72
01/29/2010	28.03	39.45	27.26	52.94	40.99	29.97	59.46	25.55	34.65	12.63	48.43	57.5	24.23	15.36	31.43	22.55	35.72	31.34	29.93	36.44	60.57	38.24	42.45	63.72	28.3867	98.77	75.96	39.84	59.73	12.73	27.62	76.61	32.51	21.8	37.66	155.03	60.6	15.18	57.59	27.87	36.65	75.37	99.03	29.09	213.82	50.79	24.36	21.72	8.63
02/01/2010	29.13	40.49	27.75	53.34	41.19	30.16	61.02	25.49	34.6	12.89	49.18	58.02	23.96	15.74	31.67	22.78	36.25	31.97	29.95	36.76	64.12	39.76	43.08	64.2	28.3333	102.4	76.81	40.57	60.72	13.36	27.6	78.05	33.34	22.14	38.21	156.5	61.7	15.42	57.86	28.22	36.76	75.71	101.45	29.58	216.57	50.91	24.38	21.86	8.42
02/02/2010	29.5	41.19	28.55	54.44	41.62	31.63	61.46	25.77	35.06	13.12	49.7	56.96	23.97	16.26	32.11	22.7	36.9	33.25	30.52	37.29	65.47	39.98	43.03	65.05	28.3733	104.63	76.62	40.57	61.5	13.67	27.67	79.58	33.54	22.1	39.02	157.58	61.94	15.6	58.47	28.42	37.28	77.02	101.79	29.26	216	52.21	24.78	21.99	8.4
02/03/2010	29.54	41.19	28.32	54.65	41.6	31.18	54.7	25.61	34.7	12.9	50.94	56.77	23.79	15.93	31.66	23.74	36.63	33.26	29.83	37.2	65.85	39.19	42.79	64.07	28.4333	103.32	76.19	40.43	61.36	13.49	27.61	77.83	33.14	22.36	38.33	157.09	61.46	15.53	57.49	27.8	37.03	76.64	101.83	28.57	220.64	51.54	24.5	21.97	8.36
02/04/2010	29.07	40.93	27.42	53.82	40.61	30.06	53.05	24.98	33.75	11.84	48.3	57.39	22.59	15.26	31.73	23.56	35.39	32	28.69	36.16	63.34	37.62	41.02	62.83	27.64	98.88	73.69	38.52	58.67	12.91	27.36	74.13	32.71	21.75	37.53	154.4	59.32	14.75	56.34	26.93	35.59	74.71	98.28	27.29	211.25	49.99	23.99	22.04	8.18
02/05/2010	29.17	40.72	27.01	53.97	40.54	30.61	55.3	24.86	33.64	11.73	47.65	58.03	22.41	15.69	30.92	23.1	35.16	32.16	28.91	36.29	63.71	37.93	40.1	61.69	27.7933	98.4	68.64	38.86	59.28	13.18	27.26	75.59	32.77	21.68	37.85	155.38	58.4	15	56.59	27.51	35.82	74.89	98	27.14	208.79	50.55	23.97	21.5	8.21
02/08/2010	29.2	40.81	26.95	53.35	40.17	29.89	55.83	24.42	32.82	11.75	45.95	58.17	22.16	15.21	30.16	22.77	34.86	32.39	28.36	36.28	62.5	37.23	40.67	61.65	27.96	97.19	68.35	38.96	57.37	13.06	26.7	73.77	32.51	21.61	36.79	156.94	57.89	14.48	56.36	27.13	35.47	74.68	96.3	26.86	204.66	50.25	23.96	21.39	8.15
02/09/2010	29.41	41.57	27.16	53.35	40.24	29.91	54.99	24.63	33.2	12.13	47.06	58.75	23.14	15.48	30.37	22.86	35.32	33.37	28.73	36.77	62.45	37.93	41.45	61.45	28.66	98.51	67.95	39.62	57.25	13.28	26.76	73.52	32.54	21.4	37.54	159.05	59.74	14.47	56.38	27.2	35.98	75.26	97.22	27.06	208.88	50.57	24.25	21.05	8.23
02/10/2010	29.25	42.33	27.19	53.26	40.02	29.99	54.18	24.41	33.02	11.94	47.11	58.48	26.92	15.44	30.13	22.88	35.38	31.76	28.6	36.7	67.52	38.54	41.59	60.01	28.5667	98.55	68.22	39.55	57.34	13.16	26.52	73.21	32.17	21.57	37.75	158.5	59.54	14.67	56.13	27.37	35.4	74.64	97.3	27.39	211.13	50.09	23.92	21.04	8.29
02/11/2010	29.36	42.55	27.52	53.54	40.27	30.03	54.61	24.63	33.08	11.95	47.36	59.67	26.3	15.53	29.76	22.94	35.87	32.33	29.41	37.25	67.86	38.06	42.52	60.52	29.0667	99.82	68.4	40.06	56.89	13.58	26.95	74.2	32.34	21.82	38.29	158.65	60.59	14.63	56.01	27.19	35.65	75.22	97.99	27.46	207.3	51.05	23.89	20.93	7.47
02/12/2010	29.98	42.81	27.35	53.93	40.49	29.77	53.86	24.56	32.95	11.77	47.14	59.45	26.82	15.87	29.86	22.98	36.6	32.75	29.53	37.65	68.71	38.26	42.62	59.33	29.2667	99.58	68.53	39.88	58.38	13.28	26.99	75.49	32.09	22.16	38.42	160.85	59.65	14.45	55.92	26.92	35.76	75.84	97.86	27.05	207.16	51.39	23.91	21.42	7.39
02/16/2010	30.25	42.63	27.57	54.59	40.84	29.48	54.18	25.09	33.7	11.85	48.25	59.85	27.43	16.64	30.81	23.04	37.71	34.01	30.52	38.03	69.4	39.26	43.36	58.46	29.3133	103.68	70.41	41.3	61.2	13.74	27.22	77.69	32.6	22.12	39.62	164.87	61.26	15.16	56.94	27.41	36.43	76.91	99.98	27.73	210.41	52.04	24.21	21.64	7.41
02/17/2010	30.63	42.88	27.59	54.75	40.79	29.88	53.99	25.4	33.55	12.03	48.74	59.74	26.9	16.71	30.71	23.27	37.77	34.25	30.69	37.96	69.77	39.82	43.71	59.7	29.12	103.57	70.18	41.69	61.07	13.6	27.4	78.04	32.1	22.21	39.05	165.62	61.82	15.66	57.65	27.22	36.28	77.36	100.9	27.71	213.09	52.15	24.51	21.83	7.75
02/18/2010	30.98	40.15	27.86	54.97	41.31	29.97	55.33	25.64	33.52	12.03	48.85	59.62	26.71	16.89	30.65	23.34	37.87	35.56	31.25	38.37	68.42	39.78	43.39	59.11	29.66	103.59	69.95	41.96	61.69	13.61	27.38	79.4	32.05	22.51	39.15	163.19	62.89	15.88	57.38	27.25	36.15	77.96	101.41	27.69	213.73	52.89	24.84	21.78	7.79
02/19/2010	31.2	40	28.14	54.38	40.87	29.95	56.88	25.65	33.97	12.18	49.04	59.53	26.53	16.65	30.91	23.54	38.13	36.49	31.22	38.82	68.89	40.14	43.92	58.47	29.7867	105.01	69.64	42.79	61.59	13.53	27.78	78.82	31.8	22.88	39.06	163.67	63.59	15.88	57.54	27.31	36.34	77.54	101.61	28.66	215.51	52.63	24.95	21.65	7.69
02/22/2010	31.15	40.24	27.89	54.4	40.7	29.81	57.15	25.41	33.65	12	49.12	59.13	28.43	16.63	30.81	23.61	38.14	35.53	31.41	38.87	70.87	40.48	43.78	59.44	29.9533	104.02	69.92	41.76	61.35	13.54	28	80	32.04	22.69	38.93	163.07	63.97	16.21	57.74	28.21	36.57	77.5	101.36	28.84	217.23	52.68	24.68	21.6	7.87
02/23/2010	30.85	40.22	27.75	53.97	40.26	29.62	55.98	25.29	33.72	11.77	48.13	58.23	26.76	16.57	30.43	23.72	36.97	34.92	31.18	38.15	70.34	39.77	42.81	59.01	29.7133	102.46	70.07	41.23	61.76	13.18	27.48	79.94	31.52	22.45	37.93	164.24	62.77	15.94	56.96	27.75	36.4	77.87	100.03	28.12	214.87	52.31	24.44	21.41	7.75
02/24/2010	31.23	40.46	27.89	54.33	40.28	29.57	56.39	25.14	33.91	11.8	49.07	58.82	27.99	16.73	30.95	23.87	36.88	34.95	31.28	38.2	70.71	40.65	42.62	60.14	30.1533	102.27	69.87	41.63	61.68	13.06	27.42	80.77	31.73	22.26	38.41	164.96	63.48	16.33	57.6	28.48	36.94	78.82	101.65	28.63	218.36	53.02	24.71	21.08	7.8
02/25/2010	31.09	40.73	28.08	54.12	39.75	29.47	56.08	25.07	33.68	11.7	49.19	58.72	27.51	16.84	30.56	23.77	36.91	34.62	31.3	38.8	70.62	40.17	42.8	61.45	30.1667	103.14	68.98	41.47	62	13.31	27.33	81.19	31.51	22.31	38.04	166.08	62.87	16.55	57.09	28.23	36.87	78.52	100.17	28.39	218.3	53.13	24.48	21.01	7.73
02/26/2010	31.46	40.8	28.04	54.28	39.97	29.36	55.44	24.71	33.62	11.69	49.45	58.43	24.77	16.69	30.52	23.73	37.49	35	31.25	39.04	71.13	40.03	42.66	61.87	30.2	103.64	68.58	41.65	61.62	13.3	27.46	81.42	31.6	22.26	38.19	165.93	63.16	16.66	56.93	28.53	36.5	77.87	101.72	28.52	218.8	54.04	24.51	21.04	7.74
03/01/2010	32.09	41.3	28.07	54.29	40.09	29.66	56.2	25.04	33.94	11.17	50.02	59.61	25.78	16.75	30.65	24.02	39.44	37.17	31.57	39.55	72.21	40.29	42.93	62.06	30.6	105.03	69.16	42.5	61.9	13.31	27.93	81.26	31.84	21.08	38.13	166	64	16.71	57.27	27.8	36.8	79.02	102.84	28.42	218	54.6	24.39	21.41	7.77
03/02/2010	32.36	41.34	28.46	54.58	40.6	29.85	57.1	25.33	34.12	11.24	49.94	60.13	25.03	16.97	30.73	24.13	40.33	36.26	32.02	39.78	73.93	40.5	42.78	61.9	31.4267	106.18	70.67	42.44	62.4	13.24	28.05	81.28	31.67	20.75	38.39	164.74	64.44	16.46	58.45	27.81	36.45	79.14	104.13	28.69	216.41	54.19	24.72	21.42	7.82
03/03/2010	32.44	41.49	28	54.08	40.64	29.78	58.49	25.43	33.97	11.52	50.17	59.67	24.88	16.9	30.77	24.29	40.35	36.62	31.99	40.14	74.48	40.66	42.98	62.36	31.6067	106.01	71.32	43.55	62.43	13.34	28.3	80.43	31.43	20.92	38.28	164.57	64.45	16.37	59	27.38	36.55	78.68	103.92	28.69	216.08	54.59	24.33	21.28	7.9
03/04/2010	32.26	41.78	27.99	54.08	40.91	30	59.15	25.59	33.91	11.32	50.57	60.1	26.71	16.94	30.97	24.17	40.29	36.23	31.94	39.88	76.8	41.26	42.96	61.23	31.6067	104.8	71.89	43.25	62.19	13.43	28.25	80.85	30.79	21.25	38.89	167.62	65.55	16.4	59.04	27.81	37.15	78.5	105.7	28.89	215.84	54.45	24.47	21.36	7.92
03/05/2010	33.16	42.29	28.41	54.32	41.18	30.62	60.36	25.94	34.25	11.58	51.51	62.1	28.08	17.6	31.68	24.43	41.17	37.15	32.14	39.95	77.95	42.9	43.41	62.25	31.8533	107.41	73.5	43.91	63.28	13.84	28.6	83.2	31.15	21.41	40.2	168.79	67.93	16.7	59.48	28.53	38.64	78.6	109.29	29.7	219.83	54.9	25.28	21.7	7.89
03/08/2010	33	42.1	28.07	54.42	41.46	30.57	60.2	25.5	34.18	11.49	51.7	61.54	29.1	17.91	32.22	24.39	41.25	36.1	31.99	39.73	77.46	43.04	42.45	61.96	31.6067	106.02	74.2	43.76	64.47	13.78	28.61	84.38	31.38	21.35	39.71	168.15	67.24	16.74	59.13	28.71	39.35	77.95	108.32	29.62	218.12	54.41	25.31	21.44	7.9
03/09/2010	33.27	41.94	27.99	54.8	42.06	30.51	60.88	25.57	34.12	11.4	51.25	61.35	32.77	17.89	32.34	24.43	41	37.96	31.87	39.78	76.93	42.8	42.89	61.43	31.7067	106.21	74.23	44.29	64.62	13.67	28.45	84.55	32.07	21.22	39.7	167.86	67.79	16.8	58.98	28.82	38.91	78.47	108.16	29.81	216.97	54.04	25.2	22.03	7.74
03/10/2010	33.66	42.13	28.05	55.03	42.06	30.24	61.71	25.57	34.15	11.26	52.47	62.11	36.24	17.94	32.61	24.64	41.33	40.1	31.6	39.95	76.78	42.85	43.11	62.48	31.7733	106.59	74.4	45.14	64.82	13.57	28.64	84.98	32.36	21.07	39.72	168.09	70.01	17.11	58.48	29.63	38.96	78.92	107.43	29.62	215.7	54.13	25.65	22.28	7.65
03/11/2010	33.58	42.38	28.08	55.54	42	29.44	62.7	25.76	34.22	11.6	52.63	62.11	35.11	17.77	32.98	24.73	41.4	40.38	31.78	40.04	76.93	42.85	43.5	63.55	32.2333	106.94	74.66	44.33	64.9	13.64	28.72	85.52	33.04	21.02	40.11	168.66	70.07	17.12	58.16	30.42	39.47	78.46	107.97	29.67	210.41	54.47	25.96	22.15	7.86
03/12/2010	33.42	42.18	27.93	54.52	42.12	28.66	62.75	25.51	34.1	11.66	52.69	62.31	34.23	17.75	32.9	25.21	41.94	40.56	31.47	40.14	78.04	43.33	43.38	62.58	32.3733	106.85	74.56	44.15	65.01	13.6	28.8	86.24	33.31	20.96	40.76	168.89	69.83	16.85	57.81	30.7	40.12	78.37	108.34	29.72	210	54.45	25.89	22.2	7.78
03/15/2010	33.31	42.08	27.75	54.8	42.5	28.61	64.1	25.49	34.39	11.57	52.77	62.84	34.32	17.75	32.62	25.32	42.2	40.79	30.93	39.94	76.82	43.45	43.34	61.52	32.8667	104.32	74.12	43.89	65.26	13.51	28.8	86.1	33.61	21.1	40.7	169	69.4	16.85	58.37	30.78	39.6	79	108.33	29.94	212.17	54.25	25.95	22.07	6.8
03/16/2010	33.42	42.3	28.36	54.68	42	28.59	65.68	25.5	34.77	11.88	53.7	62.97	33.61	17.92	33.14	25.49	42.6	40.32	31.02	39.79	77.73	43.97	44.26	61.97	33.04	104.65	74.88	44.38	66.92	13.8	28.91	88.04	34.05	21.07	40.92	169.17	68.72	17.03	58.05	31.59	39.58	79.03	108.94	30.25	212.35	54.48	25.99	22.08	7.09
03/17/2010	33.38	42.35	28.2	54.5	42.24	29.1	66.19	25.67	34.82	11.76	54.64	63.81	34.41	18.35	33.5	25.64	42.83	41.02	31.27	39.71	79.05	44.88	44.25	61.94	33.2	106.18	74.55	44.57	67.34	14.46	29.07	89.51	34.63	21.27	41.01	172	69.38	17.27	58.34	32.16	40.11	79.24	111.47	30.69	222.8	54.81	25.98	22.29	6.95
03/18/2010	33.46	42.5	28.57	53.77	42.28	29.24	65.15	26	34.76	11.56	54.82	63.69	34.64	18.25	33.3	25.73	42.85	40.41	31.38	39.63	79.36	44.82	44.01	63.82	33.1	103.45	74.76	44.26	67.45	14.3	29.02	88.56	34.79	21.4	41	172.21	70.87	17.08	58.97	31.91	40.45	79.39	111.59	30.82	225.66	54.31	26.07	22.19	7.07
03/19/2010	33.42	43.26	28.68	53.46	42.06	29.09	64.07	26.04	34.52	11.46	54.1	64	34.8	17.95	33.2	25.58	42.24	40.17	31.26	39.52	78.72	44.18	44.29	65.07	32.76	101.68	74.44	43.49	66.59	14.26	28.95	87.97	35.03	21.25	40.33	172.28	70.72	16.82	59.25	31.85	40.99	79.1	110.37	30.64	224.35	54.2	26.01	21.95	7.13
03/22/2010	33.72	43.64	29.29	53.87	42.43	29.33	64.28	25.82	34.08	11.27	53.86	64.36	33.39	18.11	33.35	24.97	43.05	41.29	31.08	39.8	79.61	44.39	44.25	64.39	33.2533	101.6	75.01	42.96	67.5	14.34	28.95	88.05	35.39	21.11	41.08	174.19	71.91	16.96	59.67	32	41.2	80.14	111.42	30.83	225.7	54.15	26.48	22.13	6.95
03/23/2010	34.11	43.96	29.21	54.34	42.4	29.32	64.58	25.88	34.3	11.23	53.5	64.39	33.28	18.27	33.17	25.21	43.2	41.87	31.44	40.18	80.46	44.69	44.57	63.61	35.0133	103.26	75.54	42.25	66.99	14.5	28.99	87.6	35.74	21.61	41.24	175.05	72.18	17.13	59.37	32.1	41.51	79.71	112.69	31.35	227	54.52	26.79	21.74	7.02
03/24/2010	33.9	43.39	28.72	53.87	41.79	28.5	64.3	25.5	33.99	11.02	53.65	64.1	33.17	18.5	33.48	25.06	42.51	41.07	31.33	40.02	80.12	44.68	44.47	63.4	34.84	102.32	74.81	41.98	67.4	14.32	28.83	88.13	35.06	21.7	41.01	173.57	72.32	17.57	58.9	32.12	41.18	79.01	110.63	30.68	225	54	26.69	21.61	7.04
03/25/2010	34.55	43.02	28.6	53.52	41.52	28.26	64.58	25.29	33.9	10.76	53.21	64.06	34.51	18.77	33.67	25.17	41.83	41.12	31.56	39.67	79.81	44.7	42.46	63.59	34.28	99.07	73.7	41.95	67.87	14.11	28.38	88.37	34.98	21.51	41.42	173.93	72.49	17.74	58.72	32.29	42.66	78.87	112.23	30.84	225.41	53.18	26.78	21.54	6.96
03/26/2010	34.31	42.48	28.59	52.9	42.4	28.42	64.12	25.63	34.09	10.86	53.47	64.12	34.21	18.66	33.97	25.09	41.47	41.33	32.2	39.92	80.77	43.96	41.65	63.05	34.2667	98.31	74.32	41.46	68.23	14.27	28.31	87.78	35.45	21.25	41.12	174.22	72.59	17.9	58.43	32.25	43.16	78.51	110.96	30.9	219.27	54	26.69	21.37	7.01
03/29/2010	34.4	42.19	28.84	53.12	42.3	29.03	64.39	25.93	34.37	11.24	53.65	64.42	34.45	18.38	34.37	24.95	42.15	41.14	32.26	40.65	80.7	44.5	42.77	64.19	34.6667	99.8	74.3	42.42	68.6	14.44	28.62	86.86	36.08	21.43	41.48	173.23	74.11	18.04	58.71	32.2	43	79	111.24	30.96	220.05	54.05	27	21.72	7.19
03/30/2010	34.62	42.23	29.28	52.51	42.21	28.93	64	26.09	34.42	11.07	53.79	64.9	34.19	18.48	34.34	24.91	42.53	41.12	32.06	41.5	79.77	45.27	42.78	64.69	35.14	99.72	74.09	42.22	68.17	14.4	28.87	86.99	36.17	21.37	41.29	173.58	73.53	17.76	58.67	31.97	42.62	79.05	111.7	30.72	219.13	53.45	26.76	21.62	7.25
03/31/2010	34.39	41.92	28.92	52.68	41.95	28.9	63.99	26.08	34.18	11	54.29	65.32	34.14	18.41	34.38	24.55	42.63	41.23	32.31	41.46	79	45.36	42.61	64.38	35.0467	101.5	73.95	42.19	67.6	14.24	28.57	86.35	36.41	21.76	41.26	173.09	72.61	17.85	58.2	32.39	42.54	78.73	110.9	30.88	217.76	53.38	26.7	21.38	7.22
04/01/2010	34.55	42.36	28.59	52.96	41.84	29.11	64.29	26.45	34.49	11.3	54.74	65.25	34.11	18.6	34.89	24.5	42.87	40.89	32.49	41.87	81.26	46.17	42.7	64.71	35.0133	103.87	73.87	42.39	68.03	14.7	28.95	85.74	36.4	21.81	41.7	174.88	72.99	18.04	58.23	32.47	42.57	78.96	113.63	31.26	211.05	54.26	26.95	21.32	7.23
04/05/2010	34.82	42.67	28.92	52.93	41.96	28.46	64.99	26.48	34.31	11.6	55.52	65.17	35.06	19.43	35.63	24.6	43.16	41.1	32.63	42.01	82.47	46.24	43.32	65.34	35.8267	106.21	74.17	42.97	69.77	14.73	29.39	88.98	36.55	22.15	42.67	173.53	72.04	18.13	58.26	32.92	43.37	78.51	114.47	31.5	206	54.42	26.77	21.28	7.21
04/06/2010	34.56	42.56	29.03	52.84	41.52	28.23	65.97	26.65	34.3	11.81	55.96	64.48	35.91	20.17	35.47	24.73	43.62	40.98	32.62	42.24	83.68	45.99	42.81	64.61	35.9533	106.54	74.63	42.97	71.84	15.03	29.64	92.42	37.13	22.14	43.12	173.97	72.36	18.49	58.2	33.53	44.11	78.43	114	31.7	198.55	54.12	26.38	21.27	7.14
04/07/2010	34.29	42.1	29.04	52.5	41.56	28.25	65.75	26.46	34.08	11.4	55.28	63.15	39.69	19.5	34.9	24.68	43.61	40.04	32.77	42.1	82.53	45.29	41.83	63.26	35.7067	105.47	74.06	42.79	71.02	14.74	29.54	91	37.31	21.71	42.37	176	72.1	18.62	57.97	33.22	44.2	78.5	112.83	31.46	199.02	53.86	26.55	21.31	7.15
04/08/2010	33.99	42.25	29.18	52.28	41.9	28.06	64.81	26.27	33.96	11.28	55.4	63.55	37.59	19.52	34.76	24.58	43.68	41.78	33.1	42.36	81.1	46.01	42.03	62.09	36.1267	106.29	74.1	42.8	71.2	14.87	29.13	91.19	37.22	21.35	43.69	175.05	72.28	18.65	57.7	33.68	44.66	78.63	113.54	31.85	204.56	53.98	26.17	21.32	6.98
04/09/2010	34.23	42.13	29.47	52.73	42.83	28.26	64.96	26.51	34.27	11.28	55.76	63.33	38.14	19.92	34.63	24.61	44.31	42.16	32.97	42.44	81.29	46.16	42.62	61.26	36.46	106.76	75.36	43.3	72.56	14.39	29.33	92.88	37.39	21.62	43.88	175.29	72.42	18.59	57.99	33.85	44.89	78.91	114.82	31.95	206.11	54.37	26.25	21.85	6.97
04/12/2010	34.21	42.41	29.34	52.67	43.07	28.37	64.88	26.73	34.08	11.28	55.56	63.17	41.22	19.75	34.96	24.81	43.51	43.42	33.04	42.48	80.44	46.72	42.35	61.34	36.1867	107.11	75.34	43.48	71.5	14.57	29.22	91.38	37.38	21.55	44.54	175.42	71.92	18.66	58.15	34.05	45.23	79	115.06	32.54	205.8	53.92	26.29	21.95	6.94
04/13/2010	33.9	42.26	29.46	52.28	43.1	28.18	64.78	26.59	34.07	11.26	55.47	62.73	40.15	20.42	35.02	25.02	43.14	43.59	33.06	42.45	81.22	47.59	42.15	60.18	37.1667	106.79	74.95	43.53	72.76	14.34	29.04	93.54	37.46	21.48	44.99	175.44	71.19	18.67	59.06	33.51	44.69	78.72	118.83	32.47	206.9	53.59	25.98	21.87	6.9
04/14/2010	34.41	45.28	29.2	52.31	43.04	28.31	67.26	26.65	33.9	11.63	56.56	62.53	39.74	20.4	35.79	25.24	44.52	44.17	34.33	42.56	82.9	48.33	42.11	58.96	37.7267	108.06	76.01	44.7	71.85	14.43	29.01	93.8	37.88	21.44	46.46	179.8	71.7	19.4	59.28	34.55	45.57	78.49	121.31	32.18	211.38	54.2	25.7	22.64	7.16
04/15/2010	35.63	45.38	29.49	52.36	43.24	28.34	67.33	26.65	33.77	11.77	55.47	62.36	39.98	19.69	35.69	25.34	44.51	45.06	34.3	42.14	84	48.22	42.03	58.58	37.3667	106.67	76.75	44.43	70.24	14.31	29.17	92.28	38.08	21.43	46.67	181.05	72.09	19.48	59.51	34.18	45.89	78.05	121.26	32.02	206.7	54.49	25.34	22.66	7.14
04/16/2010	35.27	45.04	29.88	52.26	43.15	28.25	66.87	26.35	33.73	11.56	54.42	61.71	39.15	19.19	34.44	25.37	43.9	43.09	33.85	41.79	82.79	47.12	41.97	59.08	37.3333	105.44	76.03	43.82	69.4	13.91	29.22	90.98	37.36	21.47	45.1	180.11	70.79	18.41	59.1	33.76	45.39	77.74	118.45	31.57	200.75	54.32	25.48	22.57	7.34
04/19/2010	35.16	44.45	29.82	52.91	42.83	28.26	67.21	26.3	33.8	11.56	54.59	63.2	39.09	19.39	34.89	25.4	43.73	41.88	34.19	41.57	82.29	47.67	41.54	60.55	37.22	105.18	75.85	44.02	69.53	13.72	29.18	91.87	36.98	21.22	45.76	180	70.96	18.39	59.33	34.01	44.89	78.46	119.22	32.14	202.61	54.06	25.81	22.54	7.35
04/20/2010	36.29	44.46	30.38	53.06	43.67	28.92	68.26	26.7	33.95	11.94	55.32	64.44	41.63	19.95	35	25.84	44.2	42.04	35.43	41.68	83.17	48.45	42.18	59.84	34.64	107.81	76.46	47.44	70.59	13.75	29.39	94.07	37.66	21.45	46.2	179.76	71.41	18.61	59.92	34.56	45.2	79.66	119.39	32.15	203.18	54.35	25.43	22.78	7.33
04/21/2010	36.13	44.97	30.36	51.78	43.98	28.77	68.21	26.91	33.95	12.27	54.75	62.55	40.9	20.52	34.94	25.76	43.82	41.11	34.89	42.92	83.8	48.37	42.02	58.64	34.7067	108.06	76.67	46.74	70.55	13.71	29.4	95.85	38.1	21.64	45.99	181	74.16	18.28	58.95	35.11	46.18	78.56	117.94	32.22	201.2	54.2	25.1	22.79	7.23
04/22/2010	36.44	45.49	31.41	51.12	43.92	28.46	73.51	26.64	33.98	12.34	54.6	62	43.25	21.36	34.92	26.31	43.92	42.01	35.17	43.13	84.58	48.58	42.17	58.41	35.2467	108.24	77.32	46.73	70.96	13.85	29.53	99.05	38.57	21.43	46.77	182.24	75.59	18.54	51.13	34.34	47.19	77.27	117.22	32.42	207.79	54.76	24.44	23.37	7.21
04/23/2010	36.64	46.11	31.13	51.2	44.67	28.5	76.74	26.82	34.02	12.37	55.47	62.4	44.38	22.11	34.89	26.51	44.66	43.79	35.19	43.53	85.39	49.05	42.37	57.98	35.4667	109.87	79.22	46.97	74.19	14.11	29.98	101.27	39.32	21.36	48.05	184.05	75.13	18.43	49.32	34.28	48.58	77.55	119.64	31.95	211.02	55.37	24.74	23.31	7.21
04/26/2010	36.82	46.32	31.23	50.37	44.07	28.44	76.31	26.68	33.76	12.15	54.73	61.8	44.51	22.14	34.94	26.44	44.79	44.88	34.8	43.25	82.54	48.51	41.86	56.56	35.3467	109.49	79	47.39	74.6	14.05	29.91	100.48	39.3	21.06	47.14	185.13	74.34	18.05	47.59	33.33	48.31	76.4	116.61	31.65	192.95	55.24	24.5	23.49	7.06
04/27/2010	36.22	45.24	30.86	49.77	43.2	27.88	74.99	26.16	33.34	11.65	52.41	60.41	37.37	21.67	33.79	26.06	44.25	42.09	33.27	43.14	81.3	44.93	41.14	55.92	35.0267	105.86	77.42	45.91	72.16	13.44	29.46	98.66	41.39	20.83	45.79	182.03	72.48	17.47	47.485	32.56	46.49	76.04	112.97	30.87	185.5	54.6	24.21	23.18	7.1
04/28/2010	36.64	45.53	30.79	50.27	43.52	28.01	74.76	26.47	33.52	11.68	49.63	60.95	39.51	21.83	33.69	25.81	45.24	42.24	33.77	43.58	83.42	46.47	40.79	57.45	34.64	106.58	78.06	46.36	72.02	13.57	29.76	99.17	40.27	21.24	46.08	180.26	72.37	17.78	47.89	32.7	46.5	76.7	114.2	31.24	184.44	54.77	24.34	23.54	6.99
04/29/2010	37.23	45.88	31.36	50.75	44.19	28.12	75.63	26.36	33.84	11.7	52.33	61.98	40.23	23.13	36.36	26.56	46.49	42.02	33.27	44.07	87.05	48.1	41.05	59.08	35.6467	102.92	78.03	46.73	73.91	13.72	29.79	106.65	40.4	21.69	47.6	185.64	73.79	18.3	48.22	33.52	47.68	76.6	118.34	31.97	190.39	53.82	25.37	23.86	6.96
04/30/2010	36.26	45.1	30.85	51.16	43.64	27.94	75.06	25.96	34.3	11.54	50.96	63.69	38.9	22.41	36.43	26.27	45.66	41.41	32.67	43.25	84.18	46.36	40.81	53.8	34.42	101.76	76.78	46.21	70.81	13.43	29.58	104.04	39.03	21.78	46.12	185.01	72.43	17.83	47.22	33.24	45.52	76.37	115.64	31.13	184	53.21	25.31	23.81	6.88
05/03/2010	36.77	46.32	31.28	50.87	43.75	27.72	77.36	25.77	34.56	12.06	51.43	63.96	39.54	23.68	36.57	26.59	46	45.2	33.04	44.04	85.33	47.5	41.28	53.52	35.12	104.55	77.01	47.11	73.02	13.15	29.84	108.49	39.16	21.94	47.2	186.33	74.39	18.06	47.5	34.17	46.11	76.22	117.26	31.33	185.76	53.05	25.13	24	6.86
05/04/2010	35.36	45.67	30.97	50.19	43	26.22	76.5	25.64	33.61	11.61	48.82	62.71	38.25	23.84	35.6	26.41	44.43	42.52	32.08	43	83.76	45.92	41.01	52.6	34.3	100.92	74.77	44.77	71.03	12.58	29.29	107.77	38.15	22	45.86	183.83	72.79	17.56	45.08	33.54	44.55	75.44	113.33	30.61	177.68	52.2	25.27	23.7	6.68
05/05/2010	34.76	45.12	31.03	50.15	42.17	26.45	75.61	25.49	33.37	11.09	48.14	62.82	37.7	23.32	36.45	25.87	43.13	42.37	32.69	41.98	81.07	45.51	40.88	52.53	33.2533	99.3	74.14	44.11	70.17	12.46	28.79	104.87	38.26	22.01	44.43	183.03	71	17.53	45.65	33.2	42.9	75.61	112.43	31.18	174.8	52.19	25.06	23.4	6.76
05/06/2010	33.28	44.2	30.75	49	41.09	25.7	72.09	24.66	32.18	10.71	46.28	60.88	36.75	22.11	35.27	24.58	40.79	39.63	32.06	40.71	77.8	43.68	40.03	51.3	33.08	95.96	72.28	43.36	66.97	11.94	27.77	100.5	36.49	21.4	42.5	178.13	67.97	16.28	46	32.22	41.51	74.88	107.19	30.22	171.62	50.71	24.28	23.23	6.59
05/07/2010	31.87	43.76	29.91	48.72	40.32	25.94	71.5	24.2	31.92	9.89	44.27	59.31	38.7	21.23	34.65	24.29	39.23	41.03	31.8	40.22	74.09	42.54	38.86	50.94	31.8267	93.53	70.98	42.47	65.01	12	27.33	97.74	35.65	20.71	40.6	176.08	66.72	16.18	45.12	32.24	41.03	73.66	104.52	30.06	172.12	49.49	24.34	22.67	6.38
05/10/2010	34.19	45.11	31.06	49.69	41.05	26.61	75.98	25.2	33.14	10.65	49.75	62.95	40.98	22.42	36.54	25.19	42.65	43.45	33.32	42.58	79.89	45.65	40.86	51.14	33.5467	98.27	72.59	45.25	69.76	12.59	28.13	103.49	37.69	21.93	43.09	183.15	71	17.3	46.29	34.02	43.55	75.57	110.98	31.57	176.57	51.52	24.14	22.25	6.6
05/11/2010	34.07	45.41	31.22	49.4	41.15	27.02	76.46	25.24	33.15	10.79	48.94	62.32	42.89	22.35	36.26	25.29	42.26	44.31	32.75	42.65	79.01	46.18	40.97	52.11	33.28	96.66	71.67	44.99	69.94	12.13	28.55	103.79	37.65	21.65	43.33	183.86	71.42	17.16	45.5	34.82	44.43	74.75	109.49	30.98	170.99	51.52	24.37	22.01	6.58
05/12/2010	34.81	45.96	31.79	49.15	41.46	27.5	77.98	25.5	33.58	11.11	50.04	63.31	41.4	22.98	37.18	25.46	43.47	46.05	33.11	43.47	80.99	46.32	41.72	54.04	34.58	98.44	72.57	45.44	70.97	12.46	28.86	105.06	37.66	21.7	44.1	185.22	72.87	17.07	44.88	35.61	45.11	75.1	111.29	30.92	173.97	52.11	24.44	21.94	6.81
05/13/2010	34.78	45.25	31.6	48.61	40.82	27.15	76.84	25.27	33.3	10.9	48.42	62.62	40.65	22.29	37.02	25.19	43.12	45.62	32.56	43.36	79.84	45.25	41.75	53.16	34.3533	96.46	71.47	45.02	69.81	12.8	28.76	102.71	36.93	21.75	42.81	180.95	71.76	16.87	44.16	35.17	43.73	74.47	109.54	29.98	172.37	51.7	24	21.99	6.85
05/14/2010	33.86	44.9	31.31	48.5	38.99	26.77	69.93	25.09	33	10.66	45.9	61.06	39.72	21.38	35.87	25.13	41.99	44.82	31.87	43.08	77.12	43.39	41.18	53.09	33.4467	94.28	69.57	44	66.97	12.36	28.11	100.4	35.85	21.38	40.64	180.31	69.82	16.34	43.53	34.05	43.07	73.26	106.09	29.7	169.72	50.91	23.56	21.6	6.83
05/17/2010	34.19	45.75	31.4	48.43	39.82	27.17	70.81	25.16	32.99	10.36	45.97	61.43	39	21.44	36.24	25.11	41.71	45.45	31.99	43.12	76.94	43.18	41.52	53.52	32.8067	95.19	70.58	44.81	66.88	12.1	28.48	100.93	36.34	21.29	41.22	183.72	69.68	16.35	42.45	33.73	43.24	73.78	106.6	29.8	171	51.56	23.7	21.32	6.81
05/18/2010	32.07	45.75	31.29	48.05	39.26	26.71	69.62	25.03	32.6	10	45.01	61.4	37.78	20.71	35.29	25	41.97	45.51	31.38	42.52	74.27	41.41	41.13	53.08	32.2133	94.04	70.05	44.16	65.25	11.82	28.48	98.37	35.62	20.92	39.84	180.8	67.725	15.95	43.39	32.54	42.58	74.3	103.79	29.16	168.49	51.12	23.55	21.06	6.69
05/19/2010	32.59	46.09	31.42	47.94	39.24	26.67	70.35	24.7	32.31	9.82	44.34	60.92	37.33	20.43	35.42	24.9	41.57	45.42	31.38	41.49	75.01	41.24	40.49	53.4	31.96	93.26	69.39	42.99	65.11	11.78	28.37	97.78	35.43	20.65	40.17	182.04	66.21	16.31	42.6	32.29	42.08	73.73	103.78	28.78	167.95	50.71	23.71	20.72	6.7
05/20/2010	31.04	48.99	30.68	46.48	37.96	25.38	68.74	24.14	31.34	9.22	41.62	58.4	34.81	19.05	33.83	24.43	39.92	42.34	30.07	40.74	71.29	38.51	39.05	51.17	30.8333	87.97	66.01	41.19	62.03	11.07	27.17	91.68	33.71	19.95	38.62	179.66	63	15.3	41.55	30.42	40.75	71.65	99.05	27.65	160.1	48.96	23.09	19.92	6.34
05/21/2010	31.34	49.47	30.83	46.94	38.14	25.41	69.81	24.14	31.46	9.62	43.39	58.05	35.96	19.99	34.3	24.65	40.82	44.35	30.54	40.58	72.89	40.41	40.38	51.25	30.8933	89.58	66.94	41.92	63.6	11.35	26.8	94.31	34.11	20.09	39.82	183.47	64.56	15.99	40.67	31.36	41.8	71.49	102.73	27.82	166.47	50.03	22.96	20.5	6.24
05/24/2010	31.4	49.55	30.7	47.56	38.34	24.92	70.07	23.96	31.19	9.35	42.22	57.66	34.53	19.15	33.54	24.45	40.53	44.36	29.84	40.51	70.04	39.01	39.51	51.1	30.1867	87.35	65.97	41.57	63.21	11.09	26.75	92.56	33.95	20.05	39.04	184.25	63.15	15.4	41.82	30.1	41.17	71.33	97.35	27.17	161.96	48.84	22.99	19.5	6.25
05/25/2010	31.24	51.03	30.27	47.23	37.93	24.7	69.24	23.74	30.97	9.63	42.49	58.11	34.49	19.45	34.37	24.15	40.43	45.95	30.04	40.43	69.4	38.45	39.63	50.7	30.4733	88.04	67.35	41.54	63.14	11.3	26.41	95.23	33.64	20.01	39	194.57	62.78	15.49	41.77	30.52	40.99	71.44	97.39	27.19	162.44	48.63	22.86	18.91	6.1
05/26/2010	31.49	50.2	30.44	47.17	37.41	24.87	69.41	23.91	31.02	9.92	42.76	58.28	34.05	19.55	34.19	23.95	41.45	46.72	29.53	40.07	69.62	38.72	39.75	50.89	30.7267	87.81	68.58	41.22	62.92	11.25	26.55	94.78	33.38	20	38.17	190.18	63.26	15.47	41.5	30.12	40.56	70.66	96.05	27.34	164.04	48.25	22.72	18.82	6.04
05/27/2010	32.75	51.33	31.57	47.87	38.25	25.43	71.87	24.41	31.99	10.23	45.83	59.64	36.46	20.91	35.3	24.84	43.27	48.7	30.77	41.42	73.68	40.94	40.99	51.72	31.86	91.84	70.68	42.99	66.6	11.82	27.13	99.64	34.64	20.28	40.33	192	65.13	16.18	42.07	31.08	42.24	72.21	99.79	28.03	172.39	49.75	23.34	19.28	6.2
05/28/2010	32.36	51.76	31.28	47.56	37.52	25.27	70.66	24.66	31.96	10.27	44.3	60.19	35.38	20.63	34.7	24.69	43.06	46.7	30.63	40.6	71.65	39.79	40.53	51.3	31.08	89.54	69.06	42.4	65.58	11.64	27.12	98.06	34.18	20.34	39.87	190.88	64.18	15.74	42.23	30.24	42.25	71.3	98.09	27.2	167.88	49.25	23.21	19.12	6.05
06/01/2010	31.48	50.37	30.81	46.94	36.71	25	68.33	23.97	31.2	9.47	43.13	58.65	34.25	20.46	34.62	24.37	41.54	46.18	29.66	40.21	68.74	38.79	39.84	51.05	30.1733	85.42	67.42	41.05	64.25	11.19	26.46	96.1	33.05	20.02	39.19	191.46	62.95	15.44	41.54	29.77	40.72	70.71	95.49	26.5	163.2	48.45	23.02	18.8	5.97
06/02/2010	32.22	51.35	31.73	47.48	36.83	25.56	70.42	24.56	31.85	9.85	44.64	59.87	35.06	21.04	35.72	24.7	42.85	49.93	30.22	41.53	71.05	40.3	41.45	52.37	30.56	89.04	69.12	41.95	65.82	11.48	27.1	97.48	33.77	20.22	40.97	192.65	64.34	15.89	41.81	30.73	40.2	72.4	97.88	27.29	164.77	50.32	23	18.81	6.11
06/03/2010	32.4	51.49	32.08	47.73	37.85	25.53	72.13	24.86	32.16	9.99	44.46	61.24	35.2	21.29	35.78	25.54	43	50.29	30.17	41.92	71.03	40.24	42.48	54.45	31.54	89.6	68.97	42.25	65.74	11.37	27.41	97.54	34.1	20.41	40.54	192.93	64.31	15.81	42.19	30.46	40.27	72.39	95.87	27.28	163.84	51.5	22.88	18.96	6.03
06/04/2010	30.335	50.16	30.77	46.53	36.93	24.825	68.61	24.09	31.12	9.6	41.33	58.56	34.75	19.77	34.31	24.52	41.05	48.25	28.94	40.17	68.19	38.41	41.51	54.14	30.5733	87.57	66.55	40.79	62.36	10.84	26.5	92.07	32.1	19.92	38.41	188.89	61.1525	15.35	41.37	29.23	38.8825	70.08	91.39	26	159.49	51.15	22.44	18.66	5.74
06/07/2010	30.1	48.6	30.77	46.23	36.55	24.51	66.06	23.89	31.43	9.61	40.48	58.04	34.08	19.58	33.77	24.29	39.87	47.19	28.67	39.52	66.07	37.53	41.9	53.57	30.0867	86.03	65.6	39.8	62.55	10.51	26.72	92.67	31.32	19.92	37.71	186.09	60.11	14.83	41.28	28.84	37.91	69.29	88.65	25.62	157.5	50.21	23.86	18.63	5.59
06/08/2010	29.84	49.46	30.62	46.31	36.44	24.89	66.59	23.99	31.72	9.7	41.76	58.17	34.31	20.14	34.12	24.42	39.33	47.55	29.25	39.74	66.59	38.12	42.25	53.27	30.7333	88.89	66.81	39.16	65.2	10.76	27.2	94.77	31.38	20.21	38.43	188.89	61.015	15.33	40.98	28.98	38.71	68.92	90.15	25.41	156.49	50.42	24.3	19.43	5.52
06/09/2010	29.52	49.69	30.94	45.86	36.44	24.93	66.24	23.8	31.74	9.8	41.22	57.67	34.22	20.43	34	24.27	39.88	47.85	28.85	39.92	65.36	37.89	41.97	52.31	30.8133	88.84	67.5	39.39	65.86	10.8	26.93	97.09	31.67	20.1	38.11	188.59	61.71	15.01	40.47	28.71	39	68.64	88.55	25.33	154.91	50.34	24.14	18.99	5.44
06/10/2010	30.45	50.23	31.69	47.2	37.66	25.39	67.5	24.25	32.68	10.36	42.78	59.17	35.3	21.76	35.34	24.79	41.83	49.01	29.8	40.93	68.05	39.07	43.19	52.79	32.1667	93.26	68.91	40.65	69.48	11.25	27.9	102.94	33.22	20.01	40.03	187.72	63.89	15.46	41.08	30.13	40.24	69.76	91.53	25.92	156.98	51.72	24.64	19.65	5.57
06/11/2010	30.73	50.51	31.92	47.2	37.64	25.64	69.39	24.12	32.45	10.38	42.79	59.85	35.08	22.02	35.85	25.08	42.17	50.86	29.98	41.4	68.53	39.47	44.22	52.65	32.82	93.64	69.43	41.01	71.16	11.36	27.88	103.23	34.05	20.1	40.13	189.3	65.38	15.6	41.41	30.21	41.2	69.69	93.5	26.19	159.14	52.35	25.08	19.55	5.77
06/14/2010	31.46	50.8	32.21	47.33	37.8	25.65	68.46	24.16	32.41	10.38	42.49	60.05	37.09	21.88	35.75	25.36	42.04	51.27	29.95	41.7	67.4	39.48	43.67	53.1	32.0267	95.34	69.02	41.06	71.91	11.34	27.86	103.41	34.4	20.66	39.89	190.66	64.82	15.41	41.46	29.8	41.05	70.19	91.87	25.67	158.77	52.14	25.29	19.31	5.82
06/15/2010	32.2	52.14	32.46	48.17	38.54	26.71	70.45	24.87	33.41	10.75	44.38	61.73	37.88	22.34	36.91	25.74	43.22	51.76	30.67	42.31	69.1	40.55	44.39	54.03	32.8467	98.2	70.24	43	72.8	11.59	28.14	104.56	35.57	20.86	41.59	194.23	67.48	15.799	42.36	30.35	38.56	71.11	93.97	26.5	163.28	53.44	25.63	19.49	6.11
06/16/2010	32.63	51.98	32.76	48.79	38.69	26.78	71.06	25.22	33.68	10.65	44.02	61.33	37.87	22.27	36.87	25.72	42.86	52.8	30.22	42.4	70.14	40.74	44.7	54.71	33.06	97.62	70.54	42.66	72.23	11.41	28.38	103.64	35.73	20.89	42.34	195.41	67.03	15.87	42.54	30.3	38.18	72.05	94.09	26.37	161.52	54.44	25.88	19.51	6.1
06/17/2010	32.47	51.89	32.88	48.63	38.49	27.51	70.9	25.56	34	10.6	43.75	61.45	37.77	22.44	37.24	25.67	42.54	53.3	30.06	42.37	70.17	39.93	44.97	55.05	33.0333	97.19	70.65	42.67	73.39	11.18	28.49	105.36	35.21	21.09	42.06	195.13	67.26	15.82	42.58	29.72	37.82	71.92	93.1	26.31	159.37	55.34	25.86	19.73	6.11
06/18/2010	32.61	51.59	32.56	48.77	38.93	27.19	70.5	25.54	34.06	10.51	44.4	61.27	37.91	22.25	37.05	25.66	42.73	52.59	30.54	42.48	69.75	39.76	45.07	55.22	32.8267	97.57	71.54	42.64	73.18	11.11	28.67	104	35.19	21.74	42.03	195.31	67.96	15.82	42.01	29.57	37.83	71.32	93.3	26.58	158.77	55.14	25.78	19.84	6.33
06/21/2010	32.43	51.34	32.42	48.3	38.81	27.16	69.04	25.32	33.87	10.54	44.45	61.49	38.76	21.88	37	25.81	42.97	51.72	30.27	42.4	70.6	39.75	45.12	55.24	31.84	95.55	71.15	42.57	71.87	11.72	28.59	103.14	34.55	21.45	42.6	194.85	67.97	15.79	42.36	29.43	37.08	71.48	93.58	26.42	157.92	55.57	25.44	19.78	6.18
06/22/2010	32.02	50.32	31.96	47.99	38.24	26.65	66.5	24.64	33.3	10.17	43.77	60.54	38.27	20.78	36.68	25.59	41.66	49.63	30.55	41.8	69.09	39.11	44.37	53.72	31.48	93.33	70.22	41.86	68.89	11.29	28.1	99.67	34.04	21.1	41.94	192.85	66.28	15.58	41.66	29.06	36.61	71.16	92.66	26.25	155.84	54.88	25.44	19.58	6.02
06/23/2010	31.97	50.87	31.87	47.56	38.17	26.99	66.97	24.32	32.72	10.02	43.41	59.81	37.81	21	36.42	25.67	41.41	49.85	30.45	41.73	68.24	38.65	44.71	53.03	31.66	92.21	69	41.73	69.28	11.43	27.71	99.2	33.95	20.97	42.17	196.23	67.45	15.43	41.32	28.82	36.63	70.05	91.63	26.12	155.05	54.61	25.24	19.48	6.04
06/24/2010	30.76	50.94	31.59	47.46	37.55	26.46	65.55	24.22	32.72	9.68	42.69	59.41	36.77	20.43	35.94	25.68	40.52	48.47	29.57	41.07	65.25	37.76	43.54	52.37	31.6133	89.67	67.32	40.94	67.9	11.11	27.62	96.17	33.71	20.8	41.06	195.64	67.43	15.02	41.13	28.17	35.74	69.42	89.16	25.52	150.74	53.59	25.35	19.3	5.96
06/25/2010	30.69	50.9	31.87	47.19	40.55	26.34	63.9	24.26	32.99	9.86	43.59	59.81	36.95	21.19	36.04	25.9	40.57	47.5	30.83	41.29	66.92	38.49	43.98	51.75	32.38	89.92	68.58	41.41	68.49	11.23	27.9	100.72	34.37	21.02	42.67	196.13	68.77	15.42	41.79	28.76	35.16	69.05	91	25.88	152.34	53.85	25.57	19.17	6.11
06/28/2010	30.58	50.47	32.53	47.18	39.72	26.65	63.16	24.45	33.31	9.77	44.78	59.47	36.38	20.95	36.6	25.39	41.16	48.33	30	41.44	65.93	38.05	45.33	50.79	32.94	87.71	67.79	41.48	67.63	11.03	28	97.86	34.19	21.18	42.11	196.21	67.3	15.24	42.19	28.53	35.35	69.16	89.97	25.95	152.14	53.41	25.57	19.44	6.05
06/29/2010	29.21	50.28	31.72	46.65	38.65	26.01	59.6	23.93	32.69	9.25	42.36	57.9	34.52	19.84	34.89	24.79	40	45.23	29.01	40.49	61.79	35.99	44.51	49.57	32.52	84.51	65.52	40.04	63.78	10.34	27.21	94.42	32.39	20.76	40.09	195.53	63.04	14.57	41.21	27.28	34.16	67.45	85.71	25.11	145.6	52.8	25.29	19.02	5.77
06/30/2010	28.43	50.18	31.75	46.78	38.65	25.82	59.52	23.77	32.3	9.24	42.67	58.26	34.44	19.37	34.7	24.38	39.71	44.95	28.73	40.15	60.77	36.13	44.5	48.93	32.1267	84.19	64.81	39.28	63.37	10.06	27.04	93.37	32.13	20.6	39.7	193.22	62.75	14.37	40.64	26.31	33.86	67.62	86.19	24.69	143.4	52.83	24.94	19.05	5.8
07/01/2010	28.28	51.7	30.93	46.46	38.28	25.76	59.52	23.59	32.22	9.09	43.31	58.1	33.88	19.3	34.51	24.39	39.58	44.26	28.39	40.1	59.7	35.83	44.09	47.79	32.1133	83.7	65	39.53	63.41	10.05	26.86	92.89	32.11	20	39.48	194.72	62.26	14.02	41.14	26.43	34.12	67.29	85.71	24.77	140.32	52.19	24.76	19.09	5.9
07/02/2010	27.79	51.01	30.92	46.46	37.94	25.5	55.7	23.68	32.39	9.12	43.12	62.29	33.1	18.74	34.19	24.35	39.2	43.24	28.28	40.52	60.41	36.18	43.7	47.43	32.2933	82.85	64.97	38.96	61.75	10	26.82	91.3	31.87	20.03	39.42	195.01	61.94	13.84	41.65	26.02	33.86	67.97	84.97	24.58	142.79	51.79	24.69	19.23	6.14
07/06/2010	27.75	50.5	31.34	46.69	38.41	25.78	54.63	23.96	33.26	8.9	43.56	61.82	33.71	18.42	34.39	24.29	39.1	44.67	27.93	40.37	59.96	36.47	45.11	48.11	32.12	82.89	65.74	38.88	60.83	10.21	26.97	89.74	31.67	20.29	39.21	194.66	61.36	14.06	41.79	26.53	33.13	68.18	85.87	24.74	145.21	52.55	25.24	18.96	6.03
07/07/2010	28.57	50.89	31.78	47.71	39.26	26.34	55.81	24.69	34.37	9.86	45.47	63.72	35.34	19.54	35.81	24.92	40.87	47.04	28.81	41.41	62.59	38.14	46.88	48.91	33.78	87.05	67.74	40.28	64.69	10.55	27.83	94.72	33.46	21.08	41.15	197.11	63.3	14.71	42.79	27.35	34.43	70.28	89.27	26.32	148.48	53.55	25.8	19.88	6.28
07/08/2010	28.81	50.82	31.92	48.1	39.34	26.71	56.58	24.8	34.77	9.79	47.19	64.58	35.51	19.91	35.85	25.21	41.46	47.31	29.21	41.84	64.38	38.22	46.39	49.87	34.2667	87.4	68.78	40.74	65	10.72	28.41	97.69	33.99	21.21	42.12	198.1	64.73	14.86	43.39	27.54	34.4	69.96	90.71	25.96	152.25	53.84	25.58	20.31	6.38
07/09/2010	28.65	51.27	31.84	48.03	39.42	26.72	58.2	24.9	34.84	10.23	48.08	65.49	35.9	20.29	35.88	25.34	41.53	47.64	29.44	42.48	65.68	39	46.01	51.17	34.8333	87.88	69.74	40.64	65.21	10.94	28.39	98.98	34.62	21.23	42.58	200.12	64.66	15.11	43.91	28.18	34.37	69.46	92.24	26.23	154.97	54.31	25.6	20.34	6.46
07/12/2010	28.2	51.46	31.75	47.82	39.73	26.68	56.07	24.93	34.87	10.25	47.91	65.63	35.57	20.43	35.24	25.12	40.74	46.9	29.11	42.33	65.01	38.61	45.32	51.28	34.5267	85.07	69.17	40.55	65.06	10.87	28.45	99.41	34.76	21.06	42.83	202.69	64.34	15.21	43.71	28.12	34.13	69.08	91.65	26.27	154.15	53.88	25.26	20.32	6.45
07/13/2010	28.75	52.65	32.33	47.67	40.25	26.98	58.72	25.07	34.77	10.23	48.88	65.71	37.99	21.14	36.47	25.92	42.25	47.78	29.32	43.26	67.07	39.58	45.6	51.61	36.04	86.65	70.93	41.98	67.23	11	28.86	100.44	34.97	21.12	44.17	205.43	64.43	15.67	43.75	28.59	35.42	69.52	94.6	26.85	156.9	55.37	25.31	20.52	6.5
07/14/2010	28.69	52.6	32.79	47.85	40.1	26.9	58.76	25.04	34.86	10.21	48.41	65.12	37.53	21.02	36.73	25.81	41.79	48.83	29	43.36	66.23	39.42	45.78	51.97	35.6267	86.83	70.26	42.34	66.87	10.91	28.72	99.77	34.88	21.28	43.7	204.96	64.75	15.67	43.25	27.92	34.95	69.59	93.65	26.61	155.25	55.38	25.09	20.57	6.52
07/15/2010	28.4	53.06	32.73	48.02	40.02	26.87	58.81	25.08	35.28	10.2	48.38	65.54	37.38	20.88	36.96	25.77	41.94	48.5	28.88	43.08	64.91	39.2	45.55	53.15	35.4733	86.13	70.32	42.6	66.34	10.84	28.75	100.49	34.67	21.36	43.43	204.91	64.37	15.39	42.61	27.69	35.42	69.36	93.75	26.79	153.99	55.43	25.5	20.55	6.59
07/16/2010	27.03	51.34	32.14	47.07	39	26.74	55.88	24.6	34.76	9.98	46.26	64	35.64	20.11	36.58	25.28	40.31	47.86	27.83	41.83	62.67	37.55	44.19	51.39	34.1133	82.75	69.32	41.15	64.36	10.41	28.02	96.43	33.56	20.84	41.38	202.25	61.9	13.98	42.45	26.38	34.33	67.75	90.14	25.73	149.14	53.95	25.17	20.13	6.11
07/19/2010	27.54	51.96	31.99	47.41	39.17	26.78	56.85	25.14	35.38	10.07	46.51	63.71	35.39	20.47	36.75	25.19	40.77	47.7	27.9	42.28	62.2	37.7	44.13	52.49	34.6133	85.59	69.32	41.6	65.35	10.58	28.46	99.32	33.87	21.06	41.58	203.85	63.18	13.61	42.61	26.11	34.37	68.06	91.08	25.64	148.13	54.3	24.84	20.15	6.11
07/20/2010	27.52	53	32.26	47.47	38.9	27.38	57.2	25.02	35.92	10.25	47.87	63.77	36.31	20.95	37.51	25.78	41.65	48.93	28.27	42.74	62.91	38.38	46.58	52.61	34.32	88.28	70.77	42.46	67.9	10.85	28.71	100.94	34.45	21.46	42.06	207.5	63.88	13.77	42.71	26.55	34.55	68.13	92.19	25.53	149.36	55.24	25.02	20.45	6.27
07/21/2010	27.58	51.69	32.01	48.68	38.61	27.09	57.26	24.68	35.26	10.03	46.88	62.61	35.31	20.54	36.38	25.31	41.3	47.93	27.43	43.99	61.35	37.31	45.62	51.49	35.0267	87.45	70.05	42.5	66.23	10.59	28.43	98.81	34.03	20.99	41.15	206.29	63.18	13.36	41.8	25.91	33.84	66.92	90.74	25.18	143.33	54.95	24.75	20.23	5.97
07/22/2010	28.72	53.1	29.63	49.01	39.76	27.45	55.72	25.07	35.79	10.39	49.85	62.56	36.49	21.66	36.93	25.8	43.26	49.26	28.06	44.56	64.1	38.83	46.39	52.46	35.8867	89.28	71.6	43.91	69.73	10.82	28.88	102.73	35.15	21.38	43.19	206.94	66.6	13.66	43.25	25.34	34.93	67.4	94.98	25.7	151.21	55.85	24.93	20.66	5.93
07/23/2010	29.3	54.17	30.53	48.93	40.38	27.63	56.66	25.29	35.8	10.46	50.51	61.07	36.77	21.24	36.81	25.83	44.22	50	28.28	45.24	65.95	38.65	46.77	51.99	36.64	92.79	72.09	45.1	70.91	11.05	28.98	104.25	37.14	21.34	44.79	207	67.93	13.74	43.99	25.54	35.79	66.89	95.52	25.82	154.49	57.2	24.65	20.82	5.95
07/26/2010	29.64	54.85	30.5	49.24	40.48	27.8	58.58	25.65	36.17	10.47	51.04	61.52	38.7	21.92	37.01	26.15	45.25	51.88	28.33	46.1	69.12	38.5	46.3	53.19	37.42	95.5	72.8	45.84	72.59	11.23	29.49	106.83	38.04	21.72	45.43	212.06	68.85	14.15	44.72	25.99	36.9	68.55	98.37	26.31	159.65	57.93	24.97	21.06	5.95
07/27/2010	28.87	54.54	29.14	49.27	40.33	27.84	58.64	26.12	36.63	10.71	50.71	61.05	39.15	21.72	36.61	25.99	44.5	50.96	28.61	44.77	73.35	38.74	45.61	52.8	36.54	94.92	72.37	45.05	72.09	11.21	29.81	106.64	37.91	21.84	44.55	209.96	68.62	14.19	44.8	26.09	35.45	68.27	98.45	26.15	157.58	57.78	25.32	21.01	5.9
07/28/2010	28.78	53.64	28.93	49.22	39.86	27.66	58.23	26.2	36.61	10.55	49.52	60.96	39.03	21.81	36.48	25.35	43.3	51.46	28.25	44.55	72.29	38.28	45.71	50.83	36.6	94.37	72.51	44.88	71.43	11.04	29.42	107.06	36.17	21.55	44.58	210.37	67.32	13.99	44.12	25.56	35.14	68.33	96.24	25.29	157	57.09	25.12	20.84	5.69
07/29/2010	28.15	53.18	28.98	48.98	39.25	27	57.57	25.8	36.1	10.34	49.8	60.52	38.97	21.32	37.18	25.25	43.4	51.75	28.25	44.15	71.52	42.98	45.53	49.88	36.74	95.4	72.69	44.78	69.93	11.02	29.21	104.59	36.2	21.25	44.56	208.77	67.22	14.03	43.7	25.05	34.55	67.54	99.82	25.26	158.24	57.05	25.08	20.53	5.6
07/30/2010	27.93	53.53	29.97	49.08	39.64	27.36	57.48	25.37	35.98	10.31	49.19	61.06	38.47	21.47	37.29	25.42	43.62	51.59	28.24	44.27	70.83	42.39	46.24	50.72	36.4533	95.58	72.58	44.8	70.55	11.17	29	105.09	35.85	21.38	44.64	211.57	68.14	14.04	43.77	24.83	34.66	68.8	100.58	25.07	157.49	58.24	24.92	20.3	5.6
08/02/2010	28.82	53.43	30.58	49.83	40.33	28.32	59.1	25.91	36.27	10.76	50.99	64.72	40.04	22.42	38.25	25.56	44.65	52.95	28.83	44.85	72.86	43.61	46.69	52.01	37.0933	98.47	74.99	45.71	72.83	11.71	29.3	106.89	36.93	21.8	44.99	211.85	69.69	14.44	44.77	25.35	35.84	70.4	103.59	25.83	162.85	58.96	25.53	20.57	5.54
08/03/2010	27.84	52.61	29.98	50	40	28.49	59.03	26.11	36.25	10.45	49.81	63.48	39.59	21.84	37.93	25.38	44.29	51.34	28.55	44.77	72.34	42.82	46.46	53.24	36.5267	98.02	75.68	45.23	72	11.56	29.35	105.23	36.56	21.56	44.6	206.83	69.54	14.34	44.42	24.81	34.9	70.46	102.54	25.71	160.84	58.81	25.68	20.62	5.55
08/04/2010	28.29	53.36	30.36	50.18	40.34	28.61	60.93	26.16	35.99	10.54	51.05	63.72	40.02	21.75	37.18	25.33	45.39	51.3	28.61	45.2	73.15	43.23	46.94	54.24	36.6267	97.76	76.7	45.65	72.18	11.52	29.53	102.57	36.56	21.58	44.11	205.76	69.25	14.19	45.01	25.09	35.16	71.19	103.13	25.75	160.43	58.68	26.03	20.54	5.75
08/05/2010	28.46	53.87	30.34	49.98	39.97	30.25	61.12	27.04	36.41	10.67	51.28	64.02	39.9	21.51	37.61	25.13	45.27	52.44	29.41	45.39	72.97	43.4	46.96	54.96	36.5	97.55	77.06	45.24	71.64	11.58	29.6	102.43	36.43	22.62	43.22	205.85	68.71	14.02	45.02	25.25	35.13	71.61	102.8	25.9	160.52	58.92	26.38	20.24	5.69
08/06/2010	28.73	52.75	30.24	50.57	40.27	30.18	61.42	27.2	35.98	10.65	50.75	64.76	40.93	21.31	37.61	25.45	45.41	52.7	28.98	45.48	72.38	42.95	46.75	55.05	36.2733	95.95	76.22	45	72.34	11.59	29.55	101.34	36.18	22.56	43.5	207.39	68.7	13.96	45.13	25.2	34.91	71.68	102.7	25.73	157.16	58.46	26.37	20.37	5.8
08/09/2010	29.82	53.26	30.05	50.88	40.57	30.63	63.88	27.31	35.85	11.07	51.48	64.56	41.64	21.66	37.92	25.85	45.87	54.09	29.63	46.02	73.54	43.92	46.75	55.14	36.9067	96.22	77	45.71	73.25	11.66	29.36	103.83	36.46	22.6	43.75	207.27	68.99	13.91	45.35	25.35	35.58	71.88	104.24	25.74	159.65	58.79	26.51	20.68	5.88
08/10/2010	29.46	53.05	29.97	51.47	40.47	30.64	61.09	27.62	36.27	11.16	50.89	64.21	40.19	21.4	38.12	25.47	44.99	53.01	29.42	45.38	71.82	44.22	46.67	55.02	35.6333	95.46	76.93	44.99	71.18	11.35	29.16	105.005	36.06	22.82	44.09	206.83	68.62	13.63	46.32	25.24	34.57	72.39	105.44	25.44	159.41	58.79	26.66	20.5	5.84
08/11/2010	28.22	51.91	29.12	50.39	39.99	29.84	58.31	27.02	35.5	10.61	49.45	63.02	37.84	20.6	37	24.85	43.28	49.76	28.22	44.01	68.96	43.05	45.22	51.31	34.1467	92.33	75.4	42.63	69.57	10.66	28.9	102.45	34.69	22.72	42.96	204.56	65.6	13.19	45.62	24.23	33.29	71.1	100.7	24.77	152.95	57.2	26.25	20.01	5.57
08/12/2010	27.53	54.62	29.15	50.39	39.46	30.6	57.86	26.72	35.35	10.59	48.67	63.44	37.1	20.27	36.85	24.75	42.16	50.12	28.22	43.42	68.63	42.77	45.89	51.58	33.8733	91.85	74.7	41.64	68.25	10.7295	28.63	101.47	34.44	22.48	42.15	206.5	64.7	13.0625	45.8	23.84	33.43	71.06	100.13	24.79	149.5	57.43	26.33	19.74	5.52
08/13/2010	27.35	54.26	29.04	50.06	38.85	30.05	58.07	27.58	35.52	10.62	47.76	63.66	36.67	20.26	37.01	24.68	41.73	51.11	28.1	43.26	68.25	42.2	45.76	51.79	33.9267	91.26	75.68	40.83	67.35	10.64	28.68	102.18	34.14	22.66	41.73	207.86	64.84	13.23	45.71	23.83	33.14	70.96	99.53	24.8	151.58	57.17	26.32	20.19	5.48
08/16/2010	27.16	54.3	28.71	50.34	38.91	30.04	57.07	28.09	35.73	10.66	47.56	62.97	35.96	20.15	36.65	24.7	41.81	52.07	27.94	43.37	68.14	42.54	46.04	51.62	34.26	91.4	75.9	41.3	67.47	10.6	28.75	102.22	34.17	22.1	41.54	207	64.4	13.19	45.47	23.8	33.05	70.63	99.07	24.7	150.82	56.62	26.28	20.09	5.47
08/17/2010	29.28	54.5	29.49	50.69	39.66	30.78	59.65	27.97	35.76	10.93	48.27	63.93	36.42	20.44	37.45	25.02	42.86	53.21	28.24	44.25	69.44	44.52	47.41	52.38	35.3	93	76.72	42.33	69.2	10.95	29	105.22	34.86	22.33	41.74	210.07	65.99	13.21	45.91	23.85	32.9	71.98	101.5	25.26	151.9	57.7	26.59	20.43	5.8
08/18/2010	29.44	55.19	29.46	50.23	39.66	30.71	59.05	27.59	35.22	10.9	48.06	63.9	36.83	20.33	37.53	25.12	42.93	54.01	28.36	44.12	69.1	44.72	48.02	51.98	35.46	92.83	77.03	42.34	70.35	10.93	29.02	105.5	34.89	22.27	41.69	212.4	66	13.32	45.83	23.84	33.18	72.33	101.35	25.11	150.48	58.3	26.28	20.53	5.95
08/19/2010	28.54	55.28	29.17	49.32	38.9	30.23	57.24	27.11	34.84	10.58	46.56	63.06	35.55	19.84	36.72	24.71	41.87	51.44	28.04	43.32	68.02	43.45	47.49	50.12	34.1467	91.75	75.59	41.48	68.57	10.66	28.57	104.01	34.05	22.09	40.96	211	64.62	13.02	44.99	23.28	32.66	71.31	98.42	24.59	147.33	57.35	26.06	20.05	5.84
08/20/2010	28.56	55.89	28.92	49.34	38.42	30.52	56.59	27.14	34.82	10.4	46.63	62.96	35.17	19.71	36.36	24.77	41.23	50.04	27.75	43.12	68.21	43.13	47.43	49.89	34.0067	90.53	75.01	41.66	67.86	10.57	28.7	104.45	33.81	22.08	40.76	213.07	64.6	12.87	44.57	23.11	32.5	70.82	98.92	24.65	145.4	57.14	26.44	20.16	5.69
08/23/2010	27.96	54.75	28.54	49.78	38	30.33	56	27.66	35.11	10.46	46.23	63.84	35.04	19.59	36.19	24.67	40.81	48.29	27.91	42.8	67.11	43.21	46.94	49.64	33.5867	89.46	74.69	40.76	67.75	10.37	28.48	103.86	33.37	22	40.2	213.61	63.3	12.87	44.77	22.62	32.22	71.01	98.47	24.51	143.15	57.22	26.48	20.09	5.63
08/24/2010	27.36	54.26	27.87	49.48	37.19	29.88	54.24	28.04	35.41	10.27	45.2	63.11	34.27	19.6	35.69	24.42	40.03	47.12	27.52	42.38	65.13	42.19	46.22	49.68	33.6467	87.48	73.84	40.37	67.87	10.06	28.32	103.16	32.73	21.95	39.57	209.88	60.93	12.64	44	22.4	31.68	69.3	95.71	24.34	141.39	56.25	26.02	20.14	5.49
08/25/2010	27.69	54.86	27.92	49.82	37.28	30.11	54.93	27.94	35.33	10.43	45.94	63.36	34.4	19.96	35.92	24.81	39.92	45.56	27.82	42.45	65.11	42.56	47.16	51.04	34.1933	86.66	73.55	40.55	69.26	10.11	28.56	105.11	32.33	22.66	39.8	210.5	60.76	12.66	44.16	22.26	32.48	69.76	96.66	24.16	141.2	56.34	26.08	20.23	5.45
08/26/2010	27.51	54.68	27.64	49.5	37.14	29.97	54.75	27.75	35.2	10.4	45.76	63.22	33.99	19.85	35.82	24.89	39.69	44.52	27.41	42.91	65.76	42.19	47.1	50.64	33.9867	87.29	73.56	41.04	68.96	10.01	28.54	103.62	32.16	22.69	39.73	211.46	61.32	12.47	43.45	22.27	31.93	68.83	96.01	24.18	139.44	55.5	25.85	20.5	5.4
08/27/2010	27.96	55.58	27.73	49.84	37.2	30.53	57.33	28.27	35.71	10.6	47.82	63.17	35.2	20.09	36.85	25.33	40.64	44.8	27.99	43.73	67	43.71	47.36	50.87	34.9133	89.97	74.42	41.93	70.05	10.32	28.88	103.85	32.99	22.74	40.91	214.65	63.16	12.64	43.75	22.72	31.86	69.72	98.32	24.65	141.15	56.49	26.12	21.36	5.49
08/30/2010	27.68	54.16	27.62	49.49	36.9	30.55	56.73	27.61	35.17	10.4	46.47	62.01	34	20	36.01	24.81	39.89	44.37	27.26	42.76	64.81	43.23	46.46	49.6	34.2467	89.55	73.7	41.23	69.56	10.25	28.25	102.87	32.39	22.6	39.89	211.03	62.1	12.32	43.2	21.87	31.46	69.26	96.35	24.17	142.17	55.49	25.85	21.28	5.4
08/31/2010	26.97	54.47	27.28	49.34	36.6	30.81	56.19	28.07	35.41	10.24	47.25	61.42	33.93	20.44	36.56	24.85	40.09	44.23	27.6	42.99	64.21	43.58	46.86	49.6575	34.2333	89.85	74.03	40.72	69.37	10.2175	28.3	105.22	32.52	22.58	39.87	209.78	61.13	12.46	42.55	22.12	31.39	68.19	96.51	24.26	141.95	56.08	26.08	21.35	5.19
09/01/2010	28.29	55.48	27.97	50.27	37.4	31.35	59.43	28.89	36.11	10.66	49.57	63.28	35.66	21.29	37.56	25.57	41.94	45.21	28.67	44.2	68.16	45.75	47.25	50.88	35.9	92.46	74.75	43.9	69.81	10.52	28.96	108.5	33.78	23.04	41.07	214.09	62.29	13.2075	43.47	23.03	32.66	69.52	100.36	25.12	146.57	57.76	26.41	21.58	5.13
09/02/2010	29.21	56.29	28.08	50.61	37.99	31.54	60.59	28.46	35.86	10.93	50.02	63.67	35.92	21.71	37.62	25.71	42.39	46.46	28.62	44.67	69.39	46.17	47.84	51.82	35.3867	91.3	77.19	44.66	70.7	10.83	28.93	108.35	34.27	23.26	40.88	216.94	63.39	13.28	44	23.12	33.46	70.27	101.06	25.27	149.3	58.7	26.43	21.87	5.31
09/03/2010	29.85	56.54	28.08	50.74	38.58	32	61	28.65	36.12	11.14	50.94	63.87	36.7	22.1	38.72	25.79	43.32	47.32	29.42	45.54	71.75	47.22	48.22	53.25	36.1067	92.62	78.04	45.81	71.86	10.88	29.14	110.39	34.89	23.34	41.8	218.45	64.64	13.5	44.23	23.56	34.37	70.62	102.64	26.07	151.55	59.08	26.58	22.29	5.35
09/07/2010	28.99	56.28	28.03	50.49	38.35	31.39	59.31	28.11	36.17	11	49.92	63.58	35.57	21.66	38.33	25.52	42.35	45.98	28.7	44.79	71.41	46.44	48.37	52.4	35.9	90.36	77.38	46.22	70.9	10.86	28.64	108.44	34.31	22.88	40.09	218.55	63.42	13.21	44.38	22.69	33.69	69.83	101.1	25.47	150.78	58.51	26.61	22.18	5.21
09/08/2010	28.84	56.56	28.05	50.45	38.13	31.95	59.33	27.71	36.08	11.02	50.1	64.09	36.28	21.79	38.92	25.33	42.46	45.32	29.1	45.03	72.09	46.99	49.36	52.91	35.9733	91.95	77.79	46.89	71.27	11.07	28.46	108.37	34.44	22.5	40.07	220.24	64.5	13.37	42.97	23.21	33.54	69.71	102.73	25.62	151.94	58.71	26.75	22.17	5.15
09/09/2010	28.93	56.04	28.25	51.09	38.21	31.85	61.3	27.74	36.35	11.11	50.6	65.14	36.29	21.76	38.96	25.65	41.66	46.33	29.45	44.86	72.44	47.23	49.09	54.53	35.8867	92.71	77.95	46.26	70.31	11.23	28.75	106.39	34.49	22.56	40.69	217.26	63.44	13.5	42.82	23.93	33.56	70.83	104.99	25.57	150.74	58.88	26.87	22.09	5.3
09/10/2010	28.91	56.07	28.47	51.54	38.82	32.72	61.76	27.79	36.63	11.05	50.77	65.8	36.35	22.12	39.21	25.62	41.04	46.26	29.87	45.07	72.86	47.21	49.07	54.83	35.9733	93.73	77.95	45.89	70.35	11.17	28.79	107.09	34.61	22.61	40.19	217.9	63.84	13.55	43.07	23.65	33.88	71.27	104.01	25.5	151.16	59.4	27.05	22.44	5.33
09/13/2010	29.13	56.56	28.5	51.45	39.09	32.68	63.9	28.08	36.7	11.16	52.19	65.78	36.92	22.5	39.63	25.96	42.13	47.23	30.29	45.68	76.16	48.2	49	55.37	37.1933	94.6	78.78	47.4	71.75	11.52	29.03	108.98	35.39	22.77	41.22	216.75	64.19	13.95	43.27	24.37	34.65	71.19	106.2	26.07	150.69	59.67	27.16	22.42	5.24
09/14/2010	29.17	57.36	29.09	51.41	39.21	32.16	62.87	28.15	36.42	11.19	52.24	65.88	36.13	22.36	39.74	25.95	42.32	47.44	30.27	45.68	75.95	47.79	48.73	55.45	37.0267	94.7	80.21	47.43	71.9	11.49	28.89	109.46	35.32	22.78	40.38	218.27	62.76	13.68	44.06	23.43	36.73	71.59	106.07	25.59	159.55	59.82	26.96	22.42	5.33
09/15/2010	29.41	57.41	30.25	51.66	39.64	32.54	63.76	27.8	36.18	10.98	51.89	66.14	36.16	22.36	40.19	25.97	43.25	48.42	30.49	46	76.94	47.41	48.88	54.64	37.4733	94.23	81.38	47.34	72.06	11.43	28.76	111.58	35.47	22.85	40.85	219.3	62.73	13.71	45.09	23.6	36.76	72.55	107	25.68	164.9	59.72	27.01	22.63	5.39
09/16/2010	30.04	57.99	30.13	51.61	39.87	33.21	63.04	27.56	36	10.9	51.85	64.67	35.71	22.25	39.92	26	43.15	47.94	30.85	45.87	76.75	47.36	48.36	54.7	37.5067	94.3	81.75	46.89	71.73	11.26	28.56	110.51	35.64	22.73	40.96	218.89	62.58	13.55	44.98	23.28	36.92	72.75	106.49	25.55	162.54	59.71	26.95	22.59	5.45
09/17/2010	30.55	58.15	30.18	51.64	40.56	32.38	63.3	27.42	35.88	10.88	51.78	65.21	35.64	22.18	40	26.1	43.38	46.96	30.99	46.01	78	47.62	49.27	54.06	37.42	94.48	82.2	47.35	72.17	11.1715	28.49	109.66	36.15	23.14	41.37	220.88	62.95	13.4	44.99	23.03	37.1525	73.48	105.76	25.43	165.05	59.97	27.31	22.74	5.42
09/20/2010	31.03	59.16	30.64	52.26	41.55	32.95	64.59	27.61	36.34	11.38	53.61	66.3	36.6	22.67	40.6	26.41	44.18	47.44	31.51	46.57	79.84	48.38	50.07	54.96	38.3067	96.03	83.05	48.26	73.36	11.381	28.75	112.24	36.89	23.19	43.12	220.14	63.72	13.74	45.74	23.68	38.32	73.58	108.24	25.94	171.68	60.02	27.81	23.13	5.54
09/21/2010	31.15	58.41	30.79	52.15	41.54	32.85	63.43	27.54	36.01	11.38	53.16	65.97	36.61	22.37	40.32	26.48	43.96	49.3	31.33	46.44	77.54	47.93	50.48	55.75	38.5667	96.07	83	47.73	72.91	11.17	28.6	109.26	36.56	23.06	42.78	217.02	64.23	13.65	47.4	23.75	38.05	73.71	106.39	25.62	167.75	59.75	27.79	22.84	5.59
09/22/2010	30.76	59.81	30.42	51.99	42.26	33.39	63.32	27.81	36.43	11.25	51.98	65.59	35.67	22.01	39.95	26.17	43.63	48.34	30.96	45.99	76.15	46.52	50.5	56.64	37.9	95.42	83.18	46.74	70.5	11.7	28.7	107.46	36.02	23.24	42.79	222.1	63.9	13.42	47.91	23.66	38.3	73.48	104.98	25.42	165.74	59.41	27.82	22.58	5.62
09/23/2010	30.56	58.86	30.34	51.6	42.43	33.01	62.55	27.41	36.1	11.09	50.46	64.93	35.07	21.3	39.34	25.84	43.29	47.1	30.45	45.35	75.1	45.85	50.58	56.5	37.12	94.99	82.94	46.84	68.55	11.74	28.58	103.58	35.53	23.04	42.36	222.64	62.65	13.17	47.64	23.63	38.63	73.11	103.06	25.13	161.67	58.89	27.68	22.72	5.53
09/24/2010	32.09	59.61	31.35	51.94	41.9	32.27	65.35	27.96	36.5	11.35	52.35	66.36	36.47	21.96	40.37	26.73	44.55	47.86	31.6	46.55	78.95	47.24	51.69	56.69	38.3933	98.13	84.2	48.72	70.01	12.2	28.94	106.9	36.46	23.49	43.13	225.73	64.6	13.6	48.02	24.51	39.6	74.28	106.97	26.13	167.23	60.21	27.62	22.95	5.75
09/27/2010	32	59.38	30.95	52.1	41.68	32.64	67.03	28.25	36.54	11.39	51.93	66.17	37.13	21.48	40.39	26.42	44.84	49.97	31.4	46.62	77.71	47.07	51.82	55.88	38.2067	97.56	83.86	48.46	69.69	12.07	29.04	104.97	36.36	23.33	43.44	225.74	63.89	13.24	47.79	24.06	39.44	74.22	107.42	25.66	165.9	59.42	27.6	22.79	5.73
09/28/2010	32.34	59.46	31.17	52.38	41.92	32.89	66.5	28.37	36.72	11.48	52.47	66.8	37.32	21.62	40.56	26.13	45.33	49.64	32.16	47.68	78.97	47.69	52.11	56.23	38.9467	97.1	83.97	48.92	70.16	12.22	29.06	105.85	36.73	23.27	43.69	228.2	64.52	13.27	47.95	24.07	40.18	74.82	107.99	25.86	168.67	59.75	27.93	22.76	6.18
09/29/2010	32.58	59.66	30.76	52.49	42.3	32.57	66.32	28.44	36.46	11.39	51.57	66.71	37.45	21.32	40.37	26.28	46.13	50.92	31.55	47.46	77.49	47.92	51.79	56.13	38.74	98.03	82.85	49.18	69.62	12.08	29.01	104	37.18	23.06	43.01	230.56	65.97	13.11	47.62	24.25	40.37	74.17	106.79	25.79	168.76	58.87	27.37	22.89	6.11
09/30/2010	33.37	58.68	30.66	52.24	42.49	31.92	65.26	28.4	36.23	11.35	51.71	66.53	39.1	21.38	40.7	26.37	46.81	51.03	31.55	47.77	78.01	47.33	51.26	56.64	38.5933	97.76	82.82	48.98	70	12.11	29.25	103.93	37.12	23.27	42.03	228.91	66.54	13.1025	47.71	24.08	40.83	74.1	106.9	26.13	170.25	58.85	27.11	22.87	6.13
10/01/2010	33.73	58.7	30.85	52.58	44.38	31.92	65.71	28.79	36.22	11.54	52.06	66.25	38.86	21.53	40.61	26.16	47.26	49.79	31.57	48.01	79.74	47.76	51.62	56.11	38.4933	98.28	83.02	49.06	71.05	12.23	29.4	105.13	37.24	23.53	41.78	228.83	66.83	13.3	47.65	24.37	40.76	74.3	107.91	26.34	171.34	59.39	27.28	23.08	6.07
10/04/2010	32.59	57.78	30.74	52.51	44.39	31.61	63.42	28.66	36.2	11.37	51.45	65.16	39.28	21.63	40.41	26.22	46.7	48.57	31.7	47.81	79.07	47.87	51.06	54.88	37.9467	97.01	82.07	48.25	71.44	11.92	29.4	106	36.68	23.47	39.05	230.63	66.33	13.15	47.58	24.07	40.25	73.67	106.82	26.21	170.91	58.99	26.73	22.84	6.08
10/05/2010	33.04	58.67	31.5	53.08	45.15	32.38	65.04	29.04	36.34	11.68	52.74	66.62	39.94	22.24	41.36	26.48	48.14	48.86	32.38	49.23	82.55	49.48	51.88	55.25	39.1267	98.9	84.2	50.15	72.35	12.14	29.43	106.57	37.73	23.69	38.28	233.33	68.6	13.56	48.33	24.29	40.88	74.87	112.03	26.46	171.31	60.5	27.14	22.88	6.24
10/06/2010	32.67	58.45	31.34	52.98	45.2	32.3	64.11	28.93	36.26	11.75	53.74	66.41	40.74	22.26	41.36	26.37	47.92	48.75	32.12	48.5	82.43	50.16	50.75	54.34	39.2333	99.76	84.02	49.44	71.19	12.37	29.37	104.53	37.74	23.74	38.02	233	68.58	13.39	48.56	24.3	40.82	75.13	112.54	26.81	171.35	60.22	27.19	22.56	6.14
10/07/2010	33.2	58.79	31.69	52.58	45.84	32.73	64.08	29.16	36.05	11.8	53.59	66.73	40.47	22.38	41.05	26.21	47.75	46.5	32.2	48.28	83	50	50.41	55.06	39.36	99.65	82.41	49.42	70.59	12.2	29.4	104.51	37.59	23.77	37.82	233	68.46	13.31	48.78	24.07	41.19	74.52	112.74	26.46	170.95	60	27.3	22.44	6.16
10/08/2010	33.8	58.55	31.67	52.81	45.78	32.86	64.55	29.18	36.19	11.97	54.35	67.32	40.91	22.57	40.89	26.16	47.81	48.19	32.42	48.24	83.12	49.93	50.37	55.01	39.6333	101.53	82.7	49.25	71.1	12.89	29.34	105.76	38.04	23.7	37.99	232.81	69.23	13.18	49.16	23.58	41.09	74.75	113.38	26.54	174.5	60.12	27.16	22.37	6.13
10/11/2010	33.75	59.27	31.79	52.81	45.56	32.56	64.76	29.18	36.29	12.22	54.36	67.9	41.04	22.6	40.42	26.4	48.04	47.02	32.43	48.62	83.55	49.7	50.01	55.39	39.12	102.01	82.53	49.32	71.58	12.93	29.29	106.97	38.29	23.66	37.94	232.83	69.99	13.15	49.35	23.5	40.86	74.92	113.39	26.56	177.24	60.62	27.36	22.35	6.13
10/12/2010	33.68	59.86	32.06	53.51	45.73	32.71	66.17	28.91	35.86	12.3	54.5	67.54	41.78	22.99	40.69	26.51	48.02	47.32	32.52	48.77	84.34	49.96	50.62	55.66	38.6533	101.57	82.58	49.28	71.29	13.2	29.12	109.64	38.18	23.72	38.54	232.95	70.22	13.52	49.42	23.82	40.73	75.55	115.5	26.58	178.61	60.81	27.23	21.89	6.13
10/13/2010	34.31	59.98	32.37	53.18	45.25	33.22	68.25	28.9	35.83	12.52	54.82	68.51	42.71	22.89	41.17	26.72	48.82	47.54	32.94	49.78	86.26	50.13	50.76	56.8	39.3667	103.29	82.91	49.87	72.68	13.37	29.23	110.8	38.42	23.47	39.26	232.55	71.47	13.29	49.39	23.38	41.03	76.02	116.98	26.63	179.24	61.97	27.34	21.03	6.21
10/14/2010	34.23	59.79	32.31	53.21	45.43	33.28	68.75	28.77	35.79	12.28	54.83	68.26	41.94	22.75	40.88	26.93	48.52	47.38	32.67	49.2	85.42	50.24	51.38	57.06	38.84	103.23	82.1	49.44	73.43	13.13	29.18	109.87	38.15	23.52	39.44	233	71.36	12.6	49.47	22.88	40.98	76.08	116.19	26.11	177.75	61.74	27.51	20.86	6.16
10/15/2010	34.48	60.96	32.29	53.17	45.29	33.27	68.35	28.88	35.94	12.32	54.52	68.86	41.47	22.62	40.95	26.53	48.49	47.15	32.43	48.97	85.78	49.93	50.81	57.78	38.8467	104.14	81.66	50.15	73.26	13.13	29.18	110.05	38.24	23.64	39.09	232.96	70.11	11.98	48.76	22.64	42.15	76.13	116.41	25.84	175.74	62.18	27.2	20.73	6.15
10/18/2010	34.66	60.36	32.34	53.67	45.43	33.58	67.9	29.24	36.33	12.46	55.64	72.61	42.26	22.96	41.68	27.1	48.38	47.59	32.56	49.62	86.51	51.4	50.49	58.39	38.44	106.35	82.95	49.89	75.07	13.14	29.27	112.4	38.28	23.65	39.55	232.8	70.23	12.34	49	23.13	42.53	76.82	116.56	26.62	176.5	62.38	27.33	20.95	6.2
10/19/2010	34.02	60.39	31.56	52.87	45.45	32.96	65.74	28.94	36.52	12.18	54.7	71.73	41.01	22.63	41.1	26.87	47.35	46.48	32.2	48.81	83.26	50.65	49.79	56.11	37.7333	102.28	81.3	48.77	73.73	12.67	29.18	109.44	37.99	23.73	39.3075	229.47	69.05	11.8	48.6	22.92	42.03	76.35	113.61	25.99	174.63	61.55	26.84	20.91	5.97
10/20/2010	34.66	61.15	31.84	52.42	45.56	33.43	62.65	29.18	36.82	12.25	55.03	72.19	41.61	23.27	41.31	27.24	48.36	49.41	32.6	49.62	84.48	51.25	50.45	57.22	38.0467	103.4	83.1	48.67	74.71	12.95	29.3	112.67	39.02	23.86	39.73	231.9	71.36	11.75	49.39	22.92	42.28	76.9	116.12	25.55	169.51	62.14	26.89	21.49	6.3
10/21/2010	34.75	61.01	32.36	52.84	45.75	33.43	63.48	28.94	36.9	12.18	55.24	71.67	41.28	23.31	41.41	27.28	48.68	49.27	32.56	50.18	83.7	51.34	50.02	56.63	38.2933	102.97	84.93	49.4	74.73	12.78	29.14	110.48	38.98	23.74	40.27	231.37	71.5	11.36	51.07	22.62	42.36	77	115.67	25.5	166.26	62.14	27.11	21.3	6.34
10/22/2010	34.75	61.4	32.06	52.56	45.64	33.54	64.24	28.83	36.7	12.31	55.46	71.83	41.56	23.57	41.37	27.39	49.02	50.34	32.79	49.87	85.17	51.02	50.22	57.54	38.36	101.3	84.74	49.12	74.94	12.72	29.11	110.08	38.9	23.68	39.03	234.72	71.26	11.44	51.12	22.62	42.74	76.4	115.87	25.27	167.56	61.38	26.96	21.66	6.3
10/25/2010	34.9	62.08	32.03	52.51	45.53	33.71	64.2	28.76	36.46	12.32	55.25	71.8	41.1	23.84	41.24	27.51	50.07	50.83	33.11	50.29	84.84	51.19	50.81	57.26	37.9667	101.07	85.74	50.04	74.77	12.88	29.1	109.73	39.51	23.55	39.3	235.12	71.66	11.16	50.43	22.32	43.08	76.91	115.78	24.93	168.39	61.5	27.16	22.06	6.31
10/26/2010	34.8	61.86	32.43	52.69	45.05	33.37	62.15	28.68	36.66	12.11	55.19	72	42.03	23.7	41.56	27.22	50.17	51.32	32.67	53.64	85.04	50.57	50.84	55.94	37.7933	100.37	85.7	49.88	73.9	12.87	29.2	109.36	39.16	23.63	40.1	236.5	71.3	11.3	51	22.5	42.92	76.73	115.98	25.03	168.62	61.57	26.86	21.96	6.29
10/27/2010	34.59	61.42	33.22	51.64	44.87	33.22	60.46	28.58	36.85	11.87	56.39	72.17	41.82	23.18	41.3	28.65	49.84	52.27	32.48	52.8	87.2	50.85	50.7	54.91	37.6	100.51	84.17	49.47	74.06	12.7	29.31	108.4	37.99	23.9	40.68	235.85	70.86	11.54	50.8	22.54	42.86	76.15	116.01	25.22	168.5	60.8	26.87	21.89	6.31
10/28/2010	34.92	63.88	33.41	51.75	44.91	33.45	59.03	28.6	37.21	11.96	56.22	72.84	41.98	23.02	39.91	28.31	49.47	52.81	30.43	53.23	87.74	53.43	51.74	54.61	37.2467	100.36	85.15	49.39	73.43	12.65	29.49	105.8	36.78	23.9	41.22	236.8	71.27	11.53	50.97	23.2	42.9	76.39	114.81	25.17	168.13	61.8	26.99	22.02	6.38
10/29/2010	34.8	64.98	32.83	51.32	44.71	33.32	60.72	28.98	37.44	11.94	55.89	72.41	42.01	23.31	39.54	28.16	50.13	52.8	30.49	54.05	85.61	51.69	51.61	54.34	37.3533	101.02	84.97	50.13	73.48	13.14	29.45	106.31	36.35	23.88	41.46	237.63	70.64	11.449	50.93	23.41	42.98	75.52	114.7	25.06	170.99	64.36	26.9	22	6.39
11/01/2010	34.75	64.76	32.79	50.6	44.97	33.39	60.44	28.85	37.28	11.83	55.92	73.85	41.92	23.81	39.89	28.18	50.19	52.44	30.18	54.6	86.74	51.38	51.79	54.72	37.3067	101	84.95	49.98	73.54	13.05	29.53	106.89	35.8	23.73	41.56	235.64	70.48	11.5	50.62	22.74	42.17	75.29	117.12	25.05	171.85	63.16	27.07	21.92	6.32
11/02/2010	35.06	64.57	31.95	50.88	44.99	31.19	60.85	29.3	37.63	11.96	56.4	74.53	42.12	23.62	40.03	28.35	50.75	53.25	30.31	54.93	87.6	52.29	51.88	55.75	38.1333	103.12	86.36	51.12	74.8	13.24	29.79	108.31	36.31	23.87	42.39	237.99	69.78	11.4	50.84	22.91	42.63	75.38	118.62	25.08	173.04	64.29	26.9	22.11	6.44
11/03/2010	35.11	64.94	31.68	51.04	45.34	31.05	61.92	29.04	37.55	11.9	56.69	73.04	43.57	23.79	39.55	28.51	50.99	54.04	29.97	55.05	89.1	52.19	52.13	56.05	38.1467	102.58	85.46	51.5	74.08	13.14	29.81	110.16	36.38	24.1	42.07	238	68.94	11.52	50.7	23.05	42.75	75.54	119.57	25.76	165.66	64.46	26.65	22.13	6.46
11/04/2010	35.99	65.81	31.96	50.88	45.67	31.56	63.08	29.72	37.59	11.95	57.85	73.54	44.74	24.83	40.8	28.89	52.78	55.25	31.18	56.29	91.55	53.73	52.41	56.71	39.8733	107.79	86.86	52.95	74.06	13.6	30.39	113.09	37.79	24.54	43.73	239.24	70.85	12.13	51.47	24.2	43.68	78.25	122.16	26.5	169.01	65.73	26.83	22.46	6.49
11/05/2010	36.38	65.63	31.68	50.92	45.67	31.35	62.95	29.83	37.7	11.76	57.76	70.87	45.61	25.44	41.39	28.83	53.1	55.88	31.27	56.58	90.96	55.02	51.92	57.35	39.8533	108.69	86.65	52.88	74.07	14	30.41	113.33	37.99	24.81	44.07	239.87	71.27	12.36	51.52	25.58	44.75	77.54	124.59	28.17	173.15	66.06	26.69	21.51	6.92
11/08/2010	36.18	65.97	31.45	50.45	44.98	31.19	62.52	29.54	36.93	11.76	57.18	69.48	44.63	25.46	41.22	28.48	52.88	55.1	31.03	56.2	90.87	54.45	52.37	58.68	39.9133	109.51	87.21	52.48	74.21	13.961	30.31	110.65	37.43	24.72	43.9	242.85	70.21	12.6	51.46	25.27	44.83	77.56	121.92	28.07	169.09	65.55	26.47	21.39	6.79
11/09/2010	35.48	66.01	30.83	50.05	45.3	30.85	62.07	29.54	36.9	11.68	56.49	68.98	42.86	24.74	40.14	27.97	52.5	53.54	30.28	56.26	89.36	53.48	52.19	57.74	38.7067	109.97	85.58	52.17	71.56	13.75	30.14	106.05	37.01	24.44	43.36	243	69.25	12.27	51.67	24.85	44.15	77.78	121.5	27.75	164.51	65.48	26.25	21.59	6.69
11/10/2010	35.26	66.72	31.47	50.17	45.5	30.78	62.77	29.38	36.6	11.7	56.8	69.58	42.99	25.01	35.66	28.2	53	54.08	31.06	56.5	90.76	54.09	53.11	58.9	39.1333	110.25	85.27	52.52	72.42	13.88	30.34	109.19	37.06	24.75	43.56	248.95	67.07	12.57	51.9	25.36	44.48	78.18	120.14	27.72	168.48	65.69	26.31	21.95	6.84
11/11/2010	35.73	66.34	31.63	49.78	44.24	30.68	63.18	29.28	36.54	11.7	55.7	69.19	42.51	24.76	35.55	28.26	52.96	53.7	30.63	55.16	89.92	53.71	53.14	58.59	38.92	110.71	85.49	51.25	72.06	13.81	30.21	108.66	37.1	24.88	43.35	252.09	65.37	12.37	51.98	25.27	44.4	78.27	120.42	27.67	171.2	65.75	26.27	21.49	6.85
11/12/2010	36.36	64.53	31.32	48.58	43.36	30.23	62.18	29.29	36.52	11.46	54.65	68.61	41.81	24.63	35	27.97	51.96	53.88	30.18	54.84	87.28	52.93	52.36	58.08	38.2467	109.51	84	50.57	71.1	13.49	30.17	108.83	36.44	24.5	42.7	250.68	63.09	12.12	51.46	24.82	43.59	77.27	118.33	27.49	173.07	64.88	26.02	21.38	6.74
11/15/2010	36.2	65.21	31.41	48.16	44.24	30.19	61.99	29.59	36.43	11.56	54.46	69.61	42.42	24.4	34.98	28.21	52.14	54.05	30.47	55.14	87.8	52.6	51.46	57.18	38.3533	107.63	84.52	50.34	69.76	13.4	30.36	108.05	36.74	24.86	42.7	251.39	63.61	12.1	51.44	25.05	43.1875	77.39	118.53	27.7325	173.08	65.29	26.32	21.43	6.69
11/16/2010	35.04	65.29	30.99	47.66	43.95	29.58	61.59	29.3	35.94	11.47	53.58	68.6	41.71	23.6	34.62	27.79	51.18	54.17	29.84	54.29	85.22	51.72	50.54	55.99	37.65	105.26	83.21	48.97	67.83	13.03	30.04	104.55	36.04	24.02	41.93	249	62.78	11.94	50.32	24.45	42.76	76.61	114.3	27.69	167.28	64.49	26.04	21.61	6.52
11/17/2010	35.21	65.5	30.77	47.8	44.1	29.52	61.01	29.23	35.72	11.51	53.6	67.93	41.78	23.49	35.02	27.8	51.24	52.9	29.85	54.73	85.57	51.48	51.04	56.45	37.87	105.79	83.74	49.07	68.42	12.94	30.16	106.48	36.26	24.12	41.41	249.23	62.5	11.62	50.55	24.25	42.87	76.78	115.55	27.32	168.93	64.4	25.96	21.57	6.56
11/18/2010	36.23	65.51	31.44	47.62	44.33	29.79	61.59	29.43	36.06	11.47	54.67	68.84	42.56	23.73	35.39	28.26	52.8	54.14	30.22	55.76	88.7	52.59	51.59	56.32	37.64	108.22	85.65	50.44	67.95	13.38	30.54	107.36	37.07	23.93	42.25	251.17	64.61	11.7	51.09	24.41	43.08	77.69	116.95	28.04	169.15	65.44	26.32	21.33	6.56
11/19/2010	36.46	65.07	31.02	47.4	44.21	29.66	61.72	29.18	35.75	11.25	54.65	68.44	42.73	23.91	35	28.26	53.48	55.03	30.33	55.8	89.66	52.41	51.94	58.61	37.55	109.11	86.01	51.24	67.63	13.38	30.49	109.06	37.72	24.25	42.75	251.2	63.59	11.66	51.39	24.48	43.54	77.84	116.22	27.76	168.98	65.45	25.95	21.18	6.77
11/22/2010	36.28	66.46	31.11	47.25	43.94	29.67	62.57	29.33	35.99	11.27	54.36	68.24	42.14	23.9	35.05	28.3	53.93	55.45	30	56.82	89.61	51.98	51.83	59.97	37.08	108.34	85.5	51.07	67.19	13.29	30.63	109.45	37.72	24.29	42.22	255.65	64.03	11.3	50.52	24.18	44.86	77.62	115.85	27.31	166.87	65.7	25.9	21.17	6.66
11/23/2010	35.43	66.27	30.95	46.95	43.71	29.09	62.6	29.04	35.68	10.89	52.93	67.21	40.85	23.68	34.82	28.03	52.9	54.63	29.54	56.61	87.12	51.29	51.15	58.52	36.77	105.48	84.57	49.67	66.11	13.13	29.97	108.5	37.52	24.44	41.95	254.91	63.6	11.09	49.51	23.59	44.17	76.64	112.74	26.88	163.03	64.33	25.56	21.15	6.57
11/24/2010	36.34	67	30.94	46.96	44.19	29.48	64.45	29.04	36.02	10.9	53.98	68.1	41.76	24.43	35.37	28.42	54.55	56	29.8	58.49	90.12	52.2	52.04	57.86	37.45	108.46	86.55	51.07	68.01	13.31	30.34	110.45	38.41	24.64	43	259.14	65.41	11.28	50	23.73	44.81	78.12	116.03	27.45	165.89	65.5	25.65	21.5	6.73
11/26/2010	36.35	67.11	30.89	46.8	43.84	29.21	63.7	28.91	35.85	10.93	51.55	67.78	41.25	24.28	35.14	28.27	54.11	55.92	29.33	58.2	89.45	51.81	51.77	57.1	37.38	107.19	85.62	50.64	67.47	13.17	30.17	109.9	38.17	24.79	42.27	259.48	64.8	11.12	49.75	23.34	44.75	78.16	114.03	27.14	164.6	64.87	25.55	21.28	6.58
11/29/2010	35.65	66.91	30.86	46.49	43.9	28.88	62.77	28.75	35.68	10.86	52.17	67.28	41.53	24.17	35.31	28.3	54.3	55.5	29.36	58.1	89.27	52.53	50.82	57.07	37.07	108.42	85.82	50.61	67.7	13.29	30.23	110.12	37.78	24.54	43.33	257.8	64.36	11.31	49.63	23.7	43.41	78.05	114.51	27.19	163.1	64.55	25.42	21.1	6.5
11/30/2010	35.02	65.99	30.85	46.51	43.32	28.99	63.08	28.72	35.6	10.81	51.5	66.27	41.29	24.12	35.27	28.08	54.09	55	29.11	59.17	87.41	51.84	50.57	55.74	39.41	107.64	86.22	50.03	66.75	13.125	30.07	110.33	37.54	24.51	43.22	259.41	63.77	10.95	48.55	23.2	42.72	77.93	114.09	26.99	163	65.88	25.24	20.59	6.42
12/01/2010	36.12	66.15	31.55	47.01	44	29.49	66.16	29.19	36.4	10.92	53	66.46	42.28	24.41	35.97	28.75	55.37	55.46	29.95	61.8	90.41	52.98	51.03	56.49	39.75	111.26	86.39	51.71	67.88	13.57	30.58	111.7	38.59	24.78	44.3	260.56	65.72	11.29	49.34	23.75	42.44	79.82	117.63	27.37	167.62	67.94	25.56	21.19	6.52
12/02/2010	36.72	67.54	31.88	47.61	44.31	30.12	67.14	29.22	36.08	11.27	54.28	68.28	42.88	25.06	36.57	28.87	55	55.32	30.31	60.89	93.44	53.71	51.81	58.44	40.42	114.38	88.63	52.82	68.77	14.09	31.38	113.41	39.68	25	44.98	263.2	66.59	11.68	49.66	24.71	43.56	80.76	119.97	27.84	171.85	69.06	25.84	21.72	6.67
12/03/2010	37.48	68.23	32.14	47.37	44.22	30.39	68.18	29.23	35.99	11.4	54.42	68.8	43.76	25.18	36.68	28.89	55.23	55.89	30.31	60.55	94.09	54.14	51.58	57.02	41.3	115.11	87.61	52.93	69.12	14.23	31.72	114.44	39.85	24.92	44.88	265.2	66.54	11.86	49.84	24.71	42.83	81.53	120.02	28	172.35	68.85	25.91	22.16	6.83
12/06/2010	37.13	68.54	32.18	46.92	44.33	30.15	67.96	28.67	35.8	11.49	54.24	68.7	43.6	25.38	36.99	28.59	55.36	56.04	30.17	59.91	94.57	53.98	51.77	55.94	42.02	116.42	87.69	53.05	69.31	14.235	31.59	114.4	39.99	24.96	45	261.91	66.59	11.64	49.49	24.55	42.59	80.85	119.12	27.99	171.48	67.97	25.89	22.04	6.68
12/07/2010	37.58	67.2	32.28	46.89	44.99	30.17	67.88	28.41	35.42	11.43	53.73	68.53	43.95	25.36	37.19	28.89	55.57	56.2	30.45	59.89	95.05	54.68	51.76	55.75	42.22	116.32	87.52	52.96	70.55	14.15	31.21	114.8	40.75	24.78	44.78	260.15	66.23	11.57	49.43	24.7	41.59	81.38	118.86	28.14	171.39	67.98	25.83	22.18	6.62
12/08/2010	37.66	67.71	31.72	46.73	45.01	29.95	68.24	28.33	35.08	11.35	54.92	68.45	42.22	24.77	37.69	29.05	54.42	56.03	30.48	59.65	96.02	55.35	51.07	56.53	41.9	113.6	87.06	52.58	69.46	14.14	30.91	111.74	40.76	24.76	45.63	262.57	65.18	12	49.5	25.57	41.64	81.05	118.92	28.76	173.7	67.33	25.9	22.34	6.67
12/09/2010	38.05	67.87	31.71	47.13	44.61	30.44	69.19	28.31	35.37	11.35	55.62	68.99	47.78	24.62	38	29.17	55.07	56.37	30.52	59.78	96.86	55.88	50.85	56.71	42	114.49	88.75	53.18	68.52	14.145	30.81	110.48	41.1	24.9	45.81	263.9	64.61	12.65	49.78	27.1	42	81.46	117.44	28.98	179.82	67.76	25.9	22.48	6.87
12/10/2010	38.54	67.92	32.11	47.62	45.66	31.07	69.84	28.51	35.64	11.39	56.12	69.27	48.95	25.06	37.98	29.37	55.39	56.95	30.94	60.08	98.5	55.67	50.46	57.68	43.07	114.92	88.84	53.3	69	14.25	31.1	113.12	41.38	24.72	46.26	264.74	64.16	12.8	50.27	27.15	41.8	82.03	118.06	28.95	183.05	67.98	26.04	22.43	7.11
12/13/2010	38.7	68	31.42	47.48	45.9	30.6925	69.03	28.55	35.87	11.39	55.87	69.3	48.52	25.09	38.54	29.48	55.05	56.49	31.04	60.02	96.7	55.87	50.01	57.53	42.55	116.8	88.68	53.3	69.37	14.36	31.19	112.17	41.39	25	46.37	264.5	63.79	12.54	50.36	26.88	41.7	82.42	117.41	29.33	181.88	68.26	26.26	22.63	7.09
12/14/2010	38.9	68.03	31.94	48.05	46.58	30.56	69.1	28.83	36.08	11.31	55.38	70.58	51.77	24.85	38.32	29.59	55.64	56.34	30.95	60.05	95.82	55.12	50.44	58.11	41.96	116.25	87.59	53.2	69.43	14.2	31.49	110.4	41.7	24.94	46.2	262.66	64.49	12.4	51.8	26.58	35.52	83.39	116.44	29.2	182.66	69.04	26.55	22.23	7.04
12/15/2010	38.48	67.78	32.27	48.12	46.1	30.22	68.89	28.37	35.72	11.19	55.1	70.24	51.19	24.4	37.5	29.4	54.81	56.59	30.76	59.74	96.78	55.09	50.13	56.32	40.79	116.02	88.02	52.76	69.18	13.96	31.05	108.76	41.73	24.91	46.12	262.55	64.24	12.29	51.8	26.16	34.5	83.04	116.77	29.16	180.9	68.38	26.65	21.89	6.97
12/16/2010	39.74	67.88	32.68	48.56	46.67	30.35	70.35	28.35	36.05	11.31	54.98	70.84	52.1	24.49	37.45	29.65	55.46	56.52	31.23	60.45	98.53	55.74	49.99	56.02	40.03	116.67	88.58	53.16	69.48	14.46	31.31	107.77	42.19	25.21	44.57	269.11	64.4	12.52	51.97	26.4	34.6	84.78	116.31	29.43	183.11	68.77	26.72	22.09	7.22
12/17/2010	40.54	66.79	33.18	48.4	50.32	30.03	70.07	28.4	35.99	11.44	55.56	70.85	52.56	24.52	37.2	29.47	56.3	57.49	31.31	59.22	99.26	55.2	49.61	55.93	38.79	116.45	89.33	53.15	69.42	14.56	31.34	108.95	42.3	25.23	44.01	269.99	65.03	12.57	51.27	26.16	34.27	85.21	114.6	29.39	187.2	68.5	26.49	21.9	7.65
12/20/2010	40.63	67.39	33.38	48.27	48.69	30.25	70.73	28.24	35.96	11.76	56.24	70.46	53.42	25	37.23	29.5	55.78	57.67	31.34	59.24	99.4	54.9	51.05	56.1	39.25	117.07	89.93	52.69	70.41	14.77	31.17	110.35	42.14	25.52	42.5	272.77	63.27	12.62	50.78	25.92	33.97	83.85	111.7	29.46	188.5	68.4	26.51	21.49	7.82
12/21/2010	40.83	66.73	33.74	48	48.73	30.15	71.34	28.13	35.8	12.12	56.6	69.89	55.18	25.34	38.12	29.52	56.73	59.06	31.87	59.85	101.86	57.61	50.72	56.56	39.55	118.16	90.53	52.76	70.69	14.89	31.22	111.2	42.21	25.24	43.23	272.19	64.19	12.98	50.14	26.18	33.46	83.81	111.9	29.79	192.51	69.29	26.36	21.35	7.85
12/22/2010	41.06	66.56	34.14	47.84	48.64	30.59	71.23	28.3	35.96	12.36	57.23	70.92	55.76	25.4	38.5	29.49	56.16	58.3	31.97	39.3	101.14	57.96	50.79	57.12	39.39	118.22	90.57	53	71.97	15.14	31.35	111.05	42.47	25.2	42.81	272.06	64.61	13.38	50.64	26.49	33.52	84.38	109.97	30.52	190.96	69.65	26.34	21.4	7.71
12/23/2010	41.07	66.57	34.4	47.81	48.34	30.21	70.68	28.29	35.92	12.23	57.11	69.43	54.33	25.52	38.2	29.44	56.15	57.4	31.94	39.41	99.81	57.73	50.53	57.44	38.87	118.48	90.8	52.52	71.92	15.34	31.27	110.66	42.43	25.4	42.77	271.9	65.06	13.06	51.09	26.34	34.35	84.64	108.56	30.09	188.67	69.21	26.32	21.45	7.7
12/27/2010	41.92	66.42	34.3	47.38	48.25	30.09	70.93	28.4	35.88	12.17	56.97	69.46	59.38	25.7	38.25	29.41	56.05	56.55	32.09	39.32	100.08	57.74	50.84	57.15	38.89	118.31	90.89	52.91	72.91	15.23	31.34	112.6	42.49	25.41	43.05	270.92	64.75	13.27	50.95	26.52	34.22	84.11	110.32	30.33	189.26	69.27	26.5	21.78	7.7
12/28/2010	41.51	66.25	34.19	47.39	47.98	29.78	70.76	28.47	36.05	12.09	56.89	69.01	58.93	25.75	38.34	29.35	55.93	57.04	32	39.57	99.74	57.76	50.93	56.99	38.55	118.46	91.22	52.91	73.46	15.25	31.36	112.98	42.24	25.51	42.79	272.47	64.86	13.34	51.09	26.44	34.05	85.32	110.37	30.39	189.41	69.48	26.59	21.65	7.82
12/29/2010	41.69	66.45	34.64	47.42	48.62	29.75	70.99	28.18	36.12	12.15	56.7	69.31	57.27	25.9	38.29	29.24	56.36	57.43	31.91	39.47	99.71	57.97	51.18	56.91	38.72	119.6	91.25	53.05	72.96	15.13	31.47	112.9	42.46	25.73	42.86	273.64	65.05	13.31	50.91	26.44	34.29	84.98	110.11	30.28	190.82	69.31	26.55	21.83	7.76
12/30/2010	41.59	66.72	34.22	47.57	48.42	29.9	71.32	28.07	36.05	12.2	56.09	68.72	57.53	25.93	38.24	29.19	56.13	57.49	31.8	39.32	98.78	57.67	51.47	56.61	38.6	119.92	90.95	52.9	73.24	15.21	31.44	113.02	42.44	25.44	42.51	275.5	65.01	13.28	50.72	26.4	34.3	85.14	110.5	30.18	188.02	69	26.45	22.06	7.72
12/31/2010	41.43	66.15	34.12	47.91	48.49	30.08	71.03	28.19	35.98	12.18	56.43	68.67	57.62	25.84	38.52	29.08	55.78	56.69	31.88	39.25	99.22	57.55	51.64	56.86	38.08	119.23	90.95	52.78	73.26	15.39	31.2	112.55	42.34	25.29	42.92	272.59	65.26	13.34	50.62	26.29	34.29	84.52	111.21	30.2	190.58	68.05	26.48	21.93	7.57
01/03/2011	41.88	65.5	34.32	47.82	48.59	30.4	72.52	28.25	36.25	12.54	57.54	70.34	58.05	26.28	38.64	29.45	55.86	57.88	32.23	39.66	100.68	59.34	51.63	57.95	38.14	121.03	90.53	53.41	74.51	15.8	31.52	113.81	41.83	25.54	43.4	268.4	66.4	14.19	50.55	26.87	34.47	84.73	113.17	30.81	190.19	68.89	26.58	22.28	7.6
01/04/2011	41.49	62.24	33.94	48.27	48.27	30.38	72.05	28.46	36.51	12.6	56.49	70.1	56.78	25.66	38.28	29.1	55.34	57.41	31.91	39.08	99.02	58.94	51.47	58.33	38.02	121.86	89.19	52.35	73.33	16.52	31.51	111.68	41.89	25.67	43.95	258.36	66.94	14.24	50.09	26.84	35.05	83.35	112.15	30.63	190.04	69.65	26.5	22.08	7.48
01/05/2011	41.4	62.32	34.46	48.27	48.28	30.52	70.68	28.4	35.96	12.77	56.38	70.26	60.95	25.66	38.43	29.12	55.16	59.11	31.86	39.31	99.25	59.89	50.76	58.48	38.89	124.91	88.8	51.93	73.89	16.56	31.62	111.99	41.61	25.53	45.04	255.2	67.48	14.5	50.69	27.47	35.7	83.37	110.31	31.69	192	70.17	26.06	22.11	7.53
01/06/2011	41.48	60.27	34.86	48.17	48.46	31.69	71.48	28.29	36.14	12.99	56.07	70.55	60.45	25.46	38.59	29.02	54.81	59.7	31.5	39.34	100	60.08	50.62	59.52	38.91	122.38	88.34	51.68	73.07	16.36	31.71	110.71	41.12	25.23	44.73	249.55	68.8	14.44	50.25	26.89	35.25	83.25	109.74	31.44	189.93	70.65	25.84	22.35	7.41
01/07/2011	41.62	61.88	34.93	48.37	48.54	31.95	71.2	28.29	36	12.99	55.85	69.56	61.18	25.26	38.15	28.84	54.68	62.72	31.29	39.31	99.59	60.26	50.5	60.46	39.47	123.17	88.5	51.84	75.51	16.42	31.74	109.51	40.98	25.67	44.36	250.67	69.38	14.25	49.41	26.33	35.37	83.23	111.69	30.76	188.36	70.08	25.8	22.23	7.28
01/10/2011	42.22	62.34	34.73	47.94	48.11	32.09	71.79	27.98	35.76	12.97	55.13	69.31	57.39	25.31	38.24	28.95	55.05	62.95	30.99	39.13	103.25	60.01	50.41	61.13	39.35	124.74	88.51	51.91	75.31	16.49	31.6	109.21	40.99	25.51	44.46	252.74	69.09	14.4	49.21	26.44	35.91	83.06	112.93	30.7	191.17	68.78	25.74	22.31	7.39
01/11/2011	42.94	61.97	35.07	47.84	48.77	32.21	72.02	28.32	35.92	13.14	55.68	70.14	59.04	24.58	38.29	28.9	55.8	62.21	31.13	39.27	102.79	60.86	50.47	61.87	39.8	125.13	88.32	52.39	74.82	16.33	31.94	109.16	41.06	25.36	45.04	251.52	68.96	14.69	49.63	26.53	35.69	83.98	115.86	30.69	193.42	69.32	25.61	22.38	7.47
01/12/2011	43.13	62.8	34.86	47.58	49.89	32.56	73.6	28.42	35.95	12.94	57.15	70.94	58.4	24.89	38.8	28.84	58.81	63.11	30.81	39.97	104.52	61.1	50.7	61.93	40.08	126.2	88.65	52.82	75.61	16.24	32.19	111.17	41.83	25.58	45	251.16	70.15	14.99	50.97	26.85	35.67	83.64	118.01	31.66	193.84	70.04	25.95	22.51	7.44
01/13/2011	42.97	62.99	35.38	47.37	49.87	33.23	72.27	28.14	35.67	12.93	57.08	70.83	57.19	24.8	38.51	28.69	58.44	63.68	30.68	40.28	105.87	60.53	50.75	61.81	39.94	125.18	88.86	52.6	74.87	15.75	32.59	111.45	41.51	25.68	45.06	251.93	69.83	14.77	50.35	26.87	35.54	83.13	119.26	31.64	195.81	70.73	25.9	22.39	7.47
01/14/2011	43.26	63.18	35.43	46.89	50	33.51	72.16	28.19	35.45	12.99	57.67	71.04	54	24.85	39.31	28.93	59.86	64.1	30.71	40.33	104.77	60.88	49.85	63.55	40.01	125.63	88.73	52.26	75.22	15.97	33.14	112.5	42.09	25.98	46.25	252.62	70.07	15.25	50.31	27.78	35.62	82.7	121.21	32.37	199.06	69.81	25.84	22.86	7.53
01/18/2011	44.35	62.91	36.17	47.2	50.35	33.72	72.01	28.39	36.21	12.95	56.94	72.63	53.17	25.29	38.48	29.19	60.66	62.97	30.93	40.98	103.98	61	49.49	62.97	39.71	127.56	89.1	52.89	77.11	16.271	33.58	113.27	42.4	25.42	46.37	250.59	72.47	15	50.81	27.49	35.13	83.97	120.29	32.02	196.52	70.94	25.76	23.36	7.33
01/19/2011	42.43	63.46	35.55	47.33	50.2	33.93	71.27	28.49	35.95	12.75	56.81	71.66	51.02	24.57	38.68	28.9	57.25	62.68	30.58	39.94	102.12	59.91	49.18	62.06	39.16	124.18	88.51	52.89	75.68	16.06	33.46	112.47	41.57	25.53	45.24	249.99	71.73	14.37	50.3	27.29	34.9	83	118.02	31.48	191.56	69.64	25.61	23.12	7.15
01/20/2011	42.29	63.16	35.72	47.96	51.14	33.39	72.02	28.81	36.47	12.92	57.48	71.56	43.18	24.73	38.49	28.84	56.87	61.25	31.3	39.37	100.19	59.62	50.32	61.56	38.89	124.16	87.26	52.4	75.35	15.98	32.95	112.23	41.41	25.66	45.27	252.56	71.12	14.54	50.55	27.08	35.32	83.09	118.27	31.63	190.87	69.2	25.83	22.82	7.27
01/21/2011	42.11	63.51	36.1	47.92	51.04	33.45	71.64	28.63	36.44	12.86	58.11	71.36	43	24.71	38.74	28.64	57.69	59.91	31.35	40.42	100.45	60.36	50.52	61.45	39.46	125.6	86.51	53.29	75.25	15.79	32.99	112.83	41.49	25.59	46	252.13	71.68	14.25	49.49	28.39	35.11	83.2	118.43	31.95	193.07	69.54	26.06	22.78	7.16
01/24/2011	42.77	63.44	36.29	48.17	51.47	33.42	73.1	29.02	36.75	12.94	58.64	71.55	41.95	25.03	38.37	28.94	57.7	60.76	31.28	40.32	100.96	61	51.01	60.99	39.8	123.92	86.5	54.73	76.23	16.43	33	113.06	41.88	25.9	45.79	251.49	72.73	13.92	49.67	27.79	35.27	83.66	119.65	31.64	193.58	70.23	26	23.08	7.14
01/25/2011	42.69	64.02	35.95	47.96	51.72	33.34	73	29.02	36.66	12.83	58.41	72.08	41.36	25.35	38.82	29.45	57	61.13	31.79	40.55	99.63	61.11	51.37	61.7	42.04	122.64	86.68	55.09	77.85	16.24	33.03	114.65	42.01	25.95	44.8	248.7	72.24	13.63	50.98	27.9	35.14	84.61	119.94	31.67	198.01	70.05	26.03	23.02	7.03
01/26/2011	42.57	64.25	36.39	46.75	52.35	33.42	72.96	28.84	36.41	12.63	58.36	70.72	41.61	25.54	39.38	29.67	57.11	61.06	31.68	40.77	101.37	61.07	51.94	62.55	43.21	122.1	86.92	55.33	77.36	16.6	33.02	115.54	42.33	26.15	44.46	250.07	70.02	13.55	50.9	27.36	34.99	84.13	120.34	31.71	199.96	71.67	25.93	22.78	7.15
01/27/2011	42.45	64.15	36.82	46.38	52.36	33.43	72.43	29.11	36.69	12.65	58.48	70.07	41.97	25.7	39.87	30	56.88	62.84	31.89	40.07	104.58	62.49	52	64.36	43.59	116.33	86.34	56.77	77.9	16.47	32.97	116.17	42.13	25.89	44.54	256.1	70.56	13.67	48.98	27.79	34.79	83.55	122.73	31.62	201.73	72.36	26.35	22.93	7.16
01/28/2011	40.98	64.09	36	45.49	51.52	32.76	71.25	28.4	35.86	12.37	56.99	69.08	40.26	24.91	38.98	29.7	55.58	59.72	31.15	39.01	101.77	60.31	51.32	62.66	42.3	114.84	85.77	55.02	76.55	16.13	32.62	113.78	41.39	25.38	43.86	251.06	69.23	13.6	48.6	27.26	34.11	82.56	120.84	30.88	194.28	70.92	25.79	22.76	6.99
01/31/2011	41.83	63.94	35.86	45.16	51.47	32.67	70.74	28.37	35.68	12.4	57.58	70.61	40.35	25.56	39.23	29.68	56.16	59.24	31.14	40.78	101.83	61.65	50.86	62.12	42.81	119.36	87.25	55.34	77.04	16.57	32.6	115.93	42.09	25.5	43.38	253.53	69.48	13.73	48.49	27.64	34	82.95	120.65	31.23	198.02	71.13	25.18	22.89	6.98
02/01/2011	42.05	63.35	36.29	45.23	52.37	34.7	72.26	28.69	35.95	12.66	58.53	71.32	41.06	25.75	39.84	29.95	57.74	62.25	31.6	41.85	100.01	62.92	51.78	63.75	43.32	118.98	89.62	56.89	77.6	17.32	33.18	115.53	41.8	25.67	43.6	255	70.29	14.31	48.66	28.5	34.4	83.82	123.59	32.09	201.23	72.5	25.27	22.96	7.13
02/02/2011	41.23	61.61	35.52	45.73	52.56	35.33	75.57	28.47	35.69	12.56	57.1	70.79	41.17	25.52	39.1	29.89	57.64	60	31.13	41.45	100.41	62.47	51.91	64.48	43.05	121.06	89.04	57.15	76.98	17.21	33.1	114.65	41.11	26.2	43.72	251.76	71	14.24	48.5	28.31	34.69	83.72	121.89	31.84	197.64	73.21	25.28	22.94	6.85
02/03/2011	40.99	62.48	35.39	46	52.78	35.45	77.84	28.46	35.82	12.56	56.86	71.42	40.58	25.67	39.09	29.76	57.51	59.65	31.22	41.09	99.02	58.18	52.68	64.39	42.76	118.32	88.59	56.77	76.92	17.21	33.12	115.46	39.15	26.64	43.53	255.01	70.98	14.43	48.38	28.38	35.02	84.16	121.7	31.46	196.82	73.95	25.5	23.13	6.97
02/04/2011	42.99	63.98	36.56	46.12	52.55	36.09	76.51	28.23	35.62	12.42	57.47	71.61	40	24.35	39.46	30.05	57.84	61.41	31.35	41.65	99.75	58.08	53.59	65.07	42.8	116.84	88.61	57.52	75.65	17.14	33.07	113.8	38.78	26.73	43.82	258.7	71.38	14.29	48.52	28.44	35.24	84.5	122.44	31	194.35	73.72	25.7	22.9	6.99
02/07/2011	44.44	64.5	36.48	45.69	52.67	35.95	77.94	28.63	36.04	12.55	58.7	71.54	42.18	24.3	39.66	30.19	57.43	61.3	31.88	41.97	101.83	58.7	53.66	64.11	42.83	117.77	89.25	57.58	77.68	17.32	33.25	114.75	39.2	26.8	44.82	258.03	71.93	14.67	48.85	28.72	34.99	85.64	124.67	31.84	196	73.47	25.83	23.25	6.95
02/08/2011	44.17	64.9	36.56	45.61	52.64	36.09	77.18	28.67	35.83	12.51	57.9	71.78	42.37	23.9	39.7	30.23	57.57	61.94	32.56	43.04	101.16	60.14	54.28	65.28	42.6	117.5	89.55	57.02	77.76	17.4	33.49	114.75	39.39	26.63	45.88	259.83	72.71	14.61	49.1	29.17	34.35	81.03	126.61	32.2	199.37	73.55	25.75	21.8	6.95
02/09/2011	43.43	66	36.67	45.54	52.7	36.02	77.37	28.61	35.74	12.35	57.02	72.9	41.11	23.97	40.01	30.03	57.22	62.37	32.36	42.67	101.52	61.21	54.59	65.25	41.87	116.15	88.49	57.4	77.69	17.16	33.38	115.05	40.1	26.56	45.72	261.76	72.63	14.64	49.84	28.97	33.85	81.38	126.07	31.69	199.62	73.8	25.72	21.65	6.88
02/10/2011	44	65.25	36.71	45.49	52.99	35.44	77.99	28.68	35.61	12.49	56.68	72.87	41.28	23.99	39.5	30.1	57.18	62.48	31.2	43.85	104.49	61.89	55	65.36	42.09	117.75	88.61	58.01	78.47	17.12	33.72	115.41	39.76	26.46	46.57	259.64	72.66	14.49	49.8	28.56	34.06	81.2	126.93	31.71	200.71	74.13	25.54	22.39	6.91
02/11/2011	45.02	65.3	36.66	45.56	52.4	36.22	78.53	28.74	35.86	12.45	57.22	73.91	41.63	24.32	40	30.3	57.36	63.9	31.39	43.71	108.6	63.87	56.73	65.25	42.5	119.73	89.06	58.52	78.98	17.37	33.5	116	40.28	26.62	46.75	260.88	72.14	14.77	51.68	29.12	33.6	81.29	128.55	32.15	203.42	74.05	25.22	22.59	6.88
02/14/2011	44.79	63.78	36.87	45.98	52.41	36.65	79.88	28.63	35.52	12.54	57.03	74.07	41.3	24.55	39.72	30.42	57.62	64.51	30.96	43.45	110.13	64.29	56.01	65.94	42.29	121.18	90.03	58.12	79.12	17.59	33.5	116.09	40.41	27	46.52	260.82	72.26	14.89	51.71	29.07	33.06	81.59	129.04	32.03	205.01	73.88	25.56	22.88	6.97
02/15/2011	42.65	63.53	36.6	46.75	51.99	36.46	79.15	28.78	35.83	12.53	57.12	73.56	41.05	24.56	40.33	30.59	57.77	64.48	30.54	43	109.7	63.4	55.81	65.94	42.12	119.34	90.22	57.51	78.92	17.4	33.6	116.08	40.51	27.27	46.19	260.81	71.4	14.77	51.61	28.74	32.88	80.44	129.97	31.05	205.66	73.73	25.61	22.91	6.97
02/16/2011	43.57	64.41	36.37	46.26	53.41	37.12	78.5	28.89	35.77	12.53	57.85	74.77	41.28	24.66	40.51	31.1	58.56	64.34	30.9	42.92	111.9	64.36	55.62	66.37	42.34	120.51	94.61	57.47	79.81	17.59	33.77	115.83	40.95	27.23	46.86	262.78	72.48	14.84	52.38	28.77	32.67	80	130.17	31.24	205.34	36.83	25.62	23.08	7.1
02/17/2011	43.92	62.81	37.43	46.32	54.04	37.48	78.71	28.76	35.85	12.84	59.28	75.58	42.06	24.46	41.24	31.41	59.05	64.73	31.61	42.94	111.39	64.29	54.65	67.21	42.62	120.62	93.94	57.46	79.84	17.52	33.93	115.69	41.08	27.32	45.78	255.57	72.24	14.81	52.55	28.4	32.86	80.26	129.69	31.2	204.59	36.9	25.77	23.33	7.4
02/18/2011	43.92	62.39	37.79	46.88	53.61	37.65	78.96	28.89	35.76	12.88	59.08	75.02	41.51	24.59	41.71	31.62	59.35	64.03	32.11	43.12	112.2	64.73	54.26	67.4	42.46	120.01	94.96	57.39	79.74	17.28	34.13	116.07	41.1	27.83	45.53	255.64	73.04	14.75	53.03	28.41	33.04	81.28	130.4	31.69	206.67	37	25.49	23.24	7.54
02/22/2011	42.49	61.43	37.4	46.97	52.37	36.98	76.62	27.67	35.61	12.34	57.96	73.81	40.07	24.24	40.87	31.27	57.13	60	31.74	41.69	107.22	63.13	52.98	65.29	41.16	117.07	91.83	56.57	79.16	16.54	34.07	115.13	39.97	27.48	44.29	252.59	70.93	14.18	52.3	27.73	33.13	79.68	124.97	30.91	198.41	35.82	25.38	22.89	7.28
02/23/2011	40.45	60.7	36.84	46.47	51.26	35.87	76.49	27.15	35.38	12.25	57.57	73.4	40	24.1	40.4	30.68	56.73	57.33	31.5	41.39	104.3	63.31	51.85	64.93	39.63	120.93	90.89	56.44	78.07	16.44	33.37	114.71	39.23	27.4	43.44	250.64	70.23	14.17	51.72	27.69	32.72	79.09	123.55	30.39	195.13	35.89	25.22	22.65	7.04
02/24/2011	41.15	61.32	36.73	47.2	51.75	36.43	77.25	27.14	35.11	12.07	57.22	73	40.43	23.78	39.7	30.64	56.02	58.16	31.08	41.19	104.61	63.3	52.85	66.09	40.12	120.5	90.86	56.71	76.84	16.55	33.26	114.69	39.12	27.08	43.56	253.25	70.76	13.97	51.68	27.69	32.17	79.08	123.76	30.13	201.2	36	25.4	22.86	7.02
02/25/2011	42.36	62.63	37.39	47.64	52.18	36.88	78.35	27.52	35.28	12.26	57.84	74.51	38.54	24.74	40.64	31.11	57.24	59.22	31.48	42.14	107	63.52	53.76	66.52	40.52	123.53	91.42	56.85	78.33	16.68	33.73	118.11	39.36	27.37	43.53	255.39	72.3	14.2	52.42	27.65	32.37	80.17	124.94	30.63	203.92	36.1	25.49	23.24	7.18
02/28/2011	42.08	62.68	37.91	48.1	51.48	37.18	78.74	27.96	35.78	12.37	58.86	74.17	37.06	25.65	40.63	31.4	57.56	59.45	31.78	41.95	106.75	63.32	53.96	66.47	40.4	124.62	92	57.48	80.2	16.85	33.82	121.03	39.92	27.74	43.57	257.95	72.01	14.29	53.15	27.6	32.24	80	125.62	30.39	203.99	36.1	25.81	22.92	7.16
03/01/2011	40.68	62.63	37.31	47.5	51.16	36.62	77.56	27.51	35.3	12.73	57.55	72.9	36.7	24.32	39.86	30.96	56.34	56.93	31.44	41.4	103.76	62.74	52.72	65.98	39.72	120.86	89.9	56.27	77.71	16.23	33.86	117.1	39.78	27.46	43.15	263.52	70.12	13.93	52.19	27.02	32.46	79.2	123.26	30.16	201.43	35.62	25.58	22.84	7.52
03/02/2011	41.46	63.02	37.16	47.68	51.15	36.77	77.91	27.62	35.59	12.81	56.59	72.02	37.3	24.11	39.45	30.84	56.02	56.53	31.3	42.1	104.47	61.8	52.28	66.81	39.88	121.09	90.42	56.97	76.63	16.18	34.29	115.48	40.52	27.69	43.02	262.84	69.57	13.83	51.99	27.06	32.44	79.47	123.69	30.03	198.85	35.81	25.39	22.89	7.37
03/03/2011	42.82	64.46	37.61	48.35	53.03	37.29	80.56	28.06	35.96	13.11	57.81	73.02	37.51	24.62	40.05	31.39	58.31	58.8	31.88	43.08	109.28	64	53.33	68.8	41.05	124.61	91.9	58.6	77.64	16.63	34.85	117.44	41.71	28.2	44.3	266.53	71.71	14.27	53.91	27.07	33.03	81.07	126.89	30.86	207.06	36.27	26.14	23.4	7.56
03/04/2011	46.75	63.79	37.67	48.69	52.65	36.95	81.22	27.89	35.33	13.09	57.42	72.2	37.39	24.4	39.09	30.92	58.28	58.54	31.71	42.47	107.42	63.27	53.07	67.99	41.41	122.62	91.22	58.47	76.95	16.575	34.75	115.03	41.5	27.69	43.72	265.42	71.8	14.12	53.8	26.37	32.69	80.21	125.55	30.06	201.89	35.83	26.43	22.92	7.53
03/07/2011	45.87	63.05	37.3	48.5	52.39	36.74	80.89	27.42	35.61	12.97	56.76	71.85	37.1	24.01	39.05	30.7	56.74	57.72	31.43	41.97	104.95	62.69	53.08	67.91	41.26	120.97	89.56	57.82	76.84	16.25	34.83	113.86	41.21	27.65	43.71	263.25	70.88	14.03	53.11	26.35	31.81	79.41	124.35	29.85	198.24	35.68	26.31	22.61	7.47
03/08/2011	45.97	64.08	37.55	48.7	52.26	36.99	80.4	28	35.98	13.25	57.19	72.06	37.31	24.24	38.54	30.95	56.78	60.72	32	42.45	106.64	63.49	52.12	68.33	42.46	121.36	89.88	58.07	77.91	16.49	34.98	114.97	41.49	27.89	45.24	267.96	72.04	14.69	53.05	26.98	31.62	79.94	127.12	30.59	198.83	36.24	26.45	22.62	7.63
03/09/2011	46.05	64.51	38.45	49.07	52.04	36.6	80.05	28.42	36.3	13.38	56.81	71.96	37.11	24.55	38.53	30.74	56.42	60.14	32.07	42.8	107.14	62.21	52.19	69.4	42.78	120.67	89.59	57.73	77.48	16.3	34.79	116.42	41.55	27.87	45.05	268.21	72.09	14.59	53.08	26.99	31.28	79.65	123.98	30.13	196.9	35.9	26.35	22.59	7.78
03/10/2011	44.88	64.89	37.54	48.5	51.39	35.45	78.73	27.68	35.75	13.11	55.7	71.28	36.48	24.22	38.17	30.46	54.88	60.35	31.73	41.62	104.03	61.7	50.78	68.45	41.33	115.94	87.9	56.44	76.66	15.8	33.92	115.24	40.78	27.4	44.02	266.71	71.29	14.26	52.11	26.54	30.91	78.33	119.34	28.81	190.38	34.92	26.26	22	7.44
03/11/2011	45.34	65.6	37.02	48.46	51.58	36.09	78.73	27.73	35.81	13.1	55.55	71.49	37.35	24.52	38.18	30.85	54.9	60.7	31.99	41.99	105	62.18	50.81	67.98	42.01	118.82	87.02	56.28	77.19	16.03	34.01	117.65	41.58	27.45	44.28	265.93	71.64	14.38	52.6	27.1	31.52	78.87	121.01	28.96	189.98	34.99	26.41	21.7	7.51
03/14/2011	44.84	65.28	36.62	48.22	51.45	35.8	78.12	27.29	35.34	12.74	53.9	71.14	37.5	24.21	38	30.85	56.12	59.76	31.73	40.95	102.75	61.56	50.22	66.97	42.01	119.12	86.88	56.32	76.36	16.12	33.74	115.91	41.69	27.5	43.91	264.81	70.74	14.23	52.13	26.83	31.64	77.67	118.53	28.79	188.43	34.65	26.2	21.62	7.3
03/15/2011	43.82	65.42	36.44	47.65	50.02	35.5	80.06	26.91	34.92	12.57	50.89	69.57	36.78	24.06	38.23	30.42	54.64	59.1	31.32	40.65	100.7	59.95	50.02	67.41	41.92	117.84	85.73	55.76	76.73	16.04	33.07	116.08	40.99	26.94	43.64	263.14	69.69	13.96	51.24	26.83	30.99	76.96	116.81	28.75	185.7	34.18	25.57	21.38	7.08
03/16/2011	42.33	64.93	36.6	46.71	48.98	34.44	81.29	26.79	34.26	12.21	50.67	68.9	35.59	23.79	37.83	30.04	53.09	58.14	30.73	40.2	98.41	58.63	50.44	66.46	41.58	113.77	84.12	54.49	75.36	15.655	32.95	115.37	40.07	27.12	42.36	261.31	67.69	13.69	50.22	26.74	30.84	76.53	114.12	28.2	179.77	33.82	24.97	21	6.93
03/17/2011	42.45	64.48	36.62	47.26	49.02	34.75	81.67	26.96	33.6	12.75	50.45	70.13	35.7	24.3	38.4	30.1	53.84	57.39	31.09	40.75	98.57	59.83	51.04	65.99	41.88	118.11	86.25	54.81	75.06	16.01	33.01	116.98	40.17	27	43.42	261.95	68.3	13.98	51.05	26.87	30.87	76.51	115.57	28.78	183.96	33.78	25.43	21.2	7.12
03/18/2011	42.94	64.8	37.3	47.91	50.25	34.96	81.13	27.09	33.81	12.31	50.67	70.25	34.95	24.58	39.06	30.08	54.07	60.03	31.15	40.99	100.17	61.22	50.62	66.65	42.41	120.11	88	55.16	75.22	16.11	33.23	117.45	41.1	27.03	44.17	262.98	69.1	14.04	51.78	27.01	31.53	76.9	116.52	28.88	184.55	34.29	25.73	21.12	7.2
03/21/2011	43.95	65	37.85	48.03	50.35	35.88	83.3	27.51	34.06	12.62	52.53	69.94	37.03	24.78	40.08	30.47	55.52	61.22	31.29	42.31	103.31	61.18	46.61	67.09	43.22	125.1	88.38	56.17	76.78	16.551	33.9	118.09	41.72	27.5	44.32	264.09	71.2	14.05	52.68	26.88	31.9	77.91	118.64	29.07	186	35.07	26	21.23	7.27
03/22/2011	43.19	64.99	38.3	47.96	50.35	36.04	84.06	27.21	34.16	12.47	52.84	69.26	36.95	24.58	39.47	30.31	55.27	60.08	31.48	41.74	105.1	59.5	48.72	67.47	42.68	125.88	87.87	55.07	75.61	16.45	33.67	117.21	41.47	27.42	44.75	264.72	71.85	13.88	52.66	26.63	31.42	78.05	117.54	29.14	185.03	34.84	26.29	21.16	6.98
03/23/2011	43.67	65.34	38.15	47.99	50.67	36.11	83.88	27.36	34.5	12.46	52.46	68.61	36.55	24.33	39.04	30.34	55.7	60.7	31.36	41.84	105.24	59.74	49.47	67.04	42.64	124.53	88.55	54.57	75.06	16.95	33.54	115.84	41.32	27.4	45.02	270.06	72.72	13.65	52.42	26.59	31.85	77.62	118.46	29.03	183.7	35.2	26.16	21.2	7
03/24/2011	43.91	66.52	39.06	48.11	51.96	36.07	84.53	27.56	34.81	12.57	53.07	69.79	36.32	24.47	39.43	30.28	56.57	60.86	31.55	42.27	106.24	60.26	49.07	68.77	42.99	124.89	89.84	54.26	75.69	17.11	33.57	116.94	41.2	27.69	45.59	272.11	72.76	13.48	53.09	26.67	30.13	77.98	121.47	29.26	185.55	35.3	26.43	21.48	7.1
03/25/2011	44.04	66.26	39.29	48.03	54.29	35.3	84.86	27.57	34.71	12.71	52.65	69.85	36.53	24.6	39.46	30.38	57.23	61.65	31.46	42.66	105.79	60.86	49.64	69.34	43.03	125.94	89.94	54.39	76.52	17.09	33.67	117.4	41.2	27.78	45.59	275.49	73.34	13.34	52.92	27.07	29.22	78.65	121.18	29.45	188.24	35.51	27.29	21.46	7.21
03/28/2011	43.96	65.62	39.38	48.08	53.58	35.35	83.71	27.51	34.69	12.59	52.7	69.85	36.36	24.56	39.37	30.6	57.75	61.68	31.65	42.29	105.64	60.94	50	68.96	43.2	126.25	89.89	53.97	75.92	17.24	33.53	117.65	40.96	27.5	45.72	270.93	73.3	13.37	53.3	27.29	29.35	78.62	120.15	29.3	187.47	35.1	26.98	21.33	7.28
03/29/2011	44.56	65.59	39.73	48.38	54.27	35.72	83.61	27.84	35.1	12.84	52.15	70.59	36.18	24.65	38.48	30.4	58.45	62.76	31.63	42.92	106.28	61.2	50.51	69.35	43.6	127.94	90.28	54.87	76.42	17.49	33.5	118.09	41.03	27.67	45.65	273.44	73.62	13.35	53.12	27.66	29.08	79.49	120.12	29.33	186.5	35.38	26.84	21.62	7.31
03/30/2011	45.09	65.91	39.46	48.96	54.79	35.94	85.06	28.25	35.5	13.07	52.52	71.11	36.05	24.99	39.02	30.51	59.37	63.65	31.85	43.3	108.44	61.4	51.74	69.65	43.81	130.43	90.19	55.26	77.27	17.64	33.85	118.2	42.12	27.95	45.91	273.94	73.8	13.45	53.04	27.7	29.21	79.49	122.8	29.67	198.84	35.7	26.47	22.52	7.41
03/31/2011	44.78	65.62	39.56	49.05	54.97	36.01	85.89	28.07	35.14	13	52.78	71.02	35.14	25.47	38.51	30.41	59.77	63.42	31.78	43.87	109.37	61.08	51.82	69.79	44.34	130.92	90.18	54.39	77.97	17.66	34.1	120.08	41.96	28.05	45.2	273.56	73.93	13.33	53.77	27.45	28.72	79.62	125.08	29.87	201.01	35.85	26.43	22.69	7.19
04/01/2011	45.14	66.16	40.35	49.37	54.87	36.48	85.93	28.17	35.52	13.09	53.5	72.45	35	25.41	38.31	30.81	60.1	62.71	31.45	44.62	110.85	62.48	52.33	70.75	44.17	129.98	90.48	52.41	78.43	17.47	34.58	120.86	42.09	28.31	45.36	274.67	74.01	13.37	53.91	27.62	28.64	80.57	127.2	30.27	202.43	35.77	26.46	22.95	7.3
04/04/2011	44.83	66.1	40.57	50.25	55.07	36.72	84.2	28.38	35.45	13.01	54.35	72.84	33.94	25.47	38.34	30.89	59.81	62.54	31.86	44.62	112.06	62.62	51.97	70.61	44.35	130.3	90.74	52.29	78.6	17.56	34.45	119.75	42.16	28.45	45.42	274.28	73.95	13.44	54.3	27.53	28.15	81.02	127.4	30.41	200.99	35.99	26.72	22.87	7.23
04/05/2011	45.34	67.78	40.58	49.99	54.93	37.02	83.74	28.4	35.3	12.91	54.37	73.47	34.98	25.46	38.25	30.85	59.86	62.61	31.61	44.24	111.58	62.02	50.74	69.48	43.78	131.25	92.22	52.22	78.48	18.05	34.46	119.96	42.48	28.42	45.42	276.64	73.23	13.47	53.65	27.45	28.64	80.39	125.3	30.4	199.48	36.17	26.87	22.86	7.06
04/06/2011	45.29	67.59	40.57	50.68	54.68	36.56	84.12	28.77	35.57	13.23	54.75	74.59	34.86	25.56	38.99	31.06	60.32	63.27	31.65	44.62	111.7	61.52	50.9	68.85	43.46	129.59	92.49	52.57	78.49	18.13	34.37	120.1	42.61	28.72	46.28	276.59	73.72	13.72	53.78	27.41	29.75	80.99	125.07	30.29	199.22	36.65	27.19	23.06	7.23
04/07/2011	44.87	67.3	40.58	50.49	54.84	36.47	84.93	28.76	35.47	13.22	54.26	74.65	34.67	25.22	38.56	31.04	60.18	62.93	31.8	44.08	111.81	63.07	50.77	69.07	43.04	128.79	91.4	52.55	76.55	18.12	33.86	119.3	42.51	28.61	46.16	275.84	74.29	13.61	53.55	27.4	29.99	80.96	124.15	30.42	197.99	36.47	27.08	22.97	7.42
04/08/2011	44.89	66.46	40.2	50.49	55.1	35.27	85	28.47	35.31	13.26	53.66	74.77	34.49	25.03	37.98	30.79	60.05	60.12	31.4	43.38	109.74	62.93	50.28	68.95	42.3	130.16	92.01	52.6	75.8	17.92	33.8	118.01	42.05	28.52	46.28	276.26	73.47	13.48	53.73	27.23	29.7	80.76	124.6	30.22	196.1	36.01	27.51	22.82	7.35
04/11/2011	44.99	65.65	40.14	50.91	56	35.57	84.49	28.12	34.78	12.88	53.83	75.22	34.22	24.81	38.06	30.67	59.13	60.01	31.75	42.84	105.75	62.41	50.13	69.25	42.15	126.25	91.19	52.21	75.89	17.77	33.51	118.42	41.94	28.36	46.38	272.93	73.76	13.49	54.28	27.29	30.51	81.5	124	30.14	195.95	36.28	27.4	22.88	7.22
04/12/2011	44.94	65.64	39.6	51.03	55.84	35.54	83.8	28.21	34.59	12.64	53.12	74.82	34.08	24.82	37.73	30.02	57.88	62.44	31.61	42.33	103.68	62.05	49.63	69.74	41.97	122.4	89.78	52.07	76.16	16.7	32.94	118.4	41.3	27.9	46.02	277.77	73.08	13.47	54.32	27.27	30.39	81.37	124.08	29.96	194.78	36.03	27.44	22.83	7.1
04/13/2011	46.59	64	39.65	50.45	56.55	35.14	84.25	28.11	34.92	12.75	52.41	75.23	33.86	24.86	37.72	30.02	57.83	60.82	31.84	42.81	103.71	61.84	50.36	69.15	42.09	122.26	90.08	52.73	75.98	16.55	33.01	119	41.12	28.17	46.1	279.76	72.13	13.27	54.14	26.85	30.25	81.87	123.82	29.63	194.68	36.25	27.33	22.83	6.98
04/14/2011	46.63	63.97	39.64	51	55.56	35.04	83.61	28.25	35.17	12.78	52	75.83	33.54	24.99	37.78	30.06	57.83	60.27	31.4	42.34	102.54	61.42	50.18	69.51	42.24	122.41	90.57	52.45	77.41	16.55	33.19	119.45	41.14	28.36	45.88	278.85	72.3	13.13	53.77	26.46	29.46	81.81	122.56	29.79	193.38	36.44	27.61	22.87	7.13
04/15/2011	47.5	63.84	39.59	51.9	54.67	34.83	83.66	28.83	35.46	12.83	52.25	77	33.46	25.11	37.91	29.94	58.15	60.41	31.41	44.79	104.41	61.61	50.58	69.41	42.61	122.4	91.82	53.03	77.79	16.52	33.54	121.1	41.85	28.67	46.25	280.08	72.6	12.82	54.96	26.53	28.85	83.45	123.08	29.72	193.24	36.79	27.88	22.92	7.08
04/18/2011	46.58	64.5	39.5	51.28	54.49	34.45	83.76	28.4	35.31	12.53	51.58	76.43	32.61	24.79	37.33	29.31	56.91	60.35	31.27	44.06	101.82	61.34	49.56	68.06	42	120.93	90.51	51.78	76.39	16.13	32.95	119.35	41.02	28.37	46.06	279.32	72.79	12.42	54	26.61	29.22	83.07	121.4	29.2	190.55	36.59	27.58	22.65	6.98
04/19/2011	46.74	65	39.77	51.09	55.4	34.96	83.91	28.28	35.13	12.47	52.02	76.49	32.12	25.26	37.09	29.18	57.82	60.16	31.05	44.44	101.45	61.21	49.52	68.98	41.51	121.89	92.06	51.58	76.81	16.44	32.97	119.88	41.1	28.38	46.64	278.28	73.15	12.34	53.75	26.94	29.6	83.35	121.38	28.35	192.03	36.89	27.45	22.72	7.03
04/20/2011	48.64	66.13	40.49	50.8	56.05	35.81	86.92	28.68	35.53	12.88	53.22	77.66	32.35	25.87	37.65	29.59	64.87	60.84	31.18	45.59	103.26	62.3	51.05	69.39	42.45	123.91	93.72	54.92	77.75	16.64	33.48	122.22	41.7	28.48	47	283.96	75.07	12.27	54.52	26.59	30.1	83.98	124.13	28.54	193.72	36.78	27.7	22.83	7.08
04/21/2011	49.34	66.42	40.55	51.8	56.81	36.05	90.25	28.75	35.49	13.01	53.66	78.1	32.16	25.99	38.11	29.59	64.99	60.58	31.65	46.22	106.15	63.52	51.31	72.27	42.9	123.32	93.92	54.8	78.14	16.97	33.42	122.99	41.59	28.31	47.11	284.85	75.44	12.31	56.59	25.98	30.12	84	125.93	28.4	198.88	37.06	27.82	22.83	7.16
04/25/2011	48.18	65.73	40.96	51.32	56.54	35.69	90.5	28.66	35.59	12.89	53.22	78.22	31.47	26.3	38.04	29.61	69.56	60.95	31.92	46.18	105.16	62.62	51.05	72.21	42.77	122.6	94.03	54.73	78.43	16.89	33.45	124.75	41.63	28.33	47.05	282.5	74.9	12.44	56.03	25.67	30.2	83.92	124.65	28.33	197.13	36.76	27.74	22.91	7.31
04/26/2011	49.4	65.91	41.08	51.77	56.7	36.35	90.91	28.89	35.88	12.9	53.91	79.39	31.87	26.75	38.46	29.71	68.51	62.33	31.74	46.77	110.13	60.88	51.79	72.97	43.15	126.2	95.11	55.6	79.71	17.031	34	125.84	43.11	28.66	47.1	282.07	75.55	12.23	56.94	26.04	30.7	84.89	126.35	28.7	198.93	37.26	28.12	23.23	7.27
04/27/2011	50.03	66.35	42.03	52.18	56.87	36.31	92.65	28.92	36.23	13.01	54.29	79.36	31.7	26.86	38.47	29.95	68.1	64.45	31.94	46.76	109.3	61.04	52.87	75.54	43.48	126.92	94.82	56.08	80.63	17.18	34.42	126.63	43.1	29.09	47.62	281.5	76.12	12.33	57.07	26.18	30.7	85.5	125.87	28.89	199.9	37.01	28.28	23.43	7.3
04/28/2011	50.32	66.18	41	52.29	56.99	36.34	93.21	29.26	36.38	13.2	57	79.42	31.8	27.37	40.03	30.13	68.73	64.45	33.76	45.94	109.47	62.17	52.38	76.55	43.85	130	95.68	56.01	81.45	17.09	34.7	128.47	42.5	29.19	48.52	282.48	78.55	12.42	57.33	26.65	30.84	85.56	127.33	28.58	198	37.44	28.29	23.44	7.43
04/29/2011	49.91	65.46	40.64	52.04	57.13	37.02	95	29.31	36.48	13.24	56.19	79.56	31.15	26.96	39.7	29.78	70.55	65.87	33.84	46.04	109.08	62.06	52.31	76.79	43.97	133.37	95.52	55.91	82.15	17	34.89	126.61	41.74	29.38	49.08	282.38	79.78	12.28	56.9	26.92	31.22	85.94	129.12	28.96	195.94	37.31	28.1	23.24	7.49
05/02/2011	50.44	65.44	41.17	52.59	58.06	37	96.09	29.54	36.54	13.19	56.15	80.35	30.85	26.61	39.6	29.35	69.96	65.41	33.88	45.55	108.6	61.73	51.54	77.18	43.63	130.94	94.77	56.01	81.75	17.22	34.61	127.18	42.22	29.51	49.65	281.18	79.53	12.34	57.61	26.59	31.45	86.85	129.06	28.81	195.53	37.47	28.45	23.25	7.72
05/03/2011	50.6	66.06	41.15	52.85	55.95	34.51	93.5	29.56	36.95	13.26	56.04	78.98	31.13	26.45	39.93	29.66	68.28	66.37	34.31	44.74	106.22	61.71	52.52	77.2	42.88	129.15	94.36	55.52	81.52	17.67	34.62	127.07	42.14	29.54	49.9	283.44	79.51	12.6	58.06	26.91	31.41	86.83	128.65	28.94	194.07	37.7	28.83	23.27	7.79
05/04/2011	49.5	65.76	40.76	52.94	55.91	34.72	92.89	29.21	36.64	13.05	55.51	81.87	31.64	26.24	39.4	29.32	66.1	66.24	33.98	44.24	105.02	60.49	51.74	77.2	41.8	126.61	93.09	54.88	80.16	17.47	34.22	126.98	41.72	29.33	49.7	283.35	78.84	12.49	58.04	26.71	31.31	86.42	127.9	28.75	194.01	37.7	28.71	23.16	7.74
05/05/2011	49.17	65.86	41.03	52.57	54.93	34.08	92.15	28.88	36.66	12.93	55.17	81.54	30.79	26.24	38.72	29.27	67.95	68.1	33.42	44	104.24	60.06	52.96	77.49	41.66	122.84	92.15	55.12	78.71	17.01	33.95	127.8	42.02	29.2	49.52	285.28	78.45	12.3	57.29	26.66	30.91	85.94	124.96	28.55	191.47	37.77	28.49	22.96	7.56
05/06/2011	49.73	65.05	41.47	52.52	55.15	33.97	90.79	29.09	36.33	12.93	55.09	81.06	30.7	25.86	38.8	29.33	69	68.53	33.43	44.62	104.72	61.2	52.41	77.96	42.01	124.21	92.5	55.64	75.78	17.15	34.2	126.09	42.33	29.28	50.2	281.56	79.31	12.31	57.79	26.98	31	86.42	126.27	28.59	195.74	38.03	28.64	23.07	7.72
05/09/2011	49.88	65.51	42.22	52.66	55.74	34.11	90.86	29.22	36.48	13.14	54.7	81.37	29.7	25.89	38.59	29.17	69.28	68.3	33.13	44.73	105.31	61.92	53.07	79.8	42.8	127.33	93.63	55.89	77.64	17.53	34.61	126.7	42.55	29.64	50.19	284.64	79.64	12.18	58.92	26.97	30.4	86.95	127.14	28.57	196.67	38.26	28.72	23.42	7.71
05/10/2011	50.67	66.28	42.31	52.84	56.96	33.41	91.7	29.8	36.85	13.05	54.88	82	29.62	26.67	38.75	29.46	71.11	68.89	33.5	44.94	107.04	63.03	53.69	79.82	43.36	127.95	94.74	56.97	79.13	17.52	34.94	128.94	42.79	30.61	50.17	286.41	79.95	12.28	59.05	27.19	30.38	87.75	128.35	28.86	198	38.72	28.81	23.09	7.02
05/11/2011	50.03	68.83	42.21	53.05	56.28	32.58	92.97	29.54	36.86	12.82	54.11	81.42	30.65	26.16	38.52	29.34	69.88	69.31	33.05	44.04	105.31	62.51	53.52	79.41	42.53	123.42	92.98	55.55	78.01	17.05	34.41	128.27	42.32	29.67	49.83	286.38	79.08	12.25	58.69	27.14	30.43	88.07	126.21	28.34	194.52	38.62	28.76	22.58	7.02
05/12/2011	50.33	69.41	42.44	53.53	56.6	32.3	93.96	29.81	37.63	12.58	54.76	81.07	31.17	26.3	38.75	29.63	68.96	69.77	33	44.09	106.25	63.36	53.31	80	41.89	123.42	92.27	55.23	78.03	17.15	34.35	127.55	42.34	29.71	49.54	287.89	79.41	12.2	59.37	27.2	31.69	88.71	128.03	28.49	195.88	39.03	28.91	22.9	6.91
05/13/2011	52.58	72.16	42.04	53.49	55.74	32.2	91.78	29.69	37.58	12.44	54.02	80.7	30.42	26.11	38.56	29.17	68.26	69.08	32.38	43.57	104.11	62.4	52.94	80.25	41.06	124.25	90.66	55.04	78.08	17.1	34.05	126.93	41.8	29.37	49.49	286.3	79.03	11.93	59.23	26.63	32.31	88.11	127.27	28.07	194.24	38.46	28.81	22.74	6.84
05/16/2011	52.32	70.18	42.27	54	56.15	32.01	91.64	29.91	37.72	12.53	53.53	81.85	31	25.94	38.56	29.17	67.76	68.29	32.52	42.88	102.66	61.97	52.5	80.76	40.54	122.27	90.87	55.05	78.32	16.92	33.65	127.05	41.9	28.78	50.07	283.65	77.77	11.86	59.7	26.67	32.13	87.92	126.94	28.12	191.95	38.51	28.79	22.4	6.85
05/17/2011	51.17	69.72	42.04	53.5	56.74	31.81	90.15	29.82	38.85	12.4	53.85	81.54	30.8	26.14	38.28	28.74	67.28	68.44	32.42	42.17	101.31	61.5	52.2	79.98	40.62	121.43	89.51	54.6	78.53	16.45	33.37	127.68	41.79	28.76	50.76	281.48	76.68	11.9	59.58	27.09	31.96	88	126.09	28.41	190.54	38.45	28.65	22.43	6.83
05/18/2011	51.73	70.66	41.84	53.82	56.92	31.76	90.41	29.58	38.74	12.66	50.45	83.95	30.83	26.43	37.95	29.07	69.38	68.58	32.45	43.05	103	62.89	52.16	81.32	40.79	123.29	91.41	55.22	79.58	16.69	33.56	128	42.18	28.92	51.06	282.5	77.14	11.79	60.26	27.07	32.22	89.47	127.08	28.72	193.25	39.26	28.86	22.48	6.81
05/19/2011	51.16	63.49	41.83	53.42	56.94	31.49	90.84	29.71	38.48	12.93	50.36	83.5	30.84	26.55	38.14	29.12	69.06	69.76	32.45	43.11	105.6	63.43	52.08	81.78	40.82	122.85	92.01	54.9	79.82	16.67	33.84	129.06	42.53	29.33	51.82	277.15	78.02	11.69	60.22	27.31	31.8	89.58	127.05	28.7	198.1	39.42	28.6	22.71	6.9
05/20/2011	50.7	63.27	41.59	53.51	57.42	31.26	91.49	30.02	38.55	13.02	49.57	83.51	30.8	26.13	37.95	28.72	68.55	69.59	32.01	42.61	104.66	62.17	53.64	80.53	40.16	123	91.27	54.65	78.73	16.26	33.83	127.1	41.53	29.4	51.19	276.6	77.52	11.58	60.33	26.56	31.33	88.9	125.83	28.19	197.51	39.04	28.37	22.67	6.8
05/23/2011	49.1	62.99	41.35	53.25	56.34	30.97	88.77	29.46	38.39	12.52	48.82	83.48	29.98	25.73	37.51	28.15	67.21	68.1	31.42	41.98	103.57	61.01	53.15	79.14	39.5	121.06	90.63	53.61	77.58	15.98	33.08	125	40.98	29.02	51.12	276.78	76.28	11.42	59.05	26.1	31.52	87.47	123.41	27.81	194.74	38.65	28.2	22.4	6.57
05/24/2011	48.69	62.2	40.91	53.33	56.39	30.96	89	29.47	38.85	12.47	49.23	82.04	29.46	25.65	37.23	28.07	67.91	68.07	31.21	41	103.52	60.48	54.14	77.54	39.16	121.98	91.05	52.74	78.01	16.11	32.9	126.86	40.79	29.01	50.56	293.3	75.57	11.46	59.45	26.21	31.76	86.74	123.36	27.49	193.05	38.46	28.25	22.45	6.67
05/25/2011	49.02	62.49	41.52	52.97	56.59	31.03	89.1	29.53	38.53	12.74	49.3	81.98	28.28	25.82	37.06	28.2	68.91	67.5	31.25	42.33	103.58	60.63	54.3	76.74	39.2	123.93	92.42	53.12	79.09	16.33	32.93	127.43	41.18	29.77	50.41	297.98	76.32	11.38	59.03	26.67	31.2	86.75	123.78	27.39	195.41	38.52	28.28	22.63	6.91
05/26/2011	49.39	62.66	41.43	52.14	57.03	31.34	92.01	29.62	38.37	12.71	49.59	81.79	28.75	26.19	37.07	28.5	69.23	67.31	31.15	42.41	103.63	60.37	55.22	77.42	40.17	123.91	92.75	53.48	80.39	16.37	32.99	129.47	41.65	29.88	50.68	296.61	76.66	11.46	59.27	26.89	31.09	86.63	125.14	27.47	197.54	38.8	28.41	22.79	6.95
05/27/2011	49.6	62.12	41.06	51.55	56.91	32.21	93.72	29.69	38.32	12.76	48	82.62	28.88	26.29	37.08	28.62	70.55	67.43	31.24	42.65	104.93	60.37	54.91	77.58	40.09	123.25	93.96	53.89	81.29	16.48	33.09	130	41.72	29.82	51.13	296.71	76.99	11.69	59.11	27.3	31.59	87.04	126.76	27.72	200.67	39.08	28.47	22.82	7.04
05/31/2011	49.87	62.1	41.22	52.25	57.39	32.41	93.93	29.71	38.2	12.96	47.79	82.73	28.5	26.73	36.99	28.71	70.84	67.54	31.38	43.49	105.73	61.23	55.48	78.17	41.47	124.6	95.09	54.06	82.54	16.81	33.35	133.07	42.34	30.01	51.6	294	78.03	11.75	59.52	27.54	31.76	87.55	129.58	28.11	205.56	39.51	28.76	22.88	7.18
06/01/2011	48	61.02	40.71	51.92	56.98	31.11	92.79	29.23	38.02	12.74	46.64	81.47	28.05	25.75	36.51	28.32	68.47	65.52	30.44	42.08	99.85	58.82	54.13	77.17	40.02	121.02	92.1	53.16	79.83	16.09	32.9	129.72	41.34	29.61	49.91	293.11	75.35	11.24	58.7	25.95	30.97	87.14	125.07	27.13	199.35	38.73	28.27	22.92	7.03
06/02/2011	48.18	60.51	40.75	51.25	56.81	30.69	91.46	29.29	37.97	12.54	46.63	81.43	28.01	25.35	36.29	28.39	67.75	65.68	30.91	42.56	100.2	58.99	54.38	78	40.24	120.64	91.87	53.19	79.17	16.2	32.5	128.76	41.38	29.42	50.09	289.65	75.69	11.29	58.65	26.21	30.54	86.34	125.38	27.33	199.58	38.62	28.09	23.16	6.96
06/03/2011	47.43	59.77	40.35	51.08	55.82	30.39	89.86	29.07	37.51	12.46	46.47	79.82	27.65	25.61	35.71	28.38	67.19	63.95	30.67	42.33	98.07	58.23	51.21	76.68	39.4	119.44	89.63	52.51	79.04	15.92	31.91	131.24	40.34	29.05	49.28	285.48	74.84	11.28	57.94	26.12	30.63	85.76	124.1	26.9	193.63	38.06	27.98	22.85	6.87
06/06/2011	47.06	58.89	40.45	51.02	55.78	30.26	87.73	28.65	37.58	12.3	45.55	79.74	27.23	25.25	35.49	28.3	65.86	63.16	30.16	41.89	94.22	56.92	51.77	75.44	39.8	117.17	89.61	52.12	77.54	15.61	31.78	129.97	38.44	28.79	48.78	285.64	74.58	10.83	57.65	25.73	29.88	85.21	121.95	26.59	187.85	37.99	27.97	22.67	6.85
06/07/2011	47.7	58.43	40.91	51.38	56.27	30.13	88.09	28.75	37.57	12.33	45.48	81.04	27.42	25.82	34.97	28.44	66.04	63.71	30.17	42.42	94.63	56.44	51.29	76.18	39.7	117.9	90.6	52	78.67	15.69	31.74	132.28	37	28.75	48.89	284.5	74.18	10.65	58.14	25.8	28.93	84.97	122.47	26.55	189.64	38.75	27.99	22.61	6.82
06/08/2011	47.74	58.4	40.97	51.53	55.74	29.75	88.01	28.68	37.66	12.35	44.87	79.83	27.32	26	34.86	28.3	65.45	62.3	29.83	41.79	94.59	55.74	50.15	75.52	39.52	119.49	90.8	50.95	78.23	15.41	31.86	132.62	37.27	28.75	48.1	288.53	73.85	10.54	57.8	25.6	28.67	85.51	122.29	26.22	189.69	38.12	27.92	22.34	6.71
06/09/2011	48.71	58.16	41.54	51.53	56.35	30.09	88.19	28.51	37.46	12.44	45.14	80.16	28.1	25.8	35.03	28.35	66.61	61.64	30.2	42.06	96.04	57.29	49.85	77.75	39.71	120.29	92.65	51.37	77.55	15.5	31.72	132.63	36.98	28.53	48.33	291.94	74.18	10.65	58.9	25.86	28.97	86.3	123.47	26.56	192.32	38.66	27.86	22.23	6.88
06/10/2011	48.19	57.97	41.12	50.9	55.54	29.54	86.4	28.36	37.12	12.31	44.86	79.14	28.96	25.2	34.48	27.94	65.52	61.55	29.65	41.55	96.04	56.04	50	76.34	39.11	117.75	91.17	51.36	75.84	15.28	31.58	130	36.38	28.59	47.74	290.2	72.69	10.8	57.61	25.83	28.43	84.92	121.9	26.27	185.82	38.1	27.45	21.85	6.76
06/13/2011	47.53	57.97	40.8	51.4	55.93	29.8	86.9	28.46	37.13	12.37	45.28	79.75	28.98	25.23	34.65	28.25	65.04	62.6	29.89	41.16	95.52	56.01	50.09	76.13	39.04	116.15	92.33	50.67	77.2	15.1	31.45	131	36.7	28.8	48.24	288.88	72.94	10.97	58.03	26.11	28.82	85.06	122.7	26.66	188.93	37.96	27.6	21.79	6.67
06/14/2011	48.97	57.25	41.24	51.29	57.12	30.29	87.94	28.45	37.32	12.3	46.49	80.64	28.51	25.56	35.24	28.36	66.17	64.77	30.22	41.85	97.92	56.98	50.71	77.74	40.06	118.3	93.26	51.3	77.64	15.41	31.66	132.66	37.26	29.11	48.15	289.87	74.64	10.8	58.69	26.36	30.13	86.25	126.01	26.92	192.56	38.33	27.69	22.36	6.74
06/15/2011	47.37	57.44	41.04	51.31	55.41	29.58	87.2	28.06	36.93	12.07	44.94	79.59	27.89	24.96	34.52	28.03	65.56	64.03	29.48	41.51	95.98	55.76	50.72	76.18	39.06	116.14	90.9	50.72	76.15	14.96	31.34	130.3	36.47	28.78	47.28	289.55	73.85	10.5	58.08	26.03	30.41	84.91	122.83	26.02	186.32	37.54	27.42	22.06	6.93
06/16/2011	47.06	58.59	41.06	51.31	53.98	29.52	87.19	28.11	37.35	12.17	44.82	79.85	28.04	25.1	34.77	28.12	64.85	64.27	29.55	40.98	95.25	55.98	50.12	76.27	39.22	117	90.43	50.01	76.52	14.79	31.5	128.73	36.33	28.78	48.41	289.78	74.01	10.6	58.01	26.25	30.01	84.88	123.6	26.23	188.13	37.49	27.47	22.08	6.83
06/17/2011	47.43	58.12	41	51.68	53.95	30.17	88.13	28.39	37.64	12.27	45.02	80.84	27.98	25.38	35.03	28.1	64.7	65.37	29.65	40.9	96.06	56.66	50.2	76.24	40.04	117.16	90.04	50.16	77.36	14.72	31.91	129.08	36.65	29.14	48.5	291.71	74.16	10.68	58.34	26.19	31.01	85.13	124.38	26.2	187.34	37.82	27.52	22.78	6.79
06/20/2011	48.38	59.04	41.39	52.02	53.96	30.44	89.77	28.79	37.91	12.27	45.34	81.8	28.02	25.99	35.02	28.15	65.68	66.92	29.88	41.27	96.44	56.55	50.68	78.69	40.5	116.8	91.18	50.13	78.18	14.78	32.17	131.74	36.8	29.28	48.88	292.24	74.52	10.6	59.93	26.27	31.54	85.96	124.32	26.06	189.4	37.76	27.81	22.88	6.74
06/21/2011	49.82	58.89	41.58	52.26	54.79	30.57	92.92	28.87	37.88	12.49	46.16	82.77	28.78	26.09	35.48	28.42	67.68	67.88	30.12	42.49	100.01	57.34	51.78	79.25	41.05	119.1	92.5	50.87	79.34	15.37	32.31	131.77	37.38	29.36	49.55	292.43	73.98	10.83	59.8	26.22	32.38	86.53	126.33	26.32	190.73	38.12	27.98	23.22	6.92
06/22/2011	48.95	58.65	41.23	52.08	55.25	30.3	91.95	28.49	37.58	12.34	45.37	81.87	28.8	25.66	35.36	28.25	67.28	66.86	29.96	42.75	98.53	56.11	51.94	77.81	40.77	118.3	92.97	51.2	79.53	15.29	32.29	131.49	37.05	29.3	49.85	292.87	72.12	10.79	59.66	25.71	31.77	86.39	124.84	26.04	189.14	38	27.74	23.34	7.06
06/23/2011	49.38	59.01	41.31	51.92	55.69	29.51	91.37	28.01	37.3	12.21	45.05	80.98	28.67	25.18	35.01	28.16	66.98	68.58	29.66	43.02	98.54	56.13	52.49	77.72	41.1	117.41	92.98	51.51	76.96	15.28	32.26	127.61	37.78	29.41	49.21	292.61	71.25	10.71	58.99	25.57	32.12	85.68	124.12	25.44	187.37	37.81	29.33	23.44	7.09
06/24/2011	48.49	57.99	40.14	51.75	57.02	29.3	89.35	28.26	37.1	12.12	44.3	80.87	28.45	25.02	35.05	28.02	66.14	66.99	29.43	42.52	96.11	55.4	51.75	77.33	40.82	115.98	92.99	50.83	76.71	15.23	32.3	127.5	37.19	29.24	48.34	291.6	71.26	10.52	58.5	25.45	32.48	84.84	123.14	24.64	184.39	37.49	28.93	23.52	6.89
06/27/2011	48.85	58.03	40.65	51.9	57.79	29.62	91.38	28.52	37.3	12.21	44.95	81.17	28.81	25.19	34.97	27.92	66.15	67.89	29.62	42.36	97.59	55.81	51.86	77.77	40.93	116.24	93.01	50.96	76.71	15.28	32.35	127.56	37.44	29.17	49.54	292.84	71.62	10.85	58.93	25.89	31.32	85.25	125.19	24.65	187.07	37.8	28.47	23.45	6.87
06/28/2011	50.48	58.15	41.4	52.25	59.65	29.6	92.41	28.57	37.43	12.46	45.2	83.21	28.78	25.58	35.44	28.02	67.32	68.65	29.69	43.53	99.43	56.12	52	79.09	41.17	119.79	94.84	51.68	76.75	15.65	32.61	127.35	37.94	29.37	49.82	292.9	72.09	10.82	58.83	25.84	31.92	86.11	126.66	24.48	189.26	38.07	28.6	23.63	6.98
06/29/2011	50.59	57.67	41.09	52.16	59.91	30.31	92.98	28.69	37.57	12.6	46.12	84.01	29.14	25.72	36.15	28.45	68.52	68.3	30.45	44.5	101.03	57.19	52.27	79.21	41.6	121.09	94.09	52.19	77.3	15.82	33.1	127.85	38.09	29.83	50.92	291.32	72.72	11.14	59.48	26.54	31.67	85.84	129.28	25.44	191.89	38.08	28.54	23.96	6.93
06/30/2011	51.11	58.49	41.4	52.62	60.42	30.15	94.07	28.84	37.68	12.74	46.68	83.25	29.32	25.53	36.27	28.54	69.2	68.46	30.53	44.9	101.45	57.68	52.33	78.77	42.3	123.39	95.58	53.99	77.42	15.86	33.25	128.4	38.63	29.45	51.7	294.85	73.93	10.96	59.69	26.84	31.41	86.17	131.29	25.62	191.81	38.46	28.96	24.07	6.91
07/01/2011	52	59.1	42.12	53.1	60.87	30.83	94.64	29.21	38.18	12.98	47.43	84.57	29.98	26.06	36.64	28.73	70.48	69.1	30.9	45.63	104.2	58.39	54.28	80.79	43.53	123.74	96.45	54.86	79.01	16.31	33.85	132.56	39.02	30.1	52.34	297.62	74.27	11.09	60.23	27.34	32	89.3	134.26	26.06	196.42	39.14	29.15	24.37	7.23
07/05/2011	51.66	58.42	42.28	53.16	61.75	31.01	95.83	29.04	38.51	12.84	46.45	84.51	29.68	26.43	36.12	28.65	70.06	68.72	30.78	45.61	103.94	57.47	53.59	80.22	43.31	124.49	96.29	54.43	80.46	16.39	33.65	134.39	38.57	29.91	52.33	297.14	74.15	11	60.17	27.13	32.24	89.17	134.3	25.7	194.51	39.29	29.16	24.37	7.14
07/06/2011	51.82	58.11	43.09	53.28	62.1	30.75	96.03	29.01	38.5	12.97	46.43	84.99	29.38	26.77	35.86	28.81	70.2	69.66	30.62	45.99	104.62	58.51	53.74	79.97	43.46	123.71	96.8	54.33	81.02	16.24	33.99	135.54	38.45	30.01	52.76	297.75	74.74	10.74	60.69	26.76	32	89.28	134.71	25.95	195.55	39.65	29.22	24.59	7.16
07/07/2011	52.38	59.52	43.05	53.54	63.44	30.45	97.82	29.15	38.52	13.13	47.4	84.48	30.21	27.44	36.4	29.05	70.55	69.1	30.92	46.15	108.51	59.22	53.68	78.27	43.86	126.38	97.79	55.55	81.98	16.49	34	137.54	39.59	30.16	53.59	298.38	75.99	10.92	61.06	26.99	32.28	89.74	137.26	26.39	198.49	40.07	29.37	24.75	7.24
07/08/2011	50.23	59.12	42.65	53.33	63.43	31.04	97.73	29.04	38.35	13.06	46.51	84.85	29.94	27.17	36.01	28.8	70.56	69.58	30.54	45.64	105.98	58.14	53.48	78	42.97	125.13	97.02	54.2	81.71	16.38	33.95	137.33	39.12	30.16	53.07	298.28	75.07	10.7	60.92	26.09	31.82	89.3	137.08	25.8	195.45	40.36	29.12	24.49	7.17
07/11/2011	49.09	58.52	42.31	53.18	61.49	30.51	96.21	28.55	37.92	12.75	44.78	83.24	28.93	26.84	35.18	28.37	69.1	67.79	30.02	44.57	101.71	54.96	53.06	75.21	41.88	121.27	95.3	52.68	80.47	15.91	33.66	134.51	38.49	29.66	52.27	295.5	73.35	10.35	59.88	25.54	31.09	87.37	131.76	25.07	186.38	39.92	28.89	24.05	7.27
07/12/2011	48.07	58.35	42.28	53.29	61.05	30.79	94.99	28.87	38.16	12.65	45.06	83.49	28.72	27.12	35.06	28.53	68.66	67.06	29.98	44.57	100.84	55.66	52.91	75.95	41.85	120.93	94.74	51.13	81.74	15.71	33.72	134.88	38.31	29.56	52.4	297.59	71.93	10.21	60.21	25.64	31.15	87.57	131.36	25.1	183.69	39.5	29.01	24.04	7.28
07/13/2011	48.14	56.96	42.32	52.77	60.67	30.44	95.45	28.89	37.97	12.7	45.35	83.77	28.84	26.6	35.14	28.37	68.44	67.57	29.87	45	101.31	55.87	53.12	76.68	41.81	121.32	94.92	51.32	80.43	15.85	33.75	132.13	38.33	29.67	51.95	296.94	72.17	10.2	60.58	25.7	31.25	87.77	131.24	25.16	185.05	39.76	29.03	24.12	7.18
07/14/2011	47.33	56.55	42.22	53.16	60.83	29.89	95.24	28.81	37.57	12.58	45.25	83.67	28.5	26.38	34.64	28.08	67.92	67.21	29.7	44.02	99.68	54.75	52.32	76.56	41.32	119.9	93.94	50.39	80.02	15.46	33.59	130.91	38.18	29.41	51.38	297.88	71.19	10.07	60.99	25.32	29.46	87.54	130.28	25.09	182.27	39.28	29.1	23.75	7.09
07/15/2011	47.08	55.49	41.99	53.04	60.7	30.3	94.22	28.81	37.48	12.54	45.35	83.37	28.23	26.83	34.36	27.77	68.15	67.11	29.47	43.94	100.03	54.05	53.23	74.9	41.06	123.52	94.29	50.77	81.58	15.48	33.87	132.71	38.41	29.53	51.81	297.28	71.28	10	60.8	25.32	29.61	87.09	130.32	25.1	184.54	39.44	28.97	23.68	7.01
07/18/2011	45.46	54.82	41.2	52.54	59.98	29.63	94.69	28.36	37.11	12.29	44.33	82.52	27.65	26.63	33.78	27.51	67.39	65.23	28.01	43.19	98.01	53.15	52.22	74.25	40.37	122.83	92.92	50.15	81.1	15.17	33.26	132.3	37.81	29.14	51.33	295.36	69.55	9.72	60.31	24.98	28.96	86.67	128.28	24.64	180.25	38.24	28.66	23.41	6.92
07/19/2011	46.94	55.49	41.85	52.89	61.6	30.56	97.92	28.69	37.39	12.53	45.09	84.02	27.87	27.14	34.19	26.97	68.88	66.82	28.3	43.85	99.66	53.41	52.91	73.54	43.15	125.74	94.2	51.68	82.83	15.44	33.42	135.39	32.65	29.24	51.81	298.33	70.53	9.57	61.41	25.28	29.02	87.89	130.41	24.73	183.69	38.62	28.81	23.72	7.14
07/20/2011	46.92	55.04	41.75	52.4	61.39	31.3	99.43	28.78	37.6	12.58	45.35	83.47	28.31	27.66	33.99	26.92	68.11	65.7	28.4	43.97	100.16	54.05	52.52	73.65	43.32	125.67	94.13	50.15	83.8	15.51	33.88	137.71	32.86	29.38	52.09	295.59	72.07	9.85	60.83	25.63	28.92	87.68	130.68	24.94	184.5	38.68	28.89	23.74	7
07/21/2011	46.92	55.07	39.26	52.85	61.74	32.27	96.48	29.46	38.02	12.78	46.62	84.52	28.95	27.97	34.98	27.66	69.91	65.95	28.72	44.68	103.35	55.31	53.07	74.65	44.11	128.21	95.41	50.56	84.5	15.77	34.27	139.03	33.45	29.7	52.58	295.52	72.89	10.23	62.41	26.29	29.7	88.97	134.82	25.87	187.72	39.26	29.56	23.76	7.08
07/22/2011	46.89	55.87	40.52	52.95	61.28	32.12	97.65	29.35	37.71	12.68	46.21	84.36	29.09	27.97	35.05	27.55	66.89	64.34	28.69	44.61	103.61	55.38	53.32	74.41	44.65	128.47	91.9	51.03	84.93	15.83	34.17	139.51	33.69	29.48	52.24	295.85	72.67	10.13	61.79	26.18	29.56	87.16	133.51	25.76	187.92	39.31	29.49	23.84	7.21
07/25/2011	46.4	56.96	40.35	52.58	61.18	31.83	99.36	29.92	37.74	12.88	45.72	83.16	28.95	27.73	35.21	27.55	68.7	62.92	28.38	45.11	102.19	54.1	52.75	73.81	44.31	128.06	91.8	50.81	84.17	15.65	34.22	138.01	33.34	29.25	51.81	294.94	71.31	10.01	61.35	26.1	29.3	86.62	132.88	25.7	186	39.53	29.21	23.62	7.12
07/26/2011	44.84	57.61	39.93	52.18	61.34	31.6	100.41	29.77	37.7	12.8	45.32	82.38	29.47	27.65	35.29	27.58	68.34	62.65	28.23	45.15	106.92	54.14	52.74	73.56	43.26	127.73	90.97	50.86	84.1	15.48	33.95	137.62	33.03	28.99	51.57	295.16	70.16	10	60.65	26.32	29.76	84.96	132.81	25.71	184.42	39.58	29.04	23.52	6.9
07/27/2011	42.46	56.2	39.01	51.83	59.75	31.01	99.18	29.77	37.69	12.71	44.15	80.91	29.1	26.8	34.89	28.22	67.96	61.95	27.63	43.67	103.07	51.57	51.22	68.7	41.84	124.52	89.88	49.18	82.13	14.93	33.79	134.36	31.65	28.25	50.48	289.15	70.63	9.68	59.23	25.67	28.78	83.49	126.93	25.1	176.84	39.28	28.61	23.43	6.71
07/28/2011	42.18	54.78	38.72	51.62	59.69	30.81	98.6	29.35	37.16	12.46	45.98	81.75	28.94	26.92	35.84	28.12	67.42	60.7	27.69	42.74	103.86	53.78	52.6	68.39	41.43	124.63	89.06	49.08	82.05	14.83	33.58	132.98	31.54	28.27	50.55	285.84	70.66	9.79	58.7	25.77	27.94	82.94	129.42	25.23	175.07	38.58	29.05	23.26	7.28
07/29/2011	42.16	54.97	38.31	51.32	59.14	30.38	98.34	28.82	36.86	12.31	46.06	81.31	28.7	27.3	35.62	28.12	66.58	61.12	27.72	42.5	104.33	54.1	52.53	67.55	41.47	123.72	88.73	48.89	82	14.73	33.43	134.19	31.55	28	50.04	285.45	70.47	9.71	58.17	25.68	27.6	83.61	126.96	25.11	178.46	38.8	28.66	23.06	7.16
08/01/2011	40.79	54.2	37.73	50.47	58.96	30.48	97.74	28.97	37.85	12.18	45.7	80	28.59	27.31	35.32	28.31	66.53	60.07	28.34	42.48	102.58	52.69	52.5	65.44	41.61	124.06	88.53	48.38	81.4	14.75	33.91	132.84	31.45	28.05	50.02	282.25	70.33	9.81	57.21	25.61	26.96	82.3	126.44	25.2	178.36	38.16	28.55	22.98	6.92
08/02/2011	38.94	53.24	37.73	50.2	58.01	28.6	95.41	28.33	37.12	11.73	44.57	77.38	27.75	26.39	34.71	28.11	63.18	57.07	27.64	40.67	97.53	51.01	50.5	63.94	40.43	120.02	85.23	46.51	77.62	14.16	33.66	129.39	30.11	27.64	48.52	276.71	67.7	9.49	55.92	24.39	26.89	79.98	122.33	24.21	174.49	36.55	28.04	22.39	6.64
08/03/2011	39.2	54.35	38.16	50.29	59.6	29.64	95.44	28.55	37.12	11.69	44.86	79.79	28.19	26.38	34.79	28.31	63.33	58.57	27.57	40.87	99.89	50.58	53.67	64.73	40.69	118.45	86.38	47.01	76.57	14.26	33.7	128.3	29.99	28.29	48.86	281.5	67.34	9.54	55.66	24.6	26.98	80.18	124.9	24.65	173.45	36.52	28.29	22.69	6.77
08/04/2011	36.91	52.74	36.26	48.77	56.98	28.05	90.75	26.99	36.03	10.75	42.26	75.76	26.4	24.82	33.95	27.27	57.41	55.45	26.31	38.24	92.6	47.92	51.01	62.26	38.92	109.18	82.08	43.56	72.6	12.94	31.99	123.65	28.99	27.6	46.84	273.29	63.09	8.83	53.46	23.69	24.92	77.61	117.56	23.72	163.25	35.2	27.18	21.77	6.39
08/05/2011	36.59	52.94	36.81	50.23	57.21	28.64	88.17	27.62	36.24	10.82	41.72	76.98	25.1	24.19	33.82	26.45	56.28	55.07	26.29	37.04	90.24	47.18	49.98	61.95	38.08	106.7	82.25	43.38	70.43	12.79	31.33	121.46	29.12	27.41	47.21	278.74	62.75	8.17	53.59	23.31	25.52	79.23	117.66	22.79	161.58	35.44	27.43	21.45	6.49
08/08/2011	32.56	50.04	34.63	48.06	53.16	26.29	81.66	25.97	33.91	9.6	37.68	72.55	22.58	21.99	31.33	24.51	51.46	52.21	24.57	33.74	79.82	41.34	46.35	57.01	35.4	98.38	77.25	41.17	62.63	11.33	28.87	116.35	26.3	25.55	43.04	268.51	58.71	6.51	50.31	21.37	23.95	76.42	106.63	20.57	145.25	32.72	26.38	20.09	6
08/09/2011	34.21	51.86	36.63	48.56	54.89	27.71	84.89	27.18	35.06	9.9	39.61	74.62	23.98	23.77	32.79	26.17	56.03	56.17	25.75	36.88	88.07	44.53	49.2	60.25	37.26	102.13	80.25	44.09	69.01	12.24	30.97	125.57	26.99	27.85	46.1	280.1	62.34	7.6	52.31	22.23	25.12	78.81	115.32	21.11	156.54	35.99	27.1	20.8	6.34
08/10/2011	31.85	50.1	35.24	46.89	51.79	26.17	83.14	26.44	34.27	9.68	35.57	70.36	22.14	23.32	31.23	25.21	52.76	52.35	24.32	35.42	81.97	41.19	47.37	57.26	34.95	98.85	77.82	42.59	67.08	11.6	29.97	125.67	26.02	26.82	42.8	274.82	57.41	6.77	50.49	19.86	24.08	76.42	109.44	19.46	148.06	34	26.46	20.01	5.91
08/11/2011	34.51	54.29	37.44	49.38	54	27.53	87.32	27.77	35.77	10.43	37.93	73.65	23.16	24.98	33.47	26.72	57	54.8	25.67	37.95	86.69	44.25	49.35	60.71	36.92	103.12	81.36	46.07	69.16	12.25	31.21	131.09	27.08	28.53	45.07	281.89	58.85	7.25	52.61	21.06	24.95	78.67	115.66	20.51	161.98	35.55	27.8	20.96	6.35
08/12/2011	36.21	55.17	38.3	49.63	54.61	27.28	89.36	27.4	35.76	10.51	37.35	74.47	23.13	24.65	32.72	26.5	58.12	55.98	25.12	38.27	86.96	44.21	50.2	60.38	37.36	103.18	81.99	46.5	69.23	12.26	31.19	129.3	27.42	28.23	44.89	287.61	61.75	7.19	53.29	20.54	23.68	80.28	115.68	19.99	161.07	35.93	27.97	21.58	6.41
08/15/2011	37.5	56.36	38.89	49.91	55.42	28.29	91.74	28.35	37.49	11.02	38.05	74.75	24.52	25.88	33.83	27.11	59.45	57.46	26.03	38.85	89.94	45.3	51.48	62.29	37.98	105.42	82.27	47.22	72.21	12.56	32.2	132.4	27.66	29.07	45.82	287.4	62.7	7.76	54.16	21.19	24.52	81.1	115.92	20.89	165.14	36.28	28.17	21.36	6.53
08/16/2011	36.63	55.64	38.5	50.07	54.82	28.04	91.28	28.55	37.19	10.88	37.31	75.62	24.51	26.07	33.21	27	55.26	57.56	25.67	38.19	87.48	45.12	51.03	62.05	37.2	104.34	81.67	46.57	72.25	12.26	32.28	132.89	27.25	28.9	44.89	288.27	62.23	7.4	53.69	20.81	24.87	80.28	114.74	20.81	161.16	35.8	28.39	21.35	6.41
08/17/2011	35.8	56.74	38.69	50.15	54.52	28.33	90.37	28.94	37.83	10.91	37.48	75.78	24.85	26.12	33.41	26.95	53.99	57.3	25.48	37.89	85.6	44.06	50.85	61.79	36.89	104.89	81.55	45.81	72.16	12.26	32.48	133.5	27.45	28.61	45.86	288.48	62.18	7.46	53.76	20.98	24.81	79.81	115.75	20.79	161.18	35.72	28.51	21.1	6.48
08/18/2011	32.23	56.55	37.69	48.87	48.86	27.51	85.36	28.5	37.26	10.45	35.36	73.19	22.7	24.99	32.46	26.06	48.38	53.87	24.33	35.41	77.39	40.97	48.35	58.93	34.86	97.9	76.84	42.45	68.15	11.51	31.94	128.18	26.27	27.9	44.28	289.16	58.93	7.01	51.99	19.79	24.02	77.47	109.72	19.57	152.28	34.43	27.85	20.08	6.06
08/19/2011	31.08	57.95	37.54	49.08	47.44	27.52	83.01	28.4	37.06	10.18	34.61	72.35	22.16	24.11	32.76	25.83	46.31	53.33	24.36	34.87	77.1	39.04	48.83	58.09	34.43	97.03	75.24	42.13	66.2	11.21	31.75	125.5	26.05	27.23	44.47	291.42	57.54	6.97	51.64	19.27	24.06	76.92	110.63	18.95	151.33	34	27.88	19.59	6.12
08/22/2011	30.5	57.33	37.39	49.38	48.5	27.27	83.95	28.19	37.04	10.17	34.88	72.46	21.79	24.24	32.82	25.94	45.61	52.77	24.46	35.22	77.23	39.58	48.91	57.57	34.44	96.16	74.8	42.35	66.95	11.23	31.5	126.57	25.3	27.51	44.6	295.7	58.38	6.42	51.84	19.17	23.95	76.85	112.4	18.89	152.17	33.76	28.05	19.83	6.09
08/23/2011	31.86	58.34	38.26	50.51	50.47	28.25	86.98	28.88	37.54	10.47	35.54	75.62	22.92	24.71	33.58	27.08	47.09	54.66	24.95	36.88	81.57	42.52	50.76	59.48	35.88	100.26	76.51	44.15	68.15	11.68	32.2	128.88	26.53	28	46.42	299.31	60.77	6.3	53.83	19.82	24.38	79.08	115.05	19.5	159.41	34.9	28.76	20.33	6.34
08/24/2011	33.08	59.14	38.19	51.11	50.98	28.43	88.78	29.49	38.21	10.66	36.44	77.9	23.55	25.33	34.31	27.48	48.48	55.03	25.19	36.94	83.01	43.16	51.5	60.74	36.31	100.46	77.56	44.13	69.3	11.87	33.17	131.07	27.33	28.79	48.08	304.1	61.69	6.99	54.24	20.55	25.05	79.64	116.82	20.35	163.73	35.14	28.91	20.5	6.32
08/25/2011	33.03	57.98	37.58	49.94	50.75	27.65	87.94	29.25	37.59	10.23	35.26	77.08	23	24.49	33.07	27.26	47.61	53.57	24.43	36.14	81.75	42.19	50.51	59.58	35.37	98.98	77.49	43.27	67.97	11.59	32.43	128.65	26.92	28.54	48.09	298.43	61.1	7.65	52.84	20.34	24.14	78.16	115.16	20.03	158.64	34.62	28.48	20.03	6.35
08/26/2011	34.87	59.2	38.48	50.15	51.6	27.8	89.9	29.2	37.56	10.35	35.54	78.11	23.26	25.02	33.41	27.74	49.46	55.99	24.45	36.9	84.09	43.45	51.86	60.43	37.51	100.29	78.64	44.49	68.99	11.86	32.25	130.59	27.42	29.02	48.48	301.3	62.8	7.76	53.73	20.74	24.79	79.73	115.84	20.21	160.99	35.01	28.72	20.32	6.37
08/29/2011	36.72	60.19	39.23	51.21	52.96	28.74	92.29	29.94	38.25	10.87	37.29	79.6	25	25.95	35.47	28.33	51.89	58.64	26.3	38.19	87.66	45.54	52.24	62.42	39.09	103.24	81.25	46.13	72.02	12.42	33.04	133.69	28.8	29.49	48.55	307.14	64.6	8.39	55.28	21.74	25.43	80.84	119.27	20.86	168.18	35.65	29.29	20.76	6.64
08/30/2011	36.62	60.39	39.27	51.74	54.03	28.73	92.82	29.81	38.45	10.65	36.92	80.78	24.9	25.99	35.09	28.14	50.84	58.29	26.04	39.02	86.87	44.96	53.2	62.78	39.19	102.69	82.1	46.39	71.98	12.36	33.41	134.8	29.06	29.56	48.66	308.53	66.03	8.12	55.43	21.71	25.23	80.73	118.53	20.82	167	35.79	29.12	20.63	6.64
08/31/2011	36.87	60.72	39.58	52.51	53.59	28.48	93.41	30.26	38.63	10.86	37.72	81.81	25.33	26.57	35.17	28.21	50.71	57.73	26.23	39.08	87.16	45.7	53.86	63.3	39.29	103.07	81.87	46.98	72.81	12.8	33.54	136.38	29.11	29.78	49.71	307	66.86	8.17	55.98	22.29	25.59	81.38	119.92	20.67	164.75	35.92	29.75	20.82	6.78
09/01/2011	35.84	60.33	39.48	51.94	52.9	28.26	92.38	29.84	38.37	10.64	36.69	80.89	24.79	26.14	34.39	27.97	49.94	55.79	25.91	38.31	84.76	43.97	54.26	63.5	38.49	101.77	81.48	45.83	71.34	12.49	34.15	134.56	28.37	29.65	49.5	312.05	66.05	7.91	55.37	21.66	24.79	80.44	118.12	20.63	162.68	35.69	29.69	20.76	6.72
09/02/2011	34.4	59.44	38.81	51.04	51.47	27.43	90.52	29.55	37.98	10.32	34.99	79.03	23.66	25.72	33.37	27.18	47.64	54.38	24.96	36.69	81.92	42.37	53.14	62.19	36.88	98.65	80.04	42.91	69.11	12.04	33.46	134.36	27.11	29.49	48.51	310.85	64.03	7.25	54.12	20.91	24.1	78.49	113.71	19.95	156.04	35.02	29.01	20.49	6.42
09/06/2011	33.92	59.81	39.07	51.29	50.72	27.1	90.71	28.98	38.13	10.53	33.91	79.02	23.32	25.49	32.9	26.85	46.92	53.97	24.56	36.89	80.29	41.47	53.05	61.9	37.03	95.51	80.29	43.35	69.25	11.77	32.97	133.32	26.31	29.14	48.06	313.83	62.77	6.99	54.07	20.89	23.3	78.43	112.05	19.53	152.41	34.85	29.24	20.43	6.31
09/07/2011	35.69	60.95	39.97	52.3	52.2	27.92	92.88	29.39	38.24	10.86	35.87	82.42	25.39	26.95	34.4	27.73	48.84	56.31	25.85	37.94	85.31	43.84	53.5	64.14	38.1	99.62	82.53	45.08	72.63	12.25	33.91	136.44	27.42	29.56	49.98	316.67	64.9	7.48	55.56	22.24	24.55	80.04	115.74	20.72	158.91	35.36	29.91	21.04	6.49
09/08/2011	34.14	60.86	39.74	51.44	52.17	27.55	92.1	29.52	37.69	10.68	35.07	81.06	24.59	26.92	34.05	27.6	47.73	54.71	25.31	37.88	83.14	42.87	53.41	63.18	37.27	98.22	81.08	44.32	71.85	12.03	34.32	136.64	26.86	29.66	49.53	316.1	62.81	7.2	54.84	21.61	24.2	78.53	114.31	20.11	155.86	34.82	29.84	20.63	6.49
09/09/2011	33.36	60.44	38.4	50.43	49.82	27.11	89.7	28.93	36.8	10.33	33.83	78.57	23.36	26.06	33.55	27.14	45.85	53.96	24.81	36.38	81.24	41.73	52.38	61.81	36.45	95.12	78.39	42.98	68.87	11.58	33.07	132.32	25.95	28.68	47.28	314.49	61.79	6.98	53.16	20.9	24.5	76.02	111.69	19.92	151.07	34.03	29.16	19.98	6.2
09/12/2011	33.41	60.41	38.08	50.51	50.02	27.02	90.41	29.2	37.12	10.4	34.18	78.18	23.58	26.39	33.78	27.16	44.69	54.28	25.27	35.99	81.75	42.02	52.3	63.38	35.32	94.65	77.56	43.39	67.89	11.55	33.08	133.72	25.78	28.52	47.46	316.18	62.39	7.05	53.3	21.325	24.96	76.38	113.12	19.98	151.3	33.73	29.44	20.12	6.22
09/13/2011	34.78	60.65	38.52	50.58	50.86	27.1	90.35	29.46	37.13	10.38	34.27	79.31	24.16	26.71	34.51	27.09	45.61	56.43	25.08	37.22	82.74	42.92	52.9	65.89	36.01	93.49	78.79	43.66	67.83	11.63	32.92	133.26	26.38	28.83	47.9	319.48	62.85	7	53.97	21.62	23.35	76.44	113.77	20.46	151.22	33.89	29.55	20.21	6.26
09/14/2011	36.58	61.48	39.17	50.92	51.27	27.41	92.84	29.54	37.46	10.59	34.94	80.71	24.49	26.48	34.8	27.37	46.16	59.54	24.9	38.17	84.71	43.8	54.16	66.48	36.78	94.41	80.12	44.85	68.14	11.73	33.42	130.4	27.05	29.53	48.99	324.38	63.03	7.05	55.1	22	24.01	77.26	115.49	20.79	152.3	34.19	29.63	20.52	6.46
09/15/2011	37.04	62.67	38.58	51.29	53.02	28.19	95.34	30	37.64	10.89	36.23	82.35	25.04	26.86	35.26	27.88	46.83	59.71	25.11	38.85	87.51	44.97	54.86	67.35	37.25	97.81	81.91	45.12	68.8	11.98	33.65	130.14	27.69	29.77	49.36	325.77	64.32	7.33	56.06	22.5	25.68	77.5	120.07	21.19	159.18	34.23	29.96	21.05	6.57
09/16/2011	36.36	62.59	39.31	52.17	55.02	28.62	95.04	30.42	37.52	11.06	36.33	83.2	25.44	26.57	35.85	28.28	46.3	59.88	24.94	38.44	87.72	45.07	54.9	67.7	37.51	98.2	82.36	44.45	68.56	11.97	33.5	130.18	27.78	29.69	50.12	331.25	65.38	7.23	56.67	22.67	25.43	77.25	119.33	21.14	160.88	34.31	30.53	20.94	6.53
09/19/2011	34.96	62.76	39.41	51.99	54.6	27.81	95.81	30.44	37.53	10.93	35.44	82.93	24.66	25.97	35.43	28.02	45.86	59.15	24.46	38.18	85.56	43.8	55.21	67.1	36.93	95.69	81.58	43.4	66.16	11.58	33.47	126.29	27.39	29.5	48.68	331.95	64.15	6.99	55.7	21.88	25.1	75.56	115.66	20.42	156.25	33.71	30.72	20.9	6.31
09/20/2011	35.05	61.69	39.69	52.77	54.42	28.03	99.19	30.92	38.31	10.72	35.06	83.4	24.6	25.85	35.34	27.91	44.99	57.93	24.32	37.2	84.4	43.53	55.15	67.26	36.74	94.52	82.18	42.87	66.09	11.25	33.65	126.12	27.29	30.17	49.27	327.75	63.56	6.9	56.43	22.19	24.79	75.44	115.3	20.21	155.58	33.51	31.49	20.94	6.23
09/21/2011	32.25	59.79	38.37	51.74	53.39	27.18	96.63	30.43	37.45	10.36	33.19	81.45	22.95	24.19	33.34	26.92	43.43	55.39	23.09	35.84	80.78	41.67	54.1	65.14	35.3	91.35	78.13	42.51	62.48	10.84	32.32	118.75	25.92	30.29	48.23	322.79	61.02	6.38	54.56	21	24.12	73.7	110.67	19.12	147.22	32.77	30.95	20.44	5.93
09/22/2011	31.29	58.67	38	50.69	50.36	25.41	93.38	29.74	37.08	9.83	32.02	80.83	21.61	23.24	33.52	26.65	40.22	55.45	22.68	33.52	78.53	39.84	52.3	63.63	34.27	83.69	76.25	42.03	60.09	10.11	31.08	115.28	25.06	30.07	46.63	316.13	58.72	6.06	52.91	20.6	24.25	73.4	96.79	18.64	144.75	31.26	30.62	20	5.62
09/23/2011	31.68	59.97	37.76	50.96	50.41	25.19	91.54	30.23	37.45	9.87	31.46	82.12	22.19	23.52	33.9	26.63	40.92	58.4	22.77	32.92	79.81	39.77	52.29	64.05	34.23	82.73	76.72	41.73	60.3	10.07	31.33	117.35	25.86	29.79	46.45	321.7	59.51	6.31	53.47	20.86	24.18	73.74	98.76	18.52	147.63	30.95	30.89	20.16	5.76
09/26/2011	32.39	60.83	38.91	50.75	51.92	25.53	94.11	30.38	37.77	10.07	32.58	83.11	23.46	23.75	35.14	27	42.44	58.66	23.53	35.52	82.7	41.1	53.5	65.81	34.04	85.56	78.85	42.82	60.88	10.45	31.44	118.53	26.22	30.27	47.56	327.12	62.01	6.6	54.33	22.06	25.22	74.09	101.6	18.8	150.35	31.45	30.94	20.54	5.93
09/27/2011	33.56	60.29	39.16	51.2	53.65	25.77	95.22	30.36	37.9	10.19	34.47	84.55	23.38	23.46	36	27.16	44.01	58.68	23.8	35.38	84.85	41.34	54.58	67.06	35.12	85.86	80.85	43.75	61.91	10.48	32.01	120.25	26.38	30.5	47.08	326	62.78	6.48	55.87	22	24.69	76.15	101.74	19.27	152.49	32.16	31.24	20.69	6.09
09/28/2011	31.64	59.66	38.6	50.91	53.83	25.11	93.41	30.08	37.7	9.95	33.84	84.1	22.71	22.65	34.79	26.1	41.01	57.4	23.52	34.23	80.01	39.99	53.96	64.83	33.83	82.57	79	42.5	60.47	9.965	31.05	117.06	25.69	30.13	46.47	321.94	61.92	6.16	55.66	21.27	24.47	73.25	97.63	18.83	148.55	31.28	30.84	20.26	6.09
09/29/2011	32.52	59	37.72	51.85	54.44	25.77	93.65	30.27	38.47	10.26	35.88	85.03	22.89	22.87	36.14	26.85	42.34	57.98	24.56	34.43	83.01	41.11	53.59	65.37	34.22	82.88	79.29	43.2	62.77	10.06	32.95	118.4	26.48	30.36	46.72	317.58	62.37	6.35	56.21	22.08	24.38	74.34	100.51	19.37	151.66	31.61	31.12	20.37	6.1
09/30/2011	31.25	58.1	37.27	51.14	52.68	24.81	92.7	29.77	38.02	9.76	34.95	82.38	21.95	22.12	35.8	26.3	40.4	56.29	23.69	32.97	78.05	39.36	53.8	65.28	32.03	80.24	76.37	40.77	61.39	9.57	32.45	114.05	25.08	30.18	44.9	319.19	60.51	6.12	56.14	21.33	23.3	73.32	95.64	18.59	148.01	31.02	31.38	20.14	5.91
10/03/2011	29.4	56.3	35.74	50.15	51.62	24.16	88.08	29.01	37.15	9.44	33.57	79.63	20.46	20.71	34.07	25.54	39	51.32	22.71	31.43	72.88	37.34	52.86	62.32	30.43	76.5	73.87	39.8	57.19	8.9	30.97	110.78	23.97	29.27	43.48	311.88	58.25	5.53	53.68	20.58	22.12	70.84	90.38	17.72	141.77	30.22	31.49	19.18	5.53
10/04/2011	31.01	58.56	35.92	50.5	54.26	24.61	89.02	28.64	36.66	9.44	36.13	80.08	20.55	22.16	35.07	26.47	40.27	54.57	23.63	33.76	77.52	38.18	54.01	63.03	31.69	78.82	76.51	41.04	60.42	9.12	31.21	116.99	25.35	29.45	43.43	320	59.14	5.76	54	21.02	22.78	72.34	95.61	18.82	147.2	31.5	32.09	19.88	5.63
10/05/2011	32.12	58.62	36.38	51.11	54.85	25.17	90.94	28.83	37.04	9.76	37.42	81.05	21.36	21.85	36.04	26.84	42.49	55.76	24.14	35.1	78.4	39.05	55.06	63.95	32.31	82.9	79.13	41.79	59.46	9.37	32.01	115.55	26.4	29.22	43.41	317.42	59.96	5.77	54.45	21	23.16	72.92	97.85	18.28	150.49	31.69	32.73	19.89	5.69
10/06/2011	33.54	59.39	36.1	51.18	55.3	25.91	94.18	29.27	37.62	10.16	38.23	82.12	22.02	22.43	36.31	27.32	43	58.05	24.55	36.21	80.2	40.71	55.59	64.96	32.95	86.23	80.24	42.57	62.06	9.88	32.49	118.86	26.58	29.52	44.43	322.37	61.48	6.28	55.23	21.88	24.26	73.21	99.45	18.34	151.67	32.52	32.45	20.49	5.64
10/07/2011	31.37	59.04	35.78	51.53	55.92	25.45	94.6	29.25	37.74	10.02	36.63	81.5	20.97	21.6	35.24	26.96	43.4	57.53	23.72	35.46	77.85	39.06	54.93	65.79	32.01	84.84	80.03	42.39	59.67	9.71	31.94	115.97	26.4	29.37	43.43	324.02	61.81	5.9	55.65	20.93	24.77	72.86	94.93	17.83	147.78	32.45	32.38	20.31	5.62
10/10/2011	33.31	60.94	37.08	52.62	57.39	26.01	97.06	30.02	38.58	10.35	38.55	82.97	22.19	22.61	36.9	27.75	45.96	60.04	24.76	36.9	83.82	41.08	55.92	67.53	33.24	88.58	83	44	61.72	10.09	32.63	121.1	27.06	30.11	45.45	331.7	64.03	6.28	57.05	22.02	25.09	74.45	99.77	18.85	155.25	33.34	32.83	20.96	5.7
10/11/2011	33.93	60.95	37.01	52.7	57.02	26.36	96.87	29.75	38.3	10.21	38.97	83.6	22.37	22.14	36.62	27.44	46.14	61.77	24.49	36.9	84.64	41.44	55.27	66.99	33.31	86.98	81.73	42.84	60.12	10.3	32.48	118.5	26.71	30.08	45.76	327.61	63.97	6.37	56.11	22.4	25.79	73.42	96.85	18.9	153.06	33.52	32.96	21.12	5.63
10/12/2011	33.78	60.04	37.62	52.33	57.42	27.08	98.25	29.77	38.21	10.47	40.62	83.94	23.76	22.76	36.98	27.64	47.44	62.09	25.14	37.65	87.15	42.92	55.43	67	34	87.93	82.82	43.26	60.79	10.05	32.57	120.11	27.11	29.43	47.03	327.66	64.32	6.58	54.4	22.8	25.82	74.2	97.43	19.33	156	33.61	32.82	21.52	5.65
10/13/2011	32.47	59.8	37.94	52.15	57.18	27.11	92.51	29.93	38.31	10.39	40.28	84.3	23.03	22.71	36.12	27.42	47.5	64.25	24.64	37.5	84.12	41.56	55.15	66.05	33.67	87.11	82.9	43.23	61.71	10.1	33.08	119.13	26.89	29.9	46.33	326.56	63.53	6.22	55.4	22.53	25.55	73.87	97.9	18.84	153.65	33.46	32.76	21.48	5.62
10/14/2011	33.34	60.74	38.18	52.73	58.8	27.75	94.15	30.7	38.66	10.51	41.3	86.21	23.37	23.35	37.22	27.75	48.63	63.69	24.96	38.16	85.67	42.88	55.83	67.07	34.45	91.36	84.06	44.15	64.37	10.26	33.16	121.83	27.54	29.82	46.1	328.12	63.89	6.19	55.92	22.54	25.66	74.29	101.12	18.97	155.91	33.96	32.44	21.59	5.69
10/17/2011	33.07	59.58	37.89	52.04	57.74	27.02	92.67	30.46	38.31	10.25	39.65	84.17	22.24	22.76	36.17	27.02	47.43	63.24	24.15	37.03	82.76	40.93	55.07	65.61	32.65	87.93	82.64	42.79	63.84	9.58	32.83	117.22	26.07	30.14	45.12	327	61.78	6.03	54.72	21.66	24.87	72.79	98.22	18.37	150.73	33.46	32.44	20.99	5.55
10/18/2011	33.48	61.58	38.36	52.44	57.47	27.91	94.33	30.77	38.56	10.7	41.89	85.64	23.44	23.66	37.83	28.05	48.96	64.57	25.44	38.47	86.8	42.69	55.67	64.06	33.89	90.41	85.32	44.1	66.23	10.14	33.33	120.73	27.03	30.36	46.68	326.03	63.47	6.64	55.72	22.9	25.38	73.49	102.17	19.77	156.3	34.27	32.56	21.41	5.66
10/19/2011	32.99	61.8	38.19	53.25	57.34	27.42	93	30.63	38.47	10.79	41.04	84.95	22.55	23.55	37.51	28.47	44.83	63.24	25.48	37.62	85.1	40.9	54.99	64.9	33.25	90.16	83.24	41.9	65.35	9.77	33.22	120.83	25.44	30.64	46.13	324.99	63.11	6.4	55.01	22.3	25.04	73.86	100.29	19.54	148.92	34.09	32.35	21.23	5.64
10/20/2011	33.73	62.38	38.75	54.05	57.09	27.77	94.74	30.86	38.96	10.82	41.37	86.58	22.91	23.93	38.48	29.11	45.44	65.91	26.44	37.67	85.93	41.7	55.05	65.25	32.75	91.29	83.08	42.19	66.13	9.95	33.16	120.49	25.55	30.55	46.19	326.95	62.49	6.47	53.86	22.53	25.73	73.47	100.03	20.21	152.16	34.53	32.44	21.03	5.39
10/21/2011	35.27	62.92	39.71	53.86	58.08	28.59	97.99	31.76	39.13	11.19	42.72	88.38	24.01	24.67	39.29	30.52	46.53	65.97	26.9	38.45	87.45	43.46	56.34	66.65	36.21	94.73	82.74	45.62	67.83	10.23	33.62	124.45	26.4	30.51	48.46	327.5	64.59	6.46	54.81	23.05	26.08	76.43	103.53	20.7	154.32	34.82	32.56	21.17	5.39
10/24/2011	37.54	63.55	40.65	53.45	58.37	28.94	100.95	31.91	39.05	11.23	43.34	89.01	25.14	25.48	39.69	31.32	48.61	68.61	27.07	39.94	90.26	44.7	57.24	68.45	37.55	97.27	83.15	46.88	70.62	10.58	34	127.1	27.25	30.93	49.92	330.19	64.75	6.72	55.37	23.68	26.43	78.23	106.27	21.26	157.48	35.1	32.53	22.16	5.51
10/25/2011	35.93	63.54	39.6	52.99	58.17	28.15	98.97	31.49	38.65	10.82	41.74	86.96	24.18	25.22	38.05	30.54	50.96	65.92	26.5	38.83	87.36	42.05	55.95	67	37.11	94.53	82.45	46.12	68.81	10.14	33.4	127.03	26.27	29.9	49.42	327.93	63.72	6.46	54.16	22.87	26.05	76.72	101.04	20.74	150.38	34.41	32.11	21.9	5.42
10/26/2011	35.79	63.34	40.9	53.65	58.21	28.9	100.86	31.37	38.8	10.96	43.03	83.74	25.32	25.66	38.87	31.03	52.72	65.54	26.85	38.85	89.68	42.86	55.63	69.58	36.99	97.36	84.54	47.3	66.18	10.36	33.66	128.04	25.4	29.67	50.45	327.79	66.56	6.59	55	23.13	26.65	76.72	100.85	20.96	154.37	34.73	32.51	22.12	5.46
10/27/2011	40	65.99	41.98	54.13	61.15	30.2	104.52	32.27	39.72	11.51	46.77	84.98	26.52	26.8	39.84	31.92	55.26	68.51	27.72	41.07	98.39	48.53	56.79	70.58	39.01	102.84	88.75	49.95	67.77	11.34	34.97	135.64	27.8	30.35	52.06	330.73	67.49	7.22	55.61	24.05	27.05	78.67	108.24	22.39	169.12	35.73	32.99	22.79	5.64
10/28/2011	40.89	65.67	42.08	54.22	61.76	30.34	104.97	32.21	39.42	11.65	46.74	84.4	26.34	25.03	39.18	30.96	55.13	67.25	27.16	40.99	97.06	48.74	56.32	68.68	38.57	104.99	89.41	49.27	67.95	11.57	34.89	133.09	27.44	30.43	52.1	327.82	68.17	7.35	55.17	23.91	26.5	79.64	110.92	22.41	169.78	35.66	32.09	22.77	5.81
10/31/2011	37.07	65.07	40.8	53.87	60.26	28.94	102.44	31.88	39.28	11.22	45.09	84.12	24.69	24.67	38.54	30.9	53.29	66.53	26.34	39.52	92.61	46.68	55.1	68.9	37.16	99.63	86.14	47.49	66.09	10.76	34.32	133.69	26.6	30.53	50.62	323.59	65.79	6.83	54.98	23.34	26.23	78.23	106.63	21.28	157.79	34.57	31.59	22.25	5.89
11/01/2011	35.29	64.82	40.04	52.76	57.46	27.74	100.18	30.88	38.71	10.94	42.97	81.77	23.42	23.2	37	29.9	50.97	65.61	26.09	38.01	88.49	44.09	56.92	66.79	35.45	94.13	83.23	46.55	63.44	10.4	33.03	125.43	25.6	29.8	48.99	325.67	63.17	6.4	53.52	22.48	25.93	76.11	100	20.22	150	33.8	31.31	21.06	5.58
11/02/2011	36.16	64.9	39.87	52.88	58.48	28.54	101.4	31.68	39.35	11.29	44.5	83.35	24.19	23.5	37.98	30.46	52.92	65.4	26	39.22	91.62	45.16	56.7	67.99	36.5	98.36	84.95	47.36	66.45	10.7	33.8	128.97	26.15	30.1	50.32	324.44	64.4	6.72	54.57	23.34	26.59	72.6	103.64	20.93	155.52	33.94	31.17	22.07	5.69
11/03/2011	37.13	66.07	39.92	53.84	59.22	29.37	102.75	31.95	39.87	11.58	45.69	84.5	24.63	23.2	38.57	30.55	54.4	68.82	25.98	41.25	94.3	46.82	57.42	67.84	38.65	101.6	86.33	48.21	68.61	10.87	34.88	129.04	26.92	31	51.68	324.66	66.19	6.91	55	23.85	27.01	72.38	106.83	21.33	159.26	34.82	31.74	22.77	5.87
11/04/2011	36.91	66.02	39.22	53.33	58.24	29.05	102.57	32.29	39.7	11.91	45.29	83.61	23.91	22.79	38.43	30.47	54.37	68.8	25.9	40.79	93.5	46.26	57.92	67.42	39.14	100.2	85.77	47.85	68.91	10.93	35.1	130.32	26.61	30.59	51.18	325	65.8	6.49	53.69	23.37	27.31	72.68	106.93	20.99	157.6	34.87	31.34	22.46	5.77
11/07/2011	37.74	66.45	39.72	53.63	58	29.39	102.57	32.85	39.76	11.93	45.63	84.5	23.72	23.08	38.85	30.47	54.6	68.65	26.39	40.65	93.73	46.93	58.33	68.1	38.82	101.47	86.47	47.89	69.04	10.75	35.13	130.3	26.34	31.19	51.25	327.11	66.29	6.45	54.48	23.61	26.46	74.43	107.29	21.26	160.05	34.86	31.39	22.49	5.79
11/08/2011	38.75	67.69	39.58	54.26	58.89	29.85	103.3	33.34	39.2	12.12	46.43	85.31	24.06	23.55	39.27	31.01	54.53	69.16	26.49	41.36	94.1	48.36	58.36	68.83	38.75	104.63	87.53	47.85	69.69	10.78	35.4	131.25	26.53	31.16	51.34	333.79	66.65	6.53	54.51	24.19	26.84	74.71	109.06	21.93	163.16	35.49	31.73	22.48	5.84
11/09/2011	36.07	66.37	38.23	52.94	56.71	28.52	100.49	32.88	38.43	11.41	43.37	82.75	22.54	22.12	37.91	30.46	51.88	66.87	25.85	39.46	88.73	45.35	57.18	66.96	37.01	99.78	83.4	45.44	67.22	10.2	34.32	124.92	25.43	30.82	49.21	325.64	64.55	6.16	53.11	22.83	27.22	72.61	103.43	20.3	153.23	34.06	30.97	21.47	5.76
11/10/2011	36.86	69.51	38.73	53.95	57	28.88	100.5	32.64	38.84	11.48	43.71	82.82	23.15	22.82	38.14	30.78	52.5	65.54	26.2	40.47	90.25	45.6	56.63	68.57	36.92	101.54	84.47	45.37	66.79	10.25	34.54	125.13	25.63	31.19	49.09	330.71	64.83	6.03	53.67	23.06	27.3	73.56	104.77	20.72	159.88	34.49	31.32	21.8	5.86
11/11/2011	37.46	70.28	39.67	54.53	58.97	29.69	101.95	32.99	39.52	11.78	44.87	85.02	23.85	23.52	38.69	31.32	53.84	68	26.64	41.91	92.79	47.22	58.18	70.75	37.42	104.71	86.46	46.85	68.39	10.6	35.35	129.32	26.03	31.16	50.37	337.66	66.92	6.21	54.66	23.58	28.09	74.12	107.59	21.51	164.33	35.41	31.79	22.09	5.9
11/14/2011	37.55	68.98	39.19	54.24	57.52	29.78	101.51	32.45	39.07	11.7	44.31	84.14	23.54	22.67	38.21	31.05	53.29	67.01	26.49	41.29	91.68	46.78	57.36	70.3	36.89	103.12	85.54	46.63	66.78	10.38	34.92	126.69	26.54	30.93	49.45	336.23	67.94	6.05	53.97	23.13	27.64	74.31	104.92	20.55	163.12	34.76	31.51	21.87	5.84
11/15/2011	38.25	68.45	39.35	54.5	57.93	29.64	101.35	32.64	39.22	11.82	44.2	83.8	23.12	22.61	38.46	31.17	52.31	67.53	26.63	42.28	92.78	46.88	58.41	70.04	37.29	103.43	85.61	47.42	68.03	10.36	35.02	127.93	27.03	31.06	49.95	337.15	67.94	6.13	54.57	23.39	28.06	75.64	104.81	20.39	165.88	34.75	31.21	22.05	5.82
11/16/2011	38.58	67.01	38.08	53.77	56.93	28.94	99.83	32.2	38.63	11.7	43.3	82.99	22.45	22.49	37.82	30.94	52.16	66.12	26.03	41.25	92.01	45.35	57.17	68.14	37.51	102.54	83.45	47.08	67.28	9.97	35.01	125.65	26.42	30.56	48.12	332.04	66.34	5.9	53.93	22.95	28.06	74.37	102.6	19.64	161.33	34.28	30.84	21.93	5.58
11/17/2011	37.21	67.56	37.52	53.41	55.7	28.71	96.62	31.98	38.33	11.49	41.96	81.87	21.88	21.9	37.34	30.3	50.35	64.83	25.61	40.38	88.97	44.17	56.93	68.26	36.84	98	81.21	45.67	66.04	9.62	34.89	122.29	26.06	30.36	46.7	328.32	66.09	5.8	51.36	22.67	27.52	73.73	99.43	18.94	159.6	33.95	30.63	21.76	5.46
11/18/2011	36.81	67.95	37.28	53.52	55.1	28.9	95.83	32.29	38.56	11.75	41.98	82.4	21.88	21.52	37.86	30.35	50.3	65.03	25.98	40.34	89.83	44.21	56.76	68.52	36.33	98.56	81.08	44.99	66.41	9.69	34.95	123.24	26.05	30.45	46.88	329.4	67.46	5.78	50.42	22.68	27.06	73.15	99.36	18.92	159.26	33.91	30.81	21.99	5.42
11/21/2011	35.79	67.54	36.72	52.77	55.06	28.29	95.38	31.94	38.05	11.49	41.07	81.16	21.01	21.1	37.2	29.86	49.75	63.78	25.39	39.88	86.42	43.08	55.9	67.01	35.32	95.41	79.34	43.61	64.25	9.47	34.1	120.66	25.22	30.4	46.06	325.33	65.56	5.49	49.1	22.06	26.41	71.84	95.47	18.42	156.61	33.54	30.42	21.67	5.3
11/22/2011	35.58	66.95	36.63	52.69	54.83	28.41	94.76	31.79	37.55	11.25	41.01	79.69	21.01	20.94	37.26	29.9	49.05	62.66	25.22	39.49	85.56	42.73	56	66.85	35.36	92.47	78.8	43.21	63.73	9.26	33.11	119.45	24.87	30.23	46	320.82	64.35	5.37	48.69	21.9	26.18	72.12	95.43	18.02	155.81	33.27	30.51	21.27	5.31
11/23/2011	33.6	66.85	36.37	52.35	53.63	27.79	93.46	31.38	37.1	11.12	39.49	78.84	20.1	20.49	35.99	29.36	47	61	24.5	38.26	82.74	41.31	55.42	64.23	35.4	88.14	76.94	41.71	62	8.88	32.54	116.95	24.08	29.83	45.1	318.06	62.36	5.14	47.83	21.04	25.71	70.77	91.87	17.8	151.49	33.05	30.15	21.17	5.32
11/25/2011	33.83	67.14	35.98	52.05	53.7	27.9	93.08	31.51	37.2	11.09	39.05	78.68	20.07	20.56	36.22	29.53	47.23	61.28	24.7	37.88	81.84	41.51	55.72	63.7	35.22	86.83	76.74	41.58	62.23	8.95	32.48	118.1	24.25	29.82	45	322.96	62.78	5.17	47.72	21.17	25.63	71.11	91.63	17.7	151.27	33.18	30.16	21.1	5.27
11/28/2011	35.16	67.3	36.44	53.2	55.29	28.9	96.4	31.83	37.79	11.42	40.74	81.08	20.87	20.4	37.15	29.98	49.63	63.74	25.3	40.12	87.74	43.03	56.55	66.07	36.9	90.87	79.12	42.89	63.79	9.46	32.78	119.42	24.9	29.93	46.01	319.51	64.99	5.25	49.03	21.83	26.49	71.99	94.2	18.09	159.83	33.97	31.11	21.76	5.43
11/29/2011	35.02	67.52	36.38	53.05	55.57	29.06	97.38	32.5	38.26	11.65	40.88	81.38	21.13	20.29	37.25	29.81	50.02	65.3	25.53	40.47	87.55	42.88	57.74	67.42	37.01	92.96	78.93	42.74	63.3	9.31	33.3	118.81	25.29	30.67	45.55	323.43	65.26	5.08	49.42	21.67	27.86	71.77	93.88	18.08	161.03	34	31.5	21.69	5.55
11/30/2011	37.5	69.22	37.15	54.55	57.93	30.12	102.41	33.81	39.68	12.08	43.44	83.72	23.31	21.78	39.24	30.98	54.53	69.42	26.79	42.84	94.57	45.91	59	70.55	39.26	99.44	83.75	45.33	65.56	10.02	34.21	124.85	26.21	31.07	48.04	328.38	68.69	5.44	51.66	23.17	27.09	73.78	100.82	19.46	172.04	35.11	32.72	22.57	5.9
12/01/2011	37.82	68.75	37.24	54.52	57.97	30.22	103.33	33.7	39.62	12.11	43.04	84.18	23	21.75	39.05	31.18	53.5	70.18	26.56	42.36	93.02	45.48	58.6	70.08	38.29	98.48	82.64	45.24	66	9.81	34.14	123.89	26.9	31.4	47.79	335.3	70.98	5.53	52.13	23.06	27.07	74.14	99.19	19.1	167.41	35.03	32.9	22.48	5.9
12/02/2011	36.76	69.06	37.01	54.15	58.38	29.99	104.85	32.47	39.25	11.94	43.71	83.57	23.18	21.89	39.09	31.64	53.29	69.66	26.68	42.62	95.67	45.98	59.08	68.91	39.44	96.47	81.96	45.07	66.09	9.91	32.52	124.01	26.97	31.39	48.23	330.22	71.3	5.64	51.46	23.4	27.6	73.64	98.44	19.29	169.02	34.92	32.77	22.42	5.5
12/05/2011	37.06	69.92	36.61	54.31	59.32	29.96	104.98	31.81	39.47	12.08	44.43	83.72	23.57	21.92	39.62	31.94	53.75	71.08	27.01	43.03	98.17	46.97	59.13	68.51	39.98	96.91	83.37	45.83	68.14	10	33.28	123.06	27.3	31.63	48.78	338.97	71.09	5.79	51.61	23.7	28.37	74.41	100.83	19.82	176.31	35.21	32.83	22.41	5.6
12/06/2011	36.98	70.09	36.44	54.54	59.17	29.6	103.07	32.31	39.74	12.07	44.8	84.17	24.06	21.66	39.92	31.89	53.74	70.87	27.12	42.86	97.19	46.94	59.24	68.21	39.85	97.38	82.82	45.5	67.54	9.92	33.23	122.58	27.72	31.65	48.56	337.81	70.87	5.78	51.69	23.54	28.13	73.87	100.52	19.89	173.46	35.11	33.12	22.21	5.59
12/07/2011	36.66	70	36.59	54.7	58.54	29.55	103.29	32.12	39.74	12.04	44.82	84.13	24.46	21.84	40.48	32.13	54.58	70.06	27.27	42.62	97.55	48.21	59.3	68.51	39.84	97.27	83.54	45.31	68.35	9.9	32.86	124.75	27.82	31.08	49.16	333.86	70.6	5.89	50.74	23.88	28.12	74.12	100.72	20.03	174.37	35.07	33.53	22.35	5.59
12/08/2011	34.42	69.9	36.28	54.18	56.67	28.74	102.02	31.76	39.29	11.505	42.68	81.95	23.11	21.1	39.07	32.02	53.08	67.91	26.58	41.3	93.58	45.58	57.82	66.08	38.3	93.72	82.2	43.94	66.61	9.47	32.35	121.96	27.1	30.98	47.81	329.67	70.17	5.59	49.48	23.06	27.42	72.53	96.48	19.06	167.5	34.35	33.31	22.22	5.32
12/09/2011	35.33	70.28	36.37	54.57	58.71	29.12	103.7	32.33	39.73	11.86	43.78	83.49	24.11	21.91	39.95	32.53	53.09	69.77	26.93	42.81	95.85	47.1	58.59	66.5	40.09	97.48	83.22	44.97	67.76	9.64	32.87	125.64	28.56	31.08	48.8	329.82	71.93	5.72	50.37	23.79	28.11	72.92	99.93	19.6	172.68	34.92	33.54	22.67	5.34
12/12/2011	33.73	69.16	35.84	54.27	58.22	28.34	103.02	31.89	39.32	11.72	42.89	82.27	23.29	21.41	39	32.19	50.91	70.21	26.33	41.83	93.34	45.67	58.15	65.39	39.29	93.94	81.19	43.61	65.68	9.35	32.32	123.07	28.06	31.02	47.89	330.89	70.9	5.45	49.76	23.31	28.07	72.52	96.89	19.01	169.48	34.31	33.18	22.39	5.29
12/13/2011	33.15	67.9	35.86	54.35	57.93	27.84	102.21	32.18	39.46	11.67	42.24	82.1	22.83	20.94	38.67	32.4	50.49	70.34	26	41.02	91.35	45.07	58.13	64.64	38.7	92.33	80.87	42.57	64.95	9.04	32.1	122.72	27.44	30.95	47.39	326.1	70.9	5.32	49.3	23.13	23.73	71.8	95.93	18.71	167.75	34.22	33.53	22.44	5.33
12/14/2011	32.93	66.9	35.57	54.23	56.03	27.43	100.06	31.67	38.72	11.51	41.62	82.47	22.78	21.22	39.07	32.45	48.07	72.01	26.25	39.99	90.22	44.95	57.99	63.52	37.65	87.69	80.48	41.8	64.4	8.94	31.99	125.25	27.12	30.37	47.08	324.32	69.94	5.23	48.41	23.2	23.35	71.52	94.55	18.58	166.94	34.17	33.74	22.1	5.13
12/15/2011	33.45	67.71	35.8	54.89	56.13	27.96	101.55	31.99	39.74	11.57	41.2	83.66	23.22	21.66	39.26	32.6	48.82	73.52	26.34	40.11	90.45	45.17	58.8	64.5	37.66	88.15	82.18	41.66	65.37	8.78	32.41	128.49	27.28	30.92	46.42	327.32	70.61	5.26	48.36	23.66	23.36	71.15	92.81	18.82	167.84	34.81	34.27	22.17	5.11
12/16/2011	33.46	68	36.75	54.89	54.15	27.7	103	31.71	39.66	11.5	40.91	83.66	23.36	21.8	39.41	32.52	50.16	76.16	26.44	40.56	91.53	46.55	59.14	64.95	38.68	88.74	82.54	41.62	66.26	8.81	32.75	128.96	27.47	31.26	46.88	326	71.01	5.2	48.08	24.05	23.19	70.65	94.09	19.12	170.33	34.63	34.22	22.21	5.14
12/19/2011	33.23	66.99	36.47	54.35	53.5	27.27	102.8	31.49	39.29	11.48	39.66	84.68	22.36	21.66	38.64	32.2	48.01	74.3	26.1	39.75	89.67	46.38	57.18	63.64	38.2	85.76	81.4	41.09	66	8.53	32.14	127.07	26.8	30.96	46.04	324.96	70.16	4.985	47.65	23.56	22.56	70.66	92.77	18.59	165.6	34.58	34.27	21.65	5.09
12/20/2011	34.58	68.99	37.1	54.86	54.24	28.35	105.03	32.09	39.94	11.69	40.85	86.91	23.75	22.51	39.92	32.98	50.05	76.2	26.97	41.02	94.68	49	59.8	65.47	38.99	88.46	84.81	43.67	68.05	8.88	32.73	129.46	27.91	31.41	47.92	325.29	72.44	5.17	48.97	24.54	23.06	73.02	95.27	19.58	173.14	35.1	35.03	22.17	5.15
12/21/2011	34.36	68.5	37.04	55.44	52.05	28.67	105.72	32.6	40.85	11.59	41.72	86.96	24.08	22.71	40.34	33.2	49.82	76.51	27.15	41.07	95.15	49.39	59.39	65.68	39.56	89.63	84.28	44.05	68.52	8.85	33.03	128.93	27.95	31.8	47.49	330	73.59	5.23	49.47	24.75	22.88	73.63	94.24	19.55	173.35	35.43	35.29	22.25	5.21
12/22/2011	34.84	69.38	37.08	55.65	52.58	28.7	105.74	32.72	41.37	11.8	42.42	86.68	24.17	22.99	40.75	33.48	50.76	76.35	27.41	41.74	96.17	50.05	59.99	66.78	40.15	90.61	84.8	45.01	69.43	8.905	33.15	131.83	28.35	31.83	47.63	329	74.29	5.47	49.76	25.34	23.22	73.76	95.11	19.98	175.49	35.67	35.09	22.62	5.23
12/23/2011	35.36	70.25	37.42	56.02	52.89	29.06	105.74	32.83	41.57	11.87	43.08	87.42	24.2	22.95	41.22	33.8	51.14	76.02	27.62	42.04	96.74	50.61	60.44	68.05	40.74	91.17	86.05	45.7	69.4	8.86	33.25	131.95	28.64	32.09	47.95	330.3	73.97	5.6	50.05	25.475	23.28	74.44	95.92	20.075	178.41	35.8	35.11	22.58	5.23
12/27/2011	35.25	70.92	37.71	56.23	52.93	29.04	105.55	33.23	41.65	11.91	43.3	87.89	23.83	22.93	41.38	33.82	51.49	75.6	27.5	42.44	96.78	50.03	60.7	67.93	40.92	90.76	86.42	45.83	69.87	8.79	33.54	132.56	28.62	32.55	47.66	330.25	74.27	5.48	49.52	25.36	23.43	74.8	95.78	19.98	177.84	35.88	35.23	22.41	5.23
12/28/2011	34.11	70.26	36.83	55.83	52.86	28.37	103.92	33.06	41.28	11.72	42.4	86.8	22.97	22.58	40.5	33.43	50.17	74.85	27.18	41.28	94.39	49.47	60.07	66.52	39.84	88.52	84.98	45.23	68.33	8.52	33.45	130	28.39	31.86	46.97	328.22	73.26	5.285	49.37	24.98	23	73.8	93.97	19.58	176.44	35.11	35.06	22.19	5.17
12/29/2011	35.06	70.35	37.33	56.33	53.84	28.74	104.33	33.59	41.54	11.88	43.27	88.13	23.24	22.9	41.28	33.68	51.49	75.94	27.57	41.78	96.94	50.54	60.59	66.87	40.88	89.98	84.99	45.84	69.27	8.63	33.66	131.14	28.77	32.18	47.52	326.25	74.11	5.46	49.79	25.36	23.11	74.55	96.09	20.07	179.4	35.8	35.27	22.5	5.33
12/30/2011	34.93	69.63	37.19	56.23	53.23	28.6	103.84	33.13	41.31	11.84	43.26	87.74	23.2	22.91	41.06	33.44	51.51	75.09	27.41	42.1	95.95	49.64	60.01	66.25	40.12	90.58	85.19	45.39	68.97	8.65	33.35	130.6	28.68	31.86	47.17	324.97	73.35	5.56	49.48	25.17	23.37	74.72	96.06	19.91	178.24	35.71	35.24	22.55	5.34
01/03/2012	36.48	69.1	38.07	56.72	52.95	28.89	102.76	32.76	40.77	12.12	44.88	88.42	24.07	23.21	41.47	33.29	52.73	73.95	27.75	42.25	97.51	51.45	58.81	67.61	41.27	95.93	86.35	45.96	68.82	9.23	33.15	130.04	29.31	31.49	48.39	319.79	74.22	5.8	50.54	25.86	23.68	74.45	99.02	20.51	181.27	36.32	35.01	22.67	5.36
01/04/2012	36.19	70.72	38.2	56.5	52.93	29.37	100.94	32.75	40.9	12.03	44.57	88.01	23.92	22.71	40.96	32.76	53.5	74.43	27.56	42.83	97.8	50.81	59.66	67.98	41.93	96.42	87.09	45.82	67.49	9.45	32.98	127.48	29.43	31.38	48.24	326.96	74.33	5.81	49.66	25.92	23.23	73.18	97.83	20.58	179.96	36.25	34.34	22.61	5.31
01/05/2012	37	71.17	38.49	56.37	51.92	29.24	102.54	32.73	40.95	12.32	44.86	87.07	23.91	23.11	41.23	32.84	53.58	75.24	27.74	43.54	98.23	51.24	60.35	68.51	42.01	97.17	86.5	46.21	68.62	9.36	32.85	129.83	29.23	31.69	48.8	333.85	73.53	6.31	49.66	26.17	23.44	72.69	98.94	20.75	179.33	36.27	34.16	22.69	5.34
01/06/2012	37.4	71.5	38.59	55.86	51.83	29.07	102.54	32.09	40.79	12.23	44.24	87.07	23.54	22.95	41.17	32.91	53.47	73.86	28.02	43.02	98.02	51.09	60.25	70.73	41.74	97.04	86.32	46.23	68.2	9.16	32.65	128.2	29.59	31.9	48.27	338.04	73.98	6.18	50.14	25.79	24.22	73.03	98.26	20.45	179.13	37.12	34.22	22.57	5.3
01/09/2012	38.38	71.48	38.57	55.85	51.74	28.91	104.19	32.08	40.98	12.47	43.23	88.33	24	22.68	40.85	32.96	53.43	74.76	28.14	43.03	99.99	51.1	60.42	71.18	41.97	98.84	86.32	47.02	68.45	9.425	32.38	126.95	29.46	31.82	48.39	339.5	74.53	6.27	49.74	26.4	24.62	73.35	98.83	20.88	179.25	36.83	33.91	22.74	5.35
01/10/2012	39.1	71.54	39.01	56.11	52.63	28.78	104.96	32.29	41.26	12.7	43.87	88.97	25.07	22.89	40.53	33.01	55.09	73.9	28.69	44.03	102.48	51.9	61.31	72.21	42.4	98.09	87.31	47.98	69.66	9.44	32.27	128.11	29.65	31.39	48.67	340.14	75	6.63	50.18	26.73	24.72	74.22	101.8	21.3	183.09	36.86	34.62	23.1	5.53
01/11/2012	38.92	72.02	38.61	55.42	53.67	28.93	106.7	32.35	41.23	12.66	44.21	88.26	25.37	22.93	38.05	33.02	55.37	72.85	29.04	44.32	101.04	51.75	62.25	72.57	42.59	96.24	87.94	47.83	70.37	9.63	32.49	127.53	29.8	31.74	48.95	341.87	74.74	6.87	50.86	26.76	24.81	74.74	96.67	21.5	183.87	36.91	34.1	23.33	5.54
01/12/2012	39.52	71.65	38.84	55.16	53.94	29.14	107.39	32.34	41.35	12.55	44.07	88.56	25.43	22.4	38.1	33.04	57.49	72.16	29.07	45.72	99.93	51.91	62.45	71.81	43.01	94.3	90.13	48.21	69.63	9.93	32.44	124.26	29.74	31.95	49.65	342.98	75.51	6.79	51.79	27.05	24.76	74.69	96.57	21.76	187.06	37.82	34.12	23.25	5.56
01/13/2012	39.06	71.46	37.8	55.43	53.25	29.17	106.03	32.33	41.37	12.65	43.18	88.16	24.95	22.6	38.11	32.98	56.8	72.51	28.98	46.02	98.64	51.4	62.32	71.91	42.22	92.84	89.91	48.15	69.68	9.8	32.29	126.49	28.8	31.93	49.76	344.44	74.6	6.61	51.3	27.23	24.29	74.91	96.26	21.45	186.57	37.64	33.8	22.94	5.52
01/17/2012	39.99	72.08	38.3	55.71	53.49	28.78	108.24	32.38	41.43	12.88	43.76	87.93	24.56	23.13	38.25	32.85	57.34	72.36	29.05	45.5	98.03	51.59	61.83	72.74	42.41	94.67	90.44	48.27	70.34	9.76	32.34	128.73	28.42	32.37	50.22	345	75.24	6.48	51.94	27.24	24.46	75.25	96.86	21.27	187.46	37.14	33.72	23.21	5.53
01/18/2012	41.27	73.63	39.04	55.36	54.95	29.22	109.47	32.11	41.54	12.79	45.18	87.17	25.23	23.57	39.01	33.29	58.51	73.41	29.47	45.24	99.17	52.5	62.42	72.17	42.91	95.43	91.56	53.56	71.21	10.02	32.49	127.98	28.9	32.44	50.56	346.28	75.06	6.8	51.75	27.44	25.17	76.48	99.69	20.3	187.8	37.69	33.73	23.65	5.72
01/19/2012	41.85	75.15	39.4	55.43	54.8	29.42	109.85	31.56	41.1	12.92	47.13	87.16	25.55	23.76	39.23	33.13	60.09	74.02	29.49	46.14	101.2	53.65	62.2	71.93	42.31	97.16	91.84	54.89	70.78	10.18	32.15	127.09	29.34	32.93	50.95	346.5	75.56	6.96	52.62	27.12	25.1	77.91	101.32	20.91	187.54	38.15	32.71	23.73	5.87
01/20/2012	41	74.75	40.09	55.76	55.81	30.04	108.49	31.64	41.01	13.06	47.91	87.77	25.65	23.81	39.35	33.28	59.64	73.52	29.83	45.67	101.14	54.68	61.51	71.78	41.35	96.8	90.65	55.36	71.49	10.17	32.56	127.82	29.22	32.89	50.04	347	75.52	7.07	52.68	27.49	25	78.15	102.4	21.28	182.82	37.91	32.65	23.99	5.98
01/23/2012	41	74.9	39.8	55.72	56.48	29.89	108.79	31.83	40.8	12.94	48.05	89.36	25.44	23.88	38.98	33.56	60.09	73.72	29.8	46.1	100.78	54.75	61.81	71.18	41.04	98.38	89.92	55.08	71.74	10.25	32.57	129.73	28.93	32.9	49.44	347.01	75.51	7.25	52.78	27.74	25.69	77.59	102.6	21.64	185.56	37.79	32.47	24.08	5.97
01/24/2012	42.6	75.23	39.55	55.98	56.63	29.82	110.5	31.26	40.67	12.74	49.07	88.49	25.32	23.83	39.13	33.47	62.66	74.26	29.36	46.32	101.45	54.23	62.47	69.4	41.49	97.71	87.58	54.75	71.3	10.27	32.22	131.13	28.61	32.66	49.23	346.75	75.36	7.29	53.61	27.75	25.36	78.29	103.61	21.24	189.02	37.75	32.25	23.91	5.97
01/25/2012	44.05	75.98	39.72	55.23	57.19	30.08	111.14	31.92	41.38	13.11	49.16	89.3	25.31	24.41	39.47	33.55	62.09	75.44	29.18	46.83	101.69	54.28	62.97	66.1	41.98	99.83	87.74	54.7	71.58	10.48	32.6	133.81	28.7	32.9	50.17	348.58	75.82	7.35	54.37	27.7	25.71	79.25	105.09	20.57	188.24	37.7	32.7	24.01	6.13
01/26/2012	42.66	75.06	39	54.87	56.92	29.84	110.2	31.92	41.28	12.94	48.78	88.97	25.14	24.75	39.82	33.51	63.02	72.71	29.15	47.07	102.61	54.68	62.15	64.3	41.72	97.91	88.16	54.71	72.05	10.36	33.01	134.89	29.24	33.4	49.98	347.91	75.31	7.3	55.65	27.04	25.02	79.37	106.68	20	187.86	39.36	32.48	23.98	5.96
01/27/2012	42.68	75.35	38.98	55.02	56.42	29.82	110.4	31.61	39.95	12.81	49.04	88.82	25.25	24.64	39.86	33.39	63.25	74.56	29.09	46.55	102.17	53.67	63.01	65.42	42.27	98	88.19	54.41	72.59	10.43	32.34	135.42	28.78	33.47	49.85	347.58	74.55	7.29	55.87	26.95	25.44	79.09	106.46	20.23	187.49	39.44	32.29	24.01	5.93
01/30/2012	43.16	76.57	38.82	54.47	57.06	29.71	109.9	31.47	39.46	12.75	48.41	88.06	25.2	24.25	39.29	33.38	63.42	74.55	29.04	47.09	100.56	53.28	62.86	64.43	42.46	98.86	88.33	54.19	72.06	10.32	32.12	134.88	28.7	33.57	49.12	347.67	74.16	7.07	55.3	27.21	25.38	78.99	107.51	20.02	183.22	39.18	32.25	24.02	5.99
01/31/2012	42.47	76.64	38.97	54.15	57.34	28.63	110.8	31.64	39.56	12.76	48.23	87.91	25.11	24.56	39.6	33.34	64.31	76.13	28.85	47	100.51	53.55	63.51	64.32	42.48	98.88	88.03	54.43	72.41	10.16	32.41	136.01	27.15	33.73	50.14	347.88	74.18	7.13	55.48	27.19	23.95	78.41	106.1	20.13	182	39.26	32.24	23.97	5.96
02/01/2012	44.19	76.66	39.81	54.26	58.42	29.19	111.01	31.7	39.4	12.96	48.26	87.29	26.6	24.83	40.51	34.3	66.4	77.68	29.31	48.18	103.41	54.78	63.35	66.13	43.67	99.41	89.36	54.8	73.47	10.2	32.62	136.92	28.53	33.68	50.62	352.99	75.37	7.36	56.35	27.95	24.18	79.5	111.97	20.54	183	40.32	32.43	24.56	6.09
02/02/2012	43.72	76.27	39.34	54.45	57.77	29.17	112.35	31.58	39.57	13.01	48.48	84.84	26.31	24.73	41.41	34.67	65.67	77.43	30.29	47.3	103.85	50.38	63.23	65.16	43.67	99.55	88.55	54.24	73.31	10.42	32.62	138.24	28.79	33.71	51.16	349.17	75.22	7.45	56.54	28.02	24.3	79.38	113.23	21.29	183.77	39.7	32.31	24.29	5.84
02/03/2012	45.28	76.92	39.23	55	58.31	29.55	115.57	31.77	39.58	12.92	49.98	86.08	27.17	25.02	41.56	34.78	66.99	78.37	30.69	48.2	107.69	53.65	63.37	65.07	45.08	101.15	90.4	55.07	74.26	10.76	32.8	139.82	28.56	33.91	52.25	353.18	76.34	7.84	57.04	29.12	23.86	79.91	116.41	21.94	188.64	39.8	32.26	24.49	6.03
02/06/2012	44.66	76.84	38.98	55.39	57.66	29.6	115.97	31.54	39.61	12.78	49.6	86.49	26.8	24.85	41.54	34.95	67.5	77.43	30.63	48.22	106.59	54.33	63.13	64.37	45.57	102.92	89.93	54.85	74.32	10.735	32.6	138.18	28.84	33.87	51.81	350.76	75.46	7.97	57.11	28.82	24.67	80.53	116.22	21.95	190.18	40	32.13	24.46	6.02
02/07/2012	44.6	77.23	38.87	55.71	57.96	29.8	115.93	31.75	39.88	12.88	49.28	87.25	26.7	24.91	43.02	35.2	66.9	76.83	30.84	48.26	107.6	54.92	63.37	65	46.11	104.53	90.04	54.87	73.67	10.67	32.87	136.99	29.44	34.29	52.13	350.48	75.2	7.85	57.02	29.52	25.38	77.51	116.74	21.69	189.47	39.8	32.15	24.13	5.95
02/08/2012	44.97	78.83	39.35	55.57	57.07	30.42	117.4	31.65	39.31	12.94	49.37	88.65	27.04	25.48	43.37	35.22	66.73	75.72	31	48.19	107.43	54.62	63.85	64.83	46.51	105.11	90.74	54.66	72.75	10.67	32.38	135.81	29.77	34.47	51.64	349.15	75.46	8.13	57.07	29.65	25.4	76.81	116.7	21.92	190.25	39.85	32.08	24.12	5.95
02/09/2012	45.09	80.12	38.97	55.26	57.41	30.75	117.88	31.54	39.37	12.98	49.03	87.38	27.35	25.24	43.21	35.5	66.51	76.03	30.91	48.52	106.74	54.1	63.79	64.65	46.78	106.68	91.05	55.3	72.5	10.64	32.15	134.37	29.75	34.28	52.31	354.04	75.9	8.18	56.8	29.42	25.35	76.85	116.85	21.78	190.19	40.04	31.99	24.25	5.95
02/10/2012	44.14	79.99	38.6	55.11	56.96	30.57	117.93	31.31	39.3	12.88	48.33	87.05	26.66	25.07	43.46	35.22	65.23	74.5	30.97	47.77	105.6	54.19	63.29	64.17	45.31	105.13	90.4	54.82	71.77	10.29	31.56	134.45	29.2	33.99	51.81	354.1	74.95	8.07	56.84	29.33	25.08	76.42	116.1	21.42	190	39.81	31.9	24.09	5.93
02/13/2012	43.84	79.43	37.21	55.16	57.41	30.93	118.77	31.2	39.71	13.12	48.91	87.61	26.82	25.15	43.97	35.28	66.14	75.75	31.16	48.4	106.38	55.04	64.01	64.66	46.08	106.25	90.52	55.15	72.62	10.33	31.75	135.33	29.89	33.95	52.07	358.46	74.85	8.25	57.04	29.65	25.21	76.86	117.16	21.36	192.45	39.96	31.99	24.15	5.94
02/14/2012	43.78	79.77	37.55	55.08	57.46	31.15	120.23	31.19	39.84	13.48	48.56	88.88	26.6	24.66	43.64	35.07	65.25	76	31.15	48.6	105.12	55.32	64.38	65.69	46.13	107.31	90.78	55.06	71.77	10.21	31.54	132.75	29.35	33.98	51.96	360.11	75.56	7.98	56.99	29.6	25.49	76.7	115.99	21.01	191.52	39.87	31.85	24.21	5.92
02/15/2012	43.64	79.4	36.71	55.46	57.88	31.04	120.62	31.09	39.6	13.43	48.07	87.8	26.49	24.78	43.43	34.7	64.71	74.75	30.91	47.95	104.51	54.86	63.55	65.15	45.62	107.67	90.73	54.87	71.7	10.1	31.45	132.45	29.18	33.67	51.52	356.12	75.21	7.78	56.84	29.38	25.35	77.26	115.98	21.23	189.88	39.73	31.87	24.14	5.89
02/16/2012	43.83	85.9	36.96	55.85	58.45	31.23	119.68	31.62	39.91	13.78	48.18	88.06	27.28	24.95	43.92	34.86	66.38	77.07	31.13	49.08	106.95	55.71	62.56	66.23	46.34	107.61	91.89	56.35	72.98	10.28	31.64	132.95	29.84	34.1	52.87	357.96	75.27	8.09	56.78	30.19	25.87	77.61	117.41	21.98	193.12	40.32	32.04	24.44	5.97
02/17/2012	43.14	85.57	36.68	56.36	58.43	31.35	119.62	31.9	39.73	13.7	48.01	87.91	27.23	25.33	44.03	34.84	66.28	76.38	31.39	48.73	107.23	56.54	62.5	66.05	46.6	109.45	92.06	56.31	72.82	10.15	31.8	134.03	30.24	33.82	52.86	360.21	75.35	8.02	56.97	30.33	25.71	77.4	117.04	22.01	196.19	40.11	33.12	24.33	6.09
02/21/2012	42.61	85.39	36.19	56.16	58.14	31.37	119.97	31.73	39.87	13.78	47.91	87.07	27.33	24.97	44.39	34.55	65.77	72.47	31.56	48.63	106.68	56.19	62.99	66.39	46.49	109.96	91.75	56.41	71.34	10.41	32.09	130.88	30.33	33.5	52.85	359.66	75.72	8.11	56.64	30.09	25.91	77.11	117.33	22.16	194.53	40.24	32.32	24.33	5.98
02/22/2012	42.72	85.08	36.8	56.23	58.53	31.55	120.23	31.84	39.84	13.82	46.96	87.27	27.67	24.46	43.56	34.4	66.19	70.08	31.47	48.36	104.97	55.84	63.26	66.1	46.32	110.13	90.85	56.17	70.31	10.38	31.99	129.87	30.36	33.66	52.79	358.95	76.06	7.95	56.64	29.47	25.08	76.83	116.34	21.84	193.51	39.7	32.23	24.4	5.92
02/23/2012	43.41	85.15	37.44	56.29	59.41	31.74	121.63	32.12	37.91	13.77	47.24	87.32	27.99	24.88	43.09	34.67	66.58	69.22	31.59	48.41	106.16	56.5	63.91	66.22	46.49	109.92	91.91	56.09	71.04	10.46	32.05	130.06	30.85	34.12	52.67	358.5	75.85	8.02	56.59	29.81	25.19	76.45	118.26	22.03	197.13	39.85	32.35	24.74	5.9
02/24/2012	43.02	84.58	37.7	56.7	59.65	31.96	121.88	32.24	37.73	13.8	46.9	87.42	28.41	25.48	42.95	34.51	66.14	67.86	31.36	48.25	107.07	56.41	64.16	66.11	45.81	111.57	91.94	56.3	70.75	10.43	31.68	133	30.8	33.92	53.33	359.8	76.06	7.88	57.64	29.48	24.99	77.28	118.84	21.67	196	39.78	32.6	24.83	6.25
02/27/2012	43.35	84.17	37.7	56.6	59.66	31.71	122.08	31.97	38.23	13.7	46.7	87.38	28.66	25.42	42.82	34.33	66.89	69.2	31.37	47.67	107.38	56.2	63.1	65.79	45.71	110.03	92.01	56.14	70.68	10.32	31.38	132.63	31.03	33.9	54.18	366.09	75.21	8.04	57.95	29.76	25.01	77.12	118.33	22.02	197.71	39.9	32.65	24.85	6.28
02/28/2012	43.63	85.77	37.7	57.04	59.76	31.58	121.51	31.93	37.96	13.44	46.89	88.82	28.96	24.82	42.49	34.25	66.73	69.51	31.51	47.69	106.73	56.18	62.27	65.54	45.49	109.59	91.24	56.51	71.6	10.37	30.89	130.96	30.86	33.73	53.76	376.41	75.16	8.12	58.22	29.45	25.54	77.22	117.92	22.34	198.33	40.07	32.45	24.69	6.36
02/29/2012	43.62	85.37	37.37	56.61	59.54	31.2	121.36	32.07	37.61	13.56	47.25	89.59	29.22	24.84	42.47	34.12	66.52	68.57	31.43	47.6	106.39	55.76	62.58	65.63	45.16	107.93	90.24	55.96	71.69	10.17	30.73	129.67	30.5	34.28	52.89	374.48	74.95	7.97	58.13	29.25	24.7	76.22	117.89	22.11	199	40.08	32.17	24.34	6.22
03/01/2012	44.16	85.98	37.3	57.32	59.68	31.52	121.78	32.14	37.73	13.53	47.41	89.74	29.45	24.55	43.32	34.65	67.7	69.52	31.28	48.13	107.99	56.17	63.04	66.23	45.6	109.15	91.87	56.45	72.18	10.27	31.04	131.09	29.91	34.19	53.57	378.44	75.08	8.12	58.3	29.22	24.7	76.38	118.85	22.48	198.5	39.98	32.64	24.33	6.08
03/02/2012	43.72	86.71	36.59	57.39	59.6	31.64	120.7	31.97	37.96	13.49	47.08	89.24	29.8	24.59	42.83	34.2	65.92	69.11	31.24	47.49	107.63	55.84	62.59	65.78	45.15	106.45	91.88	56.23	71.57	10.24	30.95	132.22	29.97	33.88	52.99	378.45	74.9	8.13	57.98	29.31	24.31	76.67	118.09	22.3	198.25	39.81	32.59	24.06	6
03/05/2012	42.78	86.84	36.55	57.28	60.88	31.65	121.6	32.24	38.26	13.38	47.03	89.55	30.39	25.12	43.35	34.47	62.4	68.51	31.55	47.37	107.12	55.54	62.89	65.19	45.2	106.93	90.9	55.79	72.17	9.87	31.23	134.9	29.49	34.07	52.97	385.22	74.13	7.97	57.84	28.96	24.64	76.01	117.42	22.16	195.24	39.69	32.92	24.03	5.84
03/06/2012	42.28	87.01	36.28	56.35	59.46	30.39	120.05	32.01	38.19	12.98	45.22	88.42	29.05	24.62	42.58	34.24	60.05	68.36	31	46.49	104.43	54.17	62.18	64.34	43.36	103.31	88.55	55.09	70.66	9.47	30.75	133.55	28.5	33.56	51.74	385.23	72.56	7.71	57.48	28.31	24.06	75.44	115.6	21.635	193.17	39.28	32.33	23.77	5.7
03/07/2012	43.46	86.8	36.85	56.26	59.61	31.05	121.15	31.88	38.23	13.02	45.3	90.64	29.45	24.55	42.34	34.47	61.5	68.38	30.97	47.01	106.13	54.55	62.18	63.84	43.79	105.63	88.89	56.01	70.92	9.55	30.74	134.56	28.31	33.93	52.27	383.74	73.52	8.02	57.46	28.74	24.39	75.45	117.9	21.84	196.72	39.46	32.48	23.81	5.73
03/08/2012	44.28	86.94	37.45	57.49	60.27	31.11	122.29	31.91	38.19	13.18	44.76	92.33	28.31	24.32	41.71	34.91	62.93	68.67	31.24	47.51	107.06	55.32	62.44	64.41	44.48	107.5	90.01	56.35	70.61	9.77	30.92	134	28.77	33.86	52.95	380.5	74.17	8.06	59	29.1	24.55	76.6	119.93	22.34	195.55	39.87	32.78	23.99	5.93
03/09/2012	44.55	87.27	37.86	57.95	60.86	31.13	122.9	31.92	38.21	13.19	45.16	91.87	28.25	24.83	41.63	35.12	63.05	69.48	31.66	48.12	109.35	56.08	62.22	64.88	44.73	107.45	89.44	56.83	71.59	9.81	31.09	137.8	29.15	34.02	53.2	382.23	73.29	8.05	58.89	29.46	24.77	76.82	120.41	22.42	196.91	39.72	32.91	24.36	5.95
03/12/2012	43.62	87.49	37.74	58.23	61.15	31.33	122.86	32.19	38.68	13.27	44.73	92.12	28.15	25.32	41.73	35.32	62.75	68.77	31.83	48.19	107.85	55.85	62	64.01	44.8	106.4	89.33	56.71	71.59	9.87	31.2	138.76	29.06	34.1	52.77	380.83	73.6	7.99	58.66	29.31	24.56	76.71	119.67	22.62	194.88	39.69	33.05	24.21	5.85
03/13/2012	45.11	88.48	38.02	58.93	62.41	32.16	124.41	32.2	39.05	13.32	46.07	93.36	28.4	26.04	42.87	35.81	63.66	70.02	32.56	48.93	112.07	57.6	61.9	65.05	45.93	108.06	90.74	58	73.27	10.31	31.46	140.39	29.62	34.39	54.25	379.63	74.31	8.49	59.74	30.4	24.59	77.8	123.58	23.28	203	40.38	33.42	24.57	5.96
03/14/2012	44.97	89.17	38.24	58.99	62.61	31.65	123.94	31.63	38.3	13	46.21	93.59	28.25	25.93	42.16	35.78	63.91	69.24	32.5	48.68	111.6	56.75	62.96	67.22	44.67	106.99	91.14	57.32	72.81	10.28	31.11	138.82	29.39	33.99	56.15	379.92	75.23	8.84	59.59	30.42	23.92	77.6	123.27	23.2	200.67	40.3	33.55	24.41	5.88
03/15/2012	45.86	89.25	37.91	59.11	63.63	31.82	126.3	31.64	38.41	13.15	47.5	94.18	28.08	25.8	40.85	36.26	64.6	71.96	32.59	48.71	112.72	58.02	63.17	66.94	45.79	106.97	91.62	57.73	72.65	10.35	30.82	137.41	29.81	33.94	56.72	379	75.43	9.24	59.78	31.2	25.2	78.09	125.53	24.28	205.08	40.63	33.23	24.59	6
03/16/2012	45.62	88.05	38.32	59.42	63.62	31.8	124.87	31.46	38.73	13.17	46.87	93	28.03	25.97	39.88	35.71	64.37	69.79	32.68	48.65	112.13	57.72	63.34	67.33	45.69	108.98	91.71	57.73	72.71	10.54	30.71	138.48	29.91	33.8	56.55	378.87	75.2	9.8	59.81	31.06	25.52	78.11	125.46	24.14	205.6	41.39	33.18	24.42	6.12
03/19/2012	45.36	88.5	38.56	60.22	63.41	31.69	124.61	31.24	38.41	13.12	47.57	93.3	27.8	26.14	40.18	35.42	64.38	35.16	32.77	48.6	113.07	58.09	63.85	67.67	45.85	108.6	92.01	57.6	73.54	10.6	30.78	139.39	29.9	33.39	57.27	377.36	75.4	9.53	59.55	31.38	26.12	77.85	124.98	24.51	205.09	41.39	33.15	24.37	6.04
03/20/2012	44.83	88.81	38.81	60.4	63.08	31.87	124.78	31.61	38.44	13.15	47.56	93.17	28.32	26.03	40.85	35.51	64.02	35.3	32.79	48.13	111.59	57.27	62.93	66.86	45.1	105.61	91.17	56.62	73.58	10.44	30.63	138.49	29.41	33.43	56.91	377.8	75.14	9.81	59.52	31.37	26.29	77.09	123.96	24.36	203.3	41.27	33.08	24.25	6.03
03/21/2012	44.72	89.11	38.56	60.39	63.75	31.93	125.46	31.72	38.23	13.09	46.69	93.57	28.49	25.89	40.26	35.35	64.28	35.15	32.57	48.21	112.19	57.39	62.44	66.35	44.68	103.48	90.92	56.87	73.3	10.27	30.6	137.27	29.27	33.45	57.05	375.42	75.01	9.82	59.4	31.07	27.14	76.83	124.61	24.04	201.34	41.08	33.12	24.24	6.03
03/22/2012	43.71	89.18	38.29	60.11	63.52	31.74	125.74	31.77	38.3	12.86	45.6	93.56	27.98	25.35	40.01	35.11	63.43	34.6	32.34	47.68	110.48	56.49	61.98	66.39	44.33	100.9	89.6	56.85	72.35	10.01	30.61	135.54	28.68	33.49	57.29	378.13	73.92	9.6	59.24	30.83	26.96	76.88	122.66	23.7	198.52	40.83	32.9	24.19	6
03/23/2012	44.3	88.99	38.96	60.4	64.88	31.86	125.98	31.77	38.48	12.92	45.72	93.61	28.27	25.59	40.59	35.43	62.67	34.69	32.51	47.76	110.77	57.1	61.75	66.68	43.91	101.76	90.2	56.8	72.46	10.11	30.8	137.09	29.11	33.64	57.25	378.66	73.97	9.85	59.31	30.99	27.51	76.4	122.76	23.95	201.11	41.09	32.96	24.43	5.97
03/26/2012	45.05	90.33	39.6	60.99	65.89	32.04	126.24	32.18	38.49	13.11	46.86	94.74	29.06	25.81	41.49	35.99	64.39	35.99	33.08	48.52	113.22	58.25	62.27	68.63	44.88	101.04	91.33	57.93	72.66	10.22	30.99	138.89	29.81	34.02	58.66	379	75.18	9.93	59.95	31.42	27.37	77.67	125.16	24.59	205.19	41.53	33.59	24.65	6.08
03/27/2012	45.67	90.51	39.48	61.33	65.46	31.87	125.43	32.47	38.65	13.17	46.64	94.31	29.67	25.94	41.73	36.01	64.63	35.5	33.02	48.58	112.61	57.7	62.1	68.38	44.93	101.38	91.71	59.06	72.76	10.06	31.11	139.2	30.36	34.04	58.22	379.58	74.81	9.6	60.26	31.08	26.93	77.76	125.49	23.89	203.58	42.35	33.67	24.47	6.18
03/28/2012	44.59	88.79	39.08	61.12	64.5	31.27	124.63	31.99	38.17	13.02	46.51	94.05	29.7	25.69	41.29	35.95	63.16	36.07	33.26	48.21	112.28	57.82	62.26	70	45.11	98.98	91.13	58.61	72.44	9.83	30.88	138	30.14	33.77	59.06	376.36	74.33	9.75	59.59	31.88	26.62	77.54	125.04	24	202.73	42.44	33.67	24.08	6.04
03/29/2012	44.46	87.98	39.2	60.98	64.5	31.26	125.94	32.14	38.28	13.02	45.8	94.91	29.94	25.8	40.36	35.75	63.69	36.24	32.9	48.34	110.96	56.43	62.38	71.62	45.01	98.81	91.65	59.05	72.65	10.03	31.19	138.66	30.17	34.12	57.89	374.34	74.08	9.53	59.52	31.47	24.77	77.1	123.29	23.77	199.59	42.75	33.56	23.98	6
03/30/2012	44.51	88.57	39.66	61.29	64.5	31.66	125.96	32.58	38.58	13.07	45.99	95.43	30.83	26.41	40.5	35.74	63.92	35.82	32.92	48.51	111.81	57.13	63.02	73.8	44.95	100.44	91.8	59.77	73.13	10.02	31.46	141.35	30.13	34.03	57.86	371.8	74.37	9.57	59.78	31.39	23.68	77.65	124.03	24.13	204.9	42.88	33.75	23.91	5.98
04/02/2012	44.87	88.98	39.19	61.24	65.49	32.33	126.57	32.5	38.88	13.04	46.41	95.17	31.17	26.82	40.53	35.82	65.18	35.64	33.36	49.01	113.53	57.76	64.01	72.95	44.41	100.97	92.68	61.33	73.41	10.17	31.51	141.43	30.02	34.35	58.01	378.72	75.17	9.68	60.25	31.34	23.64	77.91	126.56	24.49	206.29	43.1	33.89	24.19	5.97
04/03/2012	44.83	90	38.68	61.14	64.95	31.98	127.19	32.41	38.78	13.25	45.84	95.27	30.87	26.66	40.19	36.03	64.42	36.1	32.9	49.16	115.19	56.96	63.24	72.64	44.77	99.23	91.76	60.7	73.15	10.06	31.8	141.57	29.89	34.44	58.39	381.89	74.65	9.49	60.27	31.69	23.55	78.13	126.07	24.67	206.57	43.55	33.87	24.04	5.97
04/04/2012	43.74	89.73	38.48	61.46	64.44	31.43	126.6	32.32	38.58	13.17	45.04	94.82	32.52	26.71	39.82	35.97	63.64	36.33	32.62	48.44	113.28	56.07	62.65	72.12	44.28	97.54	90.58	59.64	72.59	9.81	31.72	139.98	29.77	33.95	57.37	382.4	73.67	9.2	59.76	31.37	22.95	77.76	125.04	24.14	203.82	43.62	33.7	23.64	5.89
04/05/2012	44.77	90.2	38.22	61.3	64.79	31.32	126.41	32.09	37.99	12.92	44.8	94.99	32.89	26.34	39.15	36	63.02	36.08	32.75	48.35	113.18	55.53	63.41	72.38	43.99	95.87	90.81	59.33	72.03	9.63	31.44	139.72	29.86	33.81	58.1	383.8	73.59	9.23	59.57	31.3	22.65	77.65	126.69	23.82	205.98	43.57	33.68	23.55	5.9
04/09/2012	43.55	89.82	38.44	60.97	63.74	30.84	126.2	31.92	37.81	12.86	43.62	93.94	31.99	25.95	38.8	35.51	63.03	35.26	32.39	47.68	110.62	54.46	62.3	70.53	43.32	94.58	88.95	58.51	71.18	9.6	31.17	138.94	29.68	33.5	57.16	383.5	72.43	8.93	58.47	30.63	22.65	76.69	124.81	23.34	202.74	43.43	33.04	23.18	5.84
04/10/2012	42.3	88.28	38.39	60.14	63.15	30.82	123.15	31.39	37.22	12.5	42.22	92.48	31.24	25.29	38.46	34.67	61.31	34.25	31.97	47.01	106.91	53.22	61.62	69.27	42.43	93.5	86.97	57.15	69.9	9.3201	31.01	136.39	28.8	33.07	56.18	375.87	70.6	8.54	57.67	29.96	21.32	76.01	121.77	23.11	198.6	42.45	32.47	23.06	5.74
04/11/2012	42.47	89.66	38.78	59.66	63.62	30.99	123.57	31.47	37.27	12.48	43.04	93.31	31.87	25.6	38.89	34.87	61.98	34.46	32.24	47.42	107.57	53.85	63.09	69.54	43.31	92.81	87.34	57.64	70.2	9.9	30.91	137.34	29.68	33.1	56.95	377.05	71.77	8.86	58.13	30.58	21.96	76.05	121.98	23.47	197.81	42.73	32.59	23.45	5.74
04/12/2012	43.53	89.95	38.81	59.72	64.13	31.1	125.04	31.56	37.37	12.66	44.21	93.19	33.23	26.16	39.45	35.07	63.72	35.27	32.87	48.25	110.74	54.73	63.81	70	45.19	94.9	89.49	59.11	71.64	10.17	31.12	139.66	30.64	33.37	58.04	378.73	73.5	9.17	58.71	31.18	22.24	76.28	124.54	23.94	201.71	42.81	32.55	23.41	5.82
04/13/2012	42.24	90.15	37.53	59.59	62.55	30.75	124.32	31.47	37.31	12.4	42.88	94.65	32.48	25.91	38.73	34.89	62.85	34.76	32.3	47.65	108.29	53.13	63.16	69.25	44.07	93.65	88.26	58.79	71.15	9.85	30.95	140.15	30.32	33.05	57.28	380.97	72.92	8.68	58.03	30.49	22.04	74.79	122.24	23.11	197.81	42.77	32.54	23.1	5.62
04/16/2012	41.99	89.7	37.48	59.85	61.88	30.79	125.55	31.64	37.76	12.44	42.8	94.08	32.81	26.31	38.95	35.02	63.37	34.9	32.47	47.64	108.11	53.64	63.72	68.73	44.34	92.27	89.15	59.07	72.85	9.86	31.45	142.1	30.39	33.07	57.83	380.8	72.68	8.79	54.1	30.83	21.85	75.02	122.7	23.29	198.18	42.78	32.93	23.01	5.51
04/17/2012	42.65	90.19	38.22	60.43	64.18	31.2	127.64	31.86	37.99	12.34	43.7	94.79	32.72	26.3	39.52	35.85	64.12	35.23	32.88	48.84	110.51	55.17	64.36	69.96	44.9	94.55	90.12	59.95	73.83	9.99	31.68	142.32	31.17	33.37	58.18	379.17	74.09	8.92	54.64	31.26	21.92	76.59	125.22	23.8	201.81	43.15	33.39	23.01	5.58
04/18/2012	42.32	90.68	37.45	60.46	63.56	30.93	127.34	31.49	38	12.25	42.8	94.94	32.59	26.05	39.12	35.66	65.25	34.97	32.98	49.03	112.76	53.96	64.1	69.17	44.54	92.3	88.43	58.09	72.95	9.95	31.41	142.13	31.14	33.34	58.04	379.5	73.71	8.92	54.39	31.28	22.06	76.27	123.48	23.08	196.01	43.03	33.57	22.84	5.54
04/19/2012	41.92	90.87	37.48	59.51	63.05	30.675	127.44	31.29	37.89	12.12	42.29	95.2	32.27	25.92	39.08	36.21	63.73	34.69	32.81	48.81	112.01	53.56	63.85	70.62	44.49	92.11	89.26	57.63	72.61	9.76	31.52	142.48	30.89	33.32	57.57	380	73.1	8.77	54.18	31.1	22	76.2	122.36	22.76	190.6	43.3	33.93	22.78	5.85
04/20/2012	42.1	90.78	37.75	59.88	63.4	30.71	128.4	31.68	38.33	12.26	41.62	95.58	32.06	26.2	38.97	36.4	65.44	34.51	32.65	48.99	111.54	53.45	64	70.68	47.18	91.47	89.75	57.68	73.88	9.7	32	144.83	31.07	33.77	57.45	381.73	73.55	8.36	54.17	31.58	21.47	76.43	122.7	22.85	190.4	43.52	34.23	22.9	5.94
04/23/2012	41.27	90.59	37.49	59.87	63.03	30.42	128	31.43	38.05	12.05	41.36	93.8	32.09	26.14	39.4	36.28	64.41	33.82	32.46	48.36	110.39	52.84	63.13	70.59	46.55	90.96	88.73	56.76	72.83	9.63	31.72	143.06	30.87	33.16	57.32	382	72.86	8.18	54.12	31.64	21.75	75.65	119.69	22.69	186.94	42.87	33.94	22.76	5.86
04/24/2012	39.8	88.85	37.5	60.73	62.82	30.94	127.22	31.93	38.27	12.14	42	94.18	32.4	26.89	39.59	36.49	63.23	33.95	32.81	48.51	110.92	52.45	63.53	70.76	47.02	91.26	84.72	56.52	73.2	9.66	31.99	144.54	31.28	33.67	57.63	379.36	73.21	8.21	54.76	31.95	21.7	76.06	121.16	23.24	188.57	42.96	33.97	22.71	6.05
04/25/2012	41.18	89.64	37.85	61.6	64.06	30.89	128.85	32.29	38.49	12.22	45.26	95.15	32.83	27.15	40.8	37	64.56	34.3	33.29	49.22	113.46	53.6	64.74	70.4	47.58	93.37	85.47	57.32	74.43	9.82	32.22	145.64	31.53	34.01	58.91	382.83	77.08	8.26	54.95	32.44	22.08	76.89	123.9	23.65	191.4	43	34.29	22.96	6.15
04/26/2012	41.99	91.43	36.97	61.86	64.34	31.03	129.81	32.54	38.61	12.42	45.02	96.38	33.71	27.18	40.52	37.41	65.13	33.99	33.92	50.14	113.9	54.25	64.86	69.35	47.66	94.79	86.29	58.49	74.63	9.86	32.29	145.72	32.35	34.26	59.59	393.72	76.99	8.27	54.69	32.49	22.11	77.32	125.63	23.7	193.25	41.63	33.76	23.17	6.18
04/27/2012	42.56	92.37	36.9	61.99	65.02	31.08	130.28	32.76	38.7	12.45	45.17	96.59	34.46	27.17	40.64	37.58	66.23	34	33.55	50.62	114.34	54.08	65.1	68.63	48.71	94.91	85.56	58.68	74.77	9.75	32.41	146.06	32.39	34.58	60.17	397.13	77.27	8.25	55.09	32.63	22.33	77.97	125.85	23.84	192.5	41.78	33.32	23.32	6.27
04/30/2012	42.18	91.8	37.21	62.06	64.95	30.83	128.49	32.79	38.84	12.52	45.04	96	34.03	27.15	40.34	37.56	65.3	33.8	33.33	50.33	113.62	54.21	65.58	67.82	47.6	95.94	85.49	58.14	74.92	9.73	32.58	145.4	31.98	34.24	60.21	396.16	76.8	8.11	55.41	32.04	22.07	78.45	125.51	23.65	191.58	41.76	33.37	23.21	6.26
05/01/2012	42.97	90.75	37.3	62.23	65	33.02	129.05	33	38.88	12.58	45.51	96.39	34.34	27.39	40.57	37.73	66.07	33.61	33.39	51.07	112.77	54.26	65.43	68.41	47.65	97.77	86.12	57.9	75.64	9.97	32.84	147.56	32.36	34.47	60.97	395.41	77.25	8.31	55.68	32.38	22.45	77.49	125.93	23.93	190.5	41.83	33.52	23.32	6.26
05/02/2012	43.04	92.32	37.21	62.65	65.13	32.95	129.67	32.69	38.8	12.31	45.01	92.5	34.76	27.09	39.3	37.34	66.06	33.02	32.91	51.13	111.42	53.41	65.92	68.79	47.75	95.54	86.18	57.96	75.62	9.73	32.54	147.07	32.42	34.31	61.05	396.44	77.26	8.16	55.46	32.19	22.1	77.5	121.74	23.91	188.78	41.47	33.49	23.03	6.25
05/03/2012	42.21	91.95	36.55	63.05	64.21	32.56	128.3	32.43	38.55	12.21	44.35	93.53	34.14	27.11	38.91	37.14	65.5	33.23	34.23	50.53	108.98	52.8	67.05	67.3	47.09	91.96	86.31	56.7	74.94	9.58	32.74	145.42	32.27	34.1	60.86	393.7	76.83	8	55.4	32.04	21.59	77.65	119.44	23.48	183.16	41.45	33.5	22.65	6.22
05/04/2012	41.01	90.36	36.17	62.41	62.61	32.25	126.41	32.37	38.58	12.08	43.48	92.9	32.83	27.16	37.86	36.76	63.66	33.13	34.2	50.14	107.24	52	66.44	66.26	46.32	89.06	85.52	55.35	74.33	9.37	32.43	145.43	31.45	34.1	60.1	389.43	75.84	7.74	54.65	31.57	20.82	76.69	117.57	23.07	183.17	40.76	33.37	22.33	6.19
05/07/2012	40.86	90.67	35.95	62.51	60.22	32.59	125.55	32.19	38.52	12.07	43.74	93.74	31.84	27.51	37.92	36.36	64.25	33.53	34.26	50.04	106.87	52.07	67.25	66.6	46.45	87.84	85.76	54.81	74.75	9.33	32.4	147.81	31.29	34.01	60.1	386.91	75.96	7.96	54.78	31.87	20.62	76.72	116.16	23.1	183.82	40.92	33.46	22.15	6.31
05/08/2012	40.27	89.18	36.16	62.6	59.34	32.98	124.92	32.4	38.12	12.01	43.59	93.35	31.7	27.35	37.6	36.22	63.25	34.1	34.69	50.88	105.49	51.51	67.75	66.88	46.4	87.58	85.24	54.53	75.02	9.21	32.69	147.34	31	33.87	59.89	383.8	75.4	7.79	54.82	31.63	20.12	76.73	115.44	22.87	182.34	40.92	33.21	21.85	6.22
05/09/2012	39.93	88.61	36.01	61.23	59.22	32.66	124.65	32.53	38.22	12.03	42.77	92.63	31.83	27.73	37.68	36.01	62.61	33.92	34.31	50.16	105.6	50.6	67	65.77	46.31	87.17	83.48	54.75	74.99	9.15	32.59	146.53	30.78	34.03	59.46	382.88	74.05	7.73	54.26	31.23	20.1	76.02	114.79	22.19	180.27	40.91	32.81	21.35	6.17
05/10/2012	39.74	89.07	36.58	62.22	58.7	33.5	125.8	32.84	38.36	12.37	43.09	92.83	32.14	27.77	37.57	35.86	62.9	34	34.6	50.18	105.5	50.78	67.54	65.94	46.57	87.87	83.04	54.22	74.5	9.1	32.84	146.93	30.68	34.37	59.42	385.73	73.8	7.7	54.42	31.77	19.94	76.62	115	22.23	179.68	41.26	33.19	21.29	6.28
05/11/2012	39.45	88.42	36.62	62.04	58.61	32.85	127.2	32.5	38.45	12.36	43.36	92.97	31.75	27.47	37.81	35.85	63.28	34.16	34.83	50.28	106.75	50.47	67.62	66.11	46.31	87.26	83.17	54.04	75.15	9.06	32.89	146.9	30.73	34.33	59.64	387.5	73.56	7.55	54.08	31.75	19.28	76.76	114.48	22.09	179.77	40.96	33.11	21.11	6.31
05/14/2012	38.9	82.34	36.65	61.68	58.81	33.05	126.1	32.6	38.26	12.22	42.73	91.6	31.3	27.22	37.78	35.49	60.97	33.93	34.4	49.76	105.83	49.66	67.2	66.08	45.25	85.05	82.88	53.46	74.07	8.92	32.65	143.7	30.2	33.86	58.42	377.62	73.12	7.35	53.46	31.14	19.56	76.48	113.79	21.4	176.49	40.48	32.91	21.05	6.23
05/15/2012	40.51	81.08	36.4	61.89	58.93	32.47	126.27	32.22	37.62	12.19	42.57	91.25	30.96	27.13	37.45	35.5	61.85	33.62	33.98	49.49	104.09	49.18	67.77	65.62	46.38	82.51	81.92	53.18	73.05	8.71	32.69	143.85	29.89	33.79	57.94	382.48	72.58	7.3	53.23	30.74	19.12	75.99	112.99	21.13	176.85	40.34	32.98	21.22	6.14
05/16/2012	39.76	82.1	36.7	62.55	59.12	32.3	125.72	32.36	37.6	12.13	41.61	91.32	30.45	26.7	36.55	35.08	62.81	33.71	33.43	49.43	104.84	47.85	66.82	65.26	45.36	82.12	81.03	52.69	72.32	8.49	32.85	141.91	29.51	33.75	57.39	388.87	72.35	7.11	52.82	30.64	18.92	75.96	111.09	20.81	175.07	39.9	33.02	20.97	6.09
05/17/2012	39.63	68.17	36.44	62.23	58.39	32.21	121.95	32.07	37.43	11.98	39.82	88.88	28.47	25.84	36.33	34.53	59.98	32.2	32.96	48.18	101.93	47.2	64.8	66.45	43.92	81.67	79.34	52.26	69.65	8.5	33.12	138.04	28.91	33.27	55.65	365.58	69.73	6.98	52.21	30.11	18.44	74.79	108.3	20.4	173.97	38.89	32.75	20.61	6.1
05/18/2012	38.73	66.68	35.99	61.57	57.65	31.82	121.25	31.93	37.75	11.95	39.07	88.78	28.33	25.75	35.26	33.84	59.3	32.34	32.75	48.3	100.17	46.41	64.42	65.08	43.61	80.52	77.81	51.19	68.14	8.43	32.68	136.92	28.68	33.01	55.4	372.45	69.15	7.02	51.51	29.68	18.02	74.19	107.46	20.24	171.91	38.66	32.72	20.25	5.96
05/21/2012	39.99	69.82	36.08	61.81	59.07	32.17	122.04	32.18	37.83	12.23	39.73	89.8	29.44	26.15	35.96	34.1	61.69	32.76	33.2	48.99	102.77	47.5	65.51	66.9	44.61	82.72	80.06	52.46	69.23	8.6	32.74	140.11	29.09	33.18	56.33	368.55	71.78	6.83	52.13	30.01	18.17	75.39	109.02	20.37	167.73	39.27	32.71	20.46	5.99
05/22/2012	40.49	68.97	36.25	61.99	58.93	32.16	122.9	32.38	38.06	12.42	40.11	89.9	29.33	26.25	34.36	34.61	59.57	32.45	32.84	49.18	103.39	47.31	65.07	67.11	44.87	82.63	79.9	52.98	69.55	8.49	33.02	141.16	29	33.48	56.35	361.14	71.48	6.98	51.96	30.1	18.46	74.78	107.88	20.39	163.37	39.06	32.83	20.64	5.94
05/23/2012	40.77	71.65	36.31	61.37	58.91	31.92	123.64	31.96	37.79	12.21	39.84	89.02	29.26	26.56	33.85	34.71	60.1	32.23	33.09	49.6	103.28	47.32	65.18	66.73	45.85	82.89	79.54	53.44	70.19	8.61	32.38	141.1	29.41	33.5	55.97	372.84	71.57	7.17	51.93	30.14	18.57	74.41	107.34	20.5	167.5	39.53	32.52	20.6	5.91
05/24/2012	41.02	72.93	36.46	62.42	57.99	32.1	126.08	32.04	37.98	12.38	39.68	90.49	29.41	26.75	33.86	35.14	60.49	33.84	33.43	49.66	103.8	47.9	65.85	67.82	46.16	82.09	80.45	53.26	70.52	8.63	32.91	141.14	29.33	34.24	56.34	369.4	71.39	7.14	52.25	30.26	18.82	74.72	108	20.73	170.44	39.86	32.99	20.6	5.91
05/25/2012	41.01	73.67	36.9	62.25	57.44	32.25	127.18	32.06	38.23	12.55	39.22	90.53	28.99	26.71	33.25	34.94	61.43	33.96	33.57	49.22	103.47	47.78	65.75	67.9	45.4	82.38	79.94	53.22	69.83	8.63	32.67	139.84	29.45	34.06	55.81	374.37	70	7.15	51.99	30.43	19.17	74.42	106.79	20.64	171.36	39.88	33.09	20.54	5.87
05/29/2012	42.18	74.21	36.51	62.14	58.41	32.5	128.41	32.45	38.47	12.61	40.25	90.77	29.78	27.35	33.47	35.26	63.68	34.13	34.25	50.35	107.18	48.4	66.31	68.84	46.67	84.04	81.11	54.07	70.27	8.89	32.9	142.03	30.43	34.33	56.56	381.72	70.4	7.44	51.57	30.64	19.28	74.29	108.66	21.14	174.6	40.36	33.34	20.67	5.9
05/30/2012	41.35	72.45	36.85	61.79	57.72	32.15	126.96	32.05	38.2	12.32	39.66	90.81	28.89	26.8	33.13	34.79	60.78	33.62	33.68	50.39	103.07	47.92	65.19	68.04	45.51	81.54	79.08	53.27	68.42	8.58	32.52	138.47	29.2	33.99	55.46	379.25	69.39	7.2	51.36	30.16	19.2	73.44	106.7	20.39	170.77	40	33.48	20.32	5.77
05/31/2012	40.66	72.94	36.99	61.79	57.1	31.88	126	32.31	38.51	12.09	40.08	90.25	29.18	27.07	33.38	34.74	60.7	34.3	33.94	50.71	103.07	47.92	64.88	67.39	46.16	81.38	79.04	53.19	68.46	8.55	33.14	139.75	29.11	34.21	55.83	380.26	69.61	7.35	50.62	30.22	18.72	73.13	106.79	20.36	170.8	39.97	33.34	20.23	5.74
06/01/2012	38.22	71.14	36.28	60.52	55.28	30.92	122.19	32.04	38.39	11.84	38.65	88.09	27.21	26.23	32.85	34.21	56.9	33.81	33.07	48.72	97.87	45.81	63.15	66.36	44.62	79.37	76.88	51.6	67.98	8.3	33.04	137.01	28.12	34.16	53.43	373.68	67.24	7.02	50.17	28.35	18.3	72.2	102.05	19.65	166.57	39.33	33.33	20.27	5.61
06/04/2012	37.84	70.78	36.41	60.22	56.12	30.88	121.47	32.1	38.42	11.82	38.45	88.58	27.53	25.99	32.57	34.15	57.26	32.36	33.01	48.74	96	45.46	63.09	65.45	44.14	79.56	77.48	52.22	68.31	8.39	33.04	135.38	27.36	33.87	53.51	377	67.5	6.9	50.06	27.64	18.22	72.18	102.73	19.51	165	39.54	33.66	20.31	5.59
06/05/2012	38.29	72.12	36.75	60.3	56.74	31.31	122.79	32.3	38.92	12.02	38.89	89.87	28.65	26.55	33.09	34.25	59.38	32.63	33.14	49.19	98.45	46.57	64.09	66.17	44.81	81.15	77.66	53.27	69.33	8.45	33.22	138.59	27.37	34.2	53.98	379.18	67.58	7.1	50.23	27.85	19.17	72.59	104.34	19.64	166.28	39.69	33.9	20.41	5.57
06/06/2012	39.77	73.71	37.295	61.04	58.42	32.17	125.13	32.81	39.48	12.45	40.53	91.06	29.9	27.13	34.04	34.98	60.51	33.47	34.09	51	101.68	48.37	65.79	67.27	46.51	83.59	78.75	54.15	70.55	8.635	33.85	141.18	28.21	34.95	55.38	387.96	69.02	7.64	50.36	28.39	19.89	72.73	107.01	20.27	170.56	40.56	34.04	20.73	5.66
06/07/2012	39.96	73.72	36.98	61.2	58.86	32.13	124.13	33.11	39.48	12.36	40.9	90.74	30.15	26.94	33.67	34.82	60.34	33.8	34.07	51.38	103.23	48.26	65.34	67.27	46.96	83.48	80.02	54.55	70.4	8.55	33.77	140.15	28.09	34.32	55.24	383.88	69.95	7.42	50.48	28.54	19.7	72.9	108.14	20.5	172.12	40.34	34.25	20.96	5.66
06/08/2012	39.6	74.33	37.06	61.88	58.53	31.85	124.8	33.25	39.72	12.55	40.64	91.48	30.48	27.17	33.97	34.54	60.83	34.73	34.31	51.87	103.76	48.53	66.3	69.07	47.94	82.97	79.62	54.86	71.01	8.52	33.95	141.66	28.32	34.32	55.86	385.76	69.94	7.56	50.62	29.01	19.98	73.26	108.1	20.5	173.91	41.15	34.37	21	5.71
06/11/2012	38.98	72.17	36.46	61.51	57.23	31.69	123.94	33.11	39.57	12.3	40	91.11	29.54	26.7	33.32	34.18	58.67	34.57	33.9	51.11	101.71	47.57	65.64	69.01	46.59	81.83	79.13	54	68.96	8.315	33.83	138.47	27.82	33.83	55.1	382.31	70.11	7.28	50.09	28.48	19.5	72.53	105.41	20.19	171.95	40.76	34.18	20.75	5.68
06/12/2012	39.47	73.35	37	61.96	57.35	31.93	124.51	32.92	39.73	12.33	40.64	91.37	30.19	27.1	33.42	34.42	59.7	34.72	34.4	51.98	102.52	48.33	66.39	69.47	47.33	83.27	79.34	54.69	69.36	8.52	33.92	139.19	27.7	33.99	56.48	386.65	72.58	7.49	50.39	29.01	20.04	72.84	106.24	20.68	173.02	41.17	34.25	20.88	5.87
06/13/2012	39	70.54	36.45	61.51	56.93	31.26	124.09	32.9	39.71	12.34	40.28	90.85	30.3	26.71	33.36	34.41	57.74	35	34.06	50.44	101.35	47.24	66.22	68.74	46.57	82.97	78.26	54.92	69.1	8.48	34.05	138.79	27.02	33.8	55.1	382.91	72.06	7.5	49.8	28.82	19.4	72.99	104.71	20.59	171.92	41.1	34.21	20.76	5.71
06/14/2012	39.35	70.66	36.96	62.14	57.84	31.26	126.7	33.23	39.84	12.62	41.63	91.64	31.03	27.32	33.71	34.55	57.93	35.21	34.44	50.74	102.49	47.92	67.2	69.8	47.6	86.01	78.45	54.41	70.55	8.65	34.26	140.51	27.06	33.98	55.05	385.75	71.85	7.66	49.03	29.38	19.81	73.14	105.64	20.9	172.69	41.56	34.55	20.51	5.8
06/15/2012	40.01	69.74	37.29	62.5	59.08	31.45	128.91	33.61	39.94	12.63	41.98	92.45	31.48	27.39	33.86	34.08	59.28	34.58	34.15	51.42	104.03	49.75	67.76	70.77	47.81	87.8	79.48	55.72	70.18	8.82	34.35	140.7	27.81	33.7	56.28	385.3	71.99	7.9	49.3	29.82	20.03	73.59	109.18	21.09	176.73	42.75	34.23	20.65	5.95
06/18/2012	40.15	70.69	37.81	62.7	58.88	31.29	130.23	33.9	40.07	12.58	41.37	93.12	31.51	27.68	33.75	34.54	60.32	35.25	33.98	51.82	103.79	49.65	68.62	71.34	47.99	85.37	79.6	56.44	70.9	8.69	34.54	141.52	27.76	33.9	55.85	386.73	71.9	7.76	49.92	30.05	19.8	73.43	107.21	20.94	173.45	42.49	34.58	20.71	5.78
06/19/2012	41.15	68.86	38.04	62.87	59.83	30.15	131.75	33.65	40.02	12.69	42.23	93.49	31.94	27.75	34.66	34.93	61.75	35.76	34.45	52.48	106.59	50.7	68.99	71.88	48.81	85.47	81.58	57.33	71.43	8.9	34.45	141.85	28.39	33.81	56.94	387.91	72.92	8.11	51.54	30.27	20.23	74.75	109.22	21.44	176.08	42.71	34.83	20.99	5.79
06/20/2012	40.64	69.03	37.96	62.82	59.59	29.88	131.64	33.54	39.64	12.45	42.39	92.46	32.05	27.77	34.97	34.81	61.82	36.1	34.68	52.01	106.37	51.14	68.47	70.86	47.77	84.27	80.03	56.73	71.41	8.92	34.06	141.04	28.06	33.55	57.44	387.65	73.01	8.14	51.73	30.28	20.31	74.67	108.06	21.34	175.66	42.44	34.74	20.96	5.72
06/21/2012	39.12	67.23	37.69	62.24	56.66	29.38	130.33	33.05	39.1	12.13	41.07	91.24	31.04	26.65	34.16	34.61	59.05	35.98	34	50.43	102.73	49.63	67.13	69.46	46.26	81.33	77.86	54.8	69.79	8.55	33.76	138.26	27.4	33.46	56.32	381.64	71.37	7.82	51.48	29.97	19.48	73.73	104.22	20.86	170.95	41.48	34.79	20.7	5.62
06/22/2012	39.03	67.93	37.93	62.32	57.56	29.28	129.4	33.02	39.25	12.08	41.11	91.59	31.44	26.58	34.15	34.79	58.74	36.13	34.08	50.31	103.82	50.82	67.86	69.76	46.11	82.25	77.98	55.11	69.89	8.62	33.96	137.36	27.51	33.34	56.79	382.76	71.96	7.94	51.87	30.39	19.19	73.99	104.43	21.2	172	41.64	35.36	20.92	5.7
06/25/2012	37.66	66.48	37.75	62.12	56.45	28.79	128.82	32.79	39.17	12.01	39.67	89.86	30.63	26.48	33.99	34.29	57.7	35.28	33.44	49.06	101.06	49.44	67.36	68.95	45.4	81.51	76.88	53.52	69.12	8.39	33.7	137.07	26.55	33.16	56.05	375.03	71.05	7.6	51.39	29.6	18.51	73.04	103.05	20.75	166.91	40.41	34.13	20.39	5.52
06/26/2012	37.99	65.85	37.71	62.35	56.45	28.63	130.06	33.09	39.39	12.18	40.22	90.02	30.8	26.5	34.4	34.5	58.47	35.71	33.66	49.47	102.78	49.79	68.55	69.1	46.54	82.41	77.19	53.46	69.52	8.39	33.66	137.39	26.38	33.3	56.11	376.49	70.93	7.615	51.24	29.44	19.37	72.77	103.53	20.85	168.19	40.03	34.52	20.51	5.52
06/27/2012	38.35	65.59	38.13	62.87	55.87	28.87	132.38	33.34	39.73	12.45	40.74	91.11	30.82	26.47	34.9	34.17	57.75	36.24	34.21	49.35	104.34	50.7	69.63	69.49	47.71	84.99	77.2	53.75	69.44	8.53	34.26	136.72	26.63	33.78	56.88	359	71.87	7.77	52.09	29.89	19.8	73.48	105.34	21.14	166.38	40.16	35.09	20.92	5.64
06/28/2012	37.72	65.71	38.74	62.91	56.63	29.14	132.77	33.56	39.93	12.62	41	90.03	30.84	26.68	34.62	34.66	57.89	36	34.14	48.04	105.5	50.8	69.68	65.9	47.38	85.23	78.05	53.23	70.58	8.51	34.78	138.01	26.73	34.03	56.69	358.43	71.58	7.74	51.58	30.2	20.88	73.14	105.87	21.04	166.09	40.57	35.08	20.86	5.55
06/29/2012	39.24	68.22	39.35	64.47	60.09	29.52	135	33.54	39.9	12.83	42.59	92.57	32.09	27.03	34.84	35.07	59.64	35.9	35.09	49.91	109.45	52.26	69.91	63.79	48.89	87.89	80.73	54.92	72.72	8.75	35.07	141.48	27.34	34.28	58.21	367.17	74.3	8.18	53.15	30.85	20.96	74.75	110.99	21.95	169.82	41.05	35.95	21.27	5.67
07/02/2012	38.91	67.67	39.85	64.63	60.49	29.04	136.64	33.59	40.42	12.72	42.83	94.77	31.84	27.35	34.83	35.44	60.19	36.43	35.22	33.51	110.57	51.99	71.5	62.26	49.07	87.29	79.62	54.69	72.74	8.625	35.88	143.36	27.22	34.67	59.05	364.22	73.18	8.05	53.86	31.11	22.2	75.37	111.91	22.18	169.63	40.52	36.05	21.37	5.8
07/03/2012	39.54	69.2	39.78	64.83	61.09	28.99	136.85	33.58	41.01	12.81	43.37	95.65	32.39	27.55	35.61	35.53	61.9	36.75	35.32	34.12	111.45	52.34	71.43	61.28	49.22	90.19	80.23	55.19	73.78	8.9	35.87	144.05	27.77	34.82	59.41	362.49	74.27	8.06	54.22	31.15	21.75	75.69	113.92	22.35	173.84	41.05	34.91	21.51	5.8
07/05/2012	39.37	68.8	39.46	64.75	60.27	28.5	136.41	33.17	41.04	12.83	42.95	94.64	31.97	27.37	34.98	35.76	61.57	37.62	34.9	34.38	110.95	51.43	71.22	61.25	49.6	87.89	80.06	55.13	73.59	8.92	35.67	143.53	27.41	34.72	59.25	366.55	74.44	7.82	54.01	30.9	21.74	75.34	113.07	21.97	171.75	40.81	34.77	21.29	5.72
07/06/2012	37.97	69.05	38.76	64.75	58.44	28.39	135.92	33.42	40.96	12.84	42.63	93.7	31.57	27.37	34.9	35.45	59.99	37.96	34.79	33.91	108.98	50.96	70.79	59.91	48.82	85.53	79.82	53.52	73.4	8.725	35.7	144.59	27.37	34.71	58.63	364.52	73.69	7.66	53.58	30.95	21.59	75.14	111.53	21.79	171.28	40.58	34.61	20.99	5.65
07/09/2012	37.62	70.1	38.9	65.61	57.81	27.55	136.18	33.13	40.88	12.67	42.56	91.81	30.95	27.62	34.65	35.54	59.45	36.14	34.43	33.66	107.99	50.39	71.82	61.95	48.89	85.41	79.63	53.25	73.23	8.76	35.75	144.65	27.43	34.83	58.41	367.23	74.03	7.56	54.1	30.84	21.18	74.96	110.64	21.58	171.86	40.48	35.02	20.83	5.62
07/10/2012	37.49	70.65	38.94	65.67	56.98	27.57	135.35	33.21	41.03	12.65	42.29	90.6	30.97	27.13	34.52	35.43	58.88	35.7	34.24	33.33	107.44	50.23	69.9	61.14	48.55	83.68	78.63	52.48	72.57	8.4	36.11	142.74	27.51	35.06	58.39	366.47	73.22	7.48	53.8	30.67	21.14	74.81	109.65	21.33	173.51	40.78	34.72	20.95	5.51
07/11/2012	37.19	69.8	39.29	65.18	57.13	27.66	134.34	33.24	41.11	12.75	42.96	89.43	30.83	27.19	34.36	35.46	57.3	36.6	34.09	33.07	107.82	50.45	70.2	61.78	47.59	84.2	78.61	51.83	72.56	8.35	36.11	143.22	27.8	34.9	58.08	368.93	71.52	7.63	53.97	31	19.37	75.01	109.59	21.31	175.13	40.38	34.59	21.09	5.62
07/12/2012	36.52	71.58	39.16	65.13	57.27	27.31	130.45	33.23	41.34	12.6	42.44	89.4	30.47	27.53	33.89	35.25	56.53	36.46	33.65	32.73	106.26	49.61	71.09	61.07	48.35	82.72	77.72	51.47	72.17	8.3	36.49	146.3	27.37	34.92	56.93	382.45	71.71	7.48	53.86	30.78	19.02	74.35	108.98	21.05	172.47	40.05	34.91	21.14	5.57
07/13/2012	37.04	71.6	39.64	65.45	58.06	27.39	132.23	33.67	41.69	12.72	43.6	90.75	31.44	28.03	34.4	35.76	57.94	36.96	33.87	33.25	110.08	51.11	72.15	62.36	49.74	83.58	79.84	52.08	73.31	8.42	36.88	149.05	28.02	35.5	57.93	380.94	73.51	7.82	54.53	31.5	19	74.42	113.88	21.77	175.78	41.23	35.37	21.36	5.59
07/16/2012	36.83	70.43	39.41	65.48	58.05	26.91	131.54	33.63	41.86	12.64	43.2	89.59	31.28	28.05	34.24	35.51	57.32	37.26	33.63	33.21	109.29	50.58	72.28	61.97	49.22	83.37	79.45	51.72	73.17	8.33	36.83	149.7	28.14	35.45	58.64	380.27	72.97	7.81	54.75	31.45	18.9	74.49	112.45	21.76	175.29	41	35.43	21.57	5.57
07/17/2012	37.34	72.1	39.79	66.46	58.3	27.25	131.11	33.8	41.91	12.67	43.61	89.95	32.29	28.27	34.62	36.01	57.23	37.23	34.01	33.33	109.62	51.26	73.03	62.94	49.1	85.93	80.28	51.36	74.15	8.28	36.84	151	28.59	35.6	58.68	380.89	73.11	7.92	55.68	31.88	18.82	75.21	113.18	21.72	176.15	41.38	35.98	21.72	5.63
07/18/2012	38.36	73.91	39.75	65.93	58.94	27.6	129.92	33.74	41.91	12.61	43.9	87.52	31.84	27.97	34.62	35.99	55.61	37.35	34.23	34.12	110.43	52.15	70.1	63.2	52.09	85.68	81.54	58.94	73.61	8.33	36.91	150.5	29.12	35.99	58.29	384.24	73.89	7.53	56.17	31.61	18.85	75.42	113.31	21.69	175.05	41.51	36.09	21.7	5.56
07/19/2012	38.46	73.37	39.73	65.8	59.35	27.29	131.56	33.74	42	12.82	44.04	87.46	31.76	27.62	34.44	35.82	57.53	36.49	34.71	34.24	110.05	51.91	70.52	62.7	51.36	86.92	81.5	59.01	72.95	8.38	36.59	149.3	29.31	35.93	56.23	382.9	74.86	7.26	56.44	32	18.76	75.95	113.4	21.29	176.12	42.31	36.15	21.78	5.58
07/20/2012	37.56	72.53	39.21	65.06	59	27	130.55	33.83	41.93	12.77	43.28	85.15	31.03	27.4	33.9	35.64	57.07	35.82	34.41	33.79	107.63	50.3	70.92	61.94	51.14	85.08	80.43	58.18	72.36	8.26	36.59	148.07	28.74	36.07	55.81	377.98	73.89	7.07	56.21	31.68	18.23	74.79	110.35	20.77	173.31	41.77	35.42	21.42	5.38
07/23/2012	36.69	71.92	38.65	64.64	57.75	26.87	127.73	33.5	41.69	12.45	42.41	84.78	30.68	27.24	33.74	35.5	56.7	35.56	34.15	33.32	105.98	49.16	69.94	61.81	50.7	83.92	79.58	58.1	72.14	8.14	36.3	146.97	28.24	36.33	55.73	377.63	72.91	7.09	55.46	31.49	18.68	74.03	108.79	20.53	166.85	41.34	34.97	20.98	5.26
07/24/2012	35.61	71.36	38.2	63.94	57.27	26.69	126.68	33.33	41.44	12.1	42.02	83.87	30.52	26.97	33.06	34.9	54.84	34.69	33.72	31.49	103.84	48.47	69.14	61.42	50.1	82.67	78.88	57.7	71.74	8.02	35.77	145.81	30.31	36.26	55.63	376.34	72.03	7.04	54.96	31.63	18.1	73.17	107.37	20.4	164.42	40.83	34.73	20.7	5.2
07/25/2012	36.14	72.55	37.95	64.12	57.67	26.71	127.63	33.36	41.22	11.79	41.29	83.44	30.15	27.04	33.31	35.12	55.14	34.45	33.66	31.09	103.33	47.98	69.26	54.01	48.98	83.57	78.91	58.66	71.43	8.02	35.53	145.32	29.91	35.64	56.05	378.39	74.03	7.07	56.83	31.65	17.34	73.72	106.79	20.6	164.06	40.53	34.95	20.85	5.33
07/26/2012	36.61	69.39	37.96	64.65	59.21	27.18	128.48	33.84	41.95	11.97	41.48	85.13	30.69	26.95	34.78	35.44	56.37	34.62	34.15	30.74	105.31	50.76	71.03	53.39	49.71	85.16	79.88	59.93	71.73	8.19	35.67	144.58	30.31	35.92	57.76	373.38	74.91	7.17	57.74	32.08	17.23	74.49	108.32	20.94	165	40.96	35.8	21.08	4.97
07/27/2012	37.94	69.61	38.66	66.39	60.43	27.54	130.6	34.42	42.42	11.98	43.49	86.25	31.57	27.2	35.54	36.21	58.12	35.08	34.73	31.69	108.77	52.53	72.33	55.12	50.84	87.57	81.26	59.99	72.5	8.45	36.02	145.51	30.87	36.63	58.53	374.79	75.51	7.31	59.7	32.4	17.76	75.94	112.21	21.39	170.67	41.89	36.05	21.37	5.22
07/30/2012	38.18	70.4	38.53	66.6	60.38	27.49	131.78	34.68	42.57	12.11	43.84	85.3	31.72	27.64	36.17	36.04	58.22	34.94	34.76	31.03	108.86	52.23	72.11	55.22	50.39	87.61	81.34	59.68	72.5	8.45	35.9	146.18	31.32	36.71	58.29	375.79	74.86	7.28	58.97	31.71	18.06	76.21	115.39	21.45	172.03	41.9	35.63	21.45	5.16
07/31/2012	38.29	70.15	39.7	66.31	60.3	26.09	130	34.21	42.24	12.06	43.78	82.07	31.27	27.43	36.21	35.48	58.22	34.85	34.3	31	111.59	51.72	72.31	53.29	49.42	86.12	80.43	58.88	73.48	8.47	35.85	147.09	30.79	36.25	57.71	375.23	73.91	7.34	58.51	31.37	18.09	75.71	114.95	21.28	170.26	41.56	35.6	21.17	5.17
08/01/2012	38.18	68.06	39.34	66.1	60.2	25.68	128.37	33.93	42.18	12	43.8	85.62	30.84	27.08	36.4	35.95	57.75	33.97	36.4	30.56	111.26	51.32	71.56	54.07	48.67	86.86	81.24	58.76	72.76	8.43	36.14	144.45	30.72	36.25	56.8	362.77	72.77	7.22	58.63	31.31	18.07	75.18	113.11	21.15	169.62	40.44	35.6	20.79	5.21
08/02/2012	37.75	67.14	38.87	66.34	59.03	25.13	128.58	33.67	41.82	12.11	43.14	84.89	30.84	26.88	35.98	35.51	56.53	33.78	36.53	30.4	110.46	50.81	72.19	52.93	49.11	82.58	80.4	58.06	72.98	8.18	35.79	144.86	30.54	36.25	56.49	362.34	71.99	7.18	57.95	31.08	17.39	74.42	110.98	20.67	168.51	39.6	32.55	20.41	5.12
08/03/2012	39.11	68.01	39.39	66.59	60.35	25.54	129.29	34.34	42.34	12.25	44.58	85.45	31.34	26.7	36.65	35.55	58.53	34.43	37.04	31.17	112.99	52.63	73.07	55.04	49.94	84.85	82.24	59.79	73.55	8.37	36.23	144.72	31.12	37.62	57.61	366.3	72.81	7.43	58.93	31.65	17.64	74.35	113.5	21.75	173.19	41.1	32.64	20.91	5.31
08/06/2012	39.23	69.11	39.22	66.37	60.63	25.63	129.43	34.6	42.39	11.71	44.94	85.41	32.09	26.77	36.65	35.18	59.11	34.85	37.04	31.42	113.85	52.88	72.5	54.64	49.81	86.02	82.72	60.34	73.76	8.5	36.23	143.43	31.23	38.16	57.1	363.25	72.89	7.64	58.66	31.52	19.99	74.77	114.03	21.72	172.91	41.26	32.59	20.95	5.26
08/07/2012	40.25	70.66	39.34	66.03	60.95	25.71	131.79	34.42	42.1	11.53	45.55	85.23	32.35	26.48	36.22	35.21	60.23	34.83	38.11	32.2	116.63	54.25	70.52	56.26	50.12	88.03	83.23	61.36	73.25	8.6	36.2	141.69	31.48	37.89	57.64	367.47	74.46	7.67	59.11	31.67	19.9	75.47	117.13	22.3	174.01	41.54	32.54	21.17	5.33
08/08/2012	40.66	70.57	38.7	65.9	61.8	26.48	132.06	34.45	42.35	11.72	45.78	85.57	32.38	26.16	36.17	35	60.18	34.58	38.24	32.25	116.6	54.5	70.04	57.44	51.27	88.33	83.93	60.97	73	8.8	36.39	139.7	31.62	37.21	57.91	363.82	74.6	7.67	58.75	31.59	19.86	75.55	116.51	22.57	173.67	41.42	32.1	21.27	5.38
08/09/2012	40.8	67.92	38.69	65.72	61.55	26.47	131.64	34.43	43.37	11.76	45.7	85.49	32.51	26.11	36.23	34.85	60.87	34.31	38.05	32.21	116.51	54.37	70.28	56.79	51.72	88.5	84.04	60.87	72.74	8.86	36.61	139.39	31.57	37.87	56.47	363.12	74.28	7.72	58.78	31.7	19.19	75.5	116.18	22.29	174.79	41.73	31.77	22	5.5
08/10/2012	40.53	68.6	38.69	66.11	61.63	25.94	131.28	34.7	43.55	11.78	45.86	85.61	32.6	26.04	35.85	34.91	60.99	34.18	37.98	32.55	115.5	54.5	70.51	57.91	51.45	87.86	83.73	61.04	73.45	8.98	36.94	140.34	31.77	37.79	55.85	359.29	74.21	7.74	58.84	31.56	19.21	75.89	116.23	22.25	174.41	42.01	31.73	22.1	5.54
08/13/2012	40.38	69.11	38.59	65.99	61.5	25.93	132.72	34.71	43.46	11.86	45.56	85.59	33.11	26	34.91	34.73	61.07	34.1	37.94	32.58	115.62	54.32	71.21	56.89	51.38	87.96	83.63	61.81	74.1	8.83	36.63	139.18	31.56	37.92	56.13	355.31	74.19	7.72	58.74	31.6	19.48	76.21	115.72	22.24	174.95	42.02	31.57	22.19	5.51
08/14/2012	40.49	70.67	38.29	66.17	61.26	25.82	134.57	34.65	43.37	11.7	45.23	86.37	33.82	26.03	34.29	34.97	60.44	33.97	37.51	32.71	116.07	54.34	71.38	56.9	51.09	88.05	83.5	61.88	73.69	8.69	36.81	138.56	31.46	38.11	56.08	357	73.81	7.78	59.1	31.55	19.35	76.06	116.41	22.15	173	42.01	31.73	22.58	5.46
08/15/2012	40.48	71.3	38.02	66.42	60.82	26.25	134.39	34.34	43.16	11.66	45.64	86.35	34.03	25.9	34.37	35.68	60.87	34.11	37.89	33.12	116.97	54.39	71.2	57.8	51.85	87.73	83.57	61.71	73.95	8.73	36.83	139.84	31.29	38.35	56.66	357.86	73.07	7.87	59.44	31.88	19.36	76.17	117.99	22.11	176.03	42.65	31.88	22.88	5.53
08/16/2012	37.15	72.46	37.58	66.43	61.15	26.32	136.35	33.82	43.25	11.79	45.9	86.49	34.61	26.21	34.42	35.82	61.2	34.19	37.74	33.69	119.01	54.94	71.05	57.84	53.35	88.63	84.67	62.33	74.24	8.77	36.84	140.78	31.84	38.03	57.37	358.55	73.64	7.93	58.92	31.78	20.41	75.89	119.77	22.51	177.22	43.14	31.92	23.04	5.51
08/17/2012	37.22	72.87	37.54	65.92	61.08	26.17	137.47	33.58	43.07	11.67	46.12	86.61	34.8	26.38	34.63	36.07	61.31	34.18	37.86	34.1	119.14	55.3	71.22	57.26	53.49	89.06	84.42	62.39	73.39	8.75	36.71	141.76	32.04	37.78	57.59	363.65	73.91	8	58.9	31.96	20.27	76.55	119.93	22.73	178.79	43.06	31.57	23.18	5.59
08/20/2012	36.68	71.58	37.71	65.73	60.79	26.51	136	33.68	43.11	11.67	46.1	85.65	34.66	26.28	34.64	36.04	61.16	34.77	38.12	34.17	117.97	55	71.31	57.38	53.34	89.06	84.57	62.16	73.29	8.8	36.01	141.52	31.96	37.5	56.9	364.56	73.83	8.15	58.81	31.85	18.16	76.58	118.72	22.8	178.37	42.91	31.7	23.5	5.61
08/21/2012	37.13	72	37.56	65.3	60.98	26.32	136.04	33.5	42.65	11.61	46.51	86.57	34.13	26.35	34.63	35.79	58.86	34.82	38.25	34.47	117.82	54.87	70.17	57.27	52.92	88.39	84.44	61.94	73.83	8.82	35.93	141.55	31.89	37.24	56.6	364.18	73.27	8.19	58.79	31.66	17.91	76.16	117.86	22.8	178.53	42.43	31.62	23.79	5.63
08/22/2012	37.46	72.2	37.92	65.54	61.55	26.27	136.86	33.48	42.61	11.67	46.09	85.43	33.55	26.65	34.55	35.77	57.95	34.47	38.34	34.35	118.09	54.82	69.87	58.57	52.88	88.7	85	60.96	73.8	8.87	35.63	143.3	31.61	37.32	56.82	365.5	72.8	8.22	58.32	31.74	17.72	75.99	118.41	22.73	178.04	42.76	31.81	23.51	5.52
08/23/2012	37.47	71.96	37.98	65.33	60.83	26.21	136.55	33.16	42.6	11.38	45.71	84.84	33.76	26.7	33.89	35.56	56.7	34.04	37.71	34.26	117.66	54.4	69.21	57.73	53.46	87.55	83.51	60.95	73.25	8.63	35.15	143.74	31.33	37.22	56.42	363.26	70.36	8.15	58.27	31.01	18.01	75.27	118.05	22.44	177.3	42.17	32.15	23.46	5.4
08/24/2012	37.85	71.97	38.1	65.84	61.53	26.38	138.49	33.2	42.8	11.51	46.18	85.25	34.47	26.86	34.18	35.68	56.4	34.07	37.76	34.46	118.56	55.18	69.44	57.66	53.65	87.5	83.33	61.66	73.33	8.63	35.23	144.18	31.5	37.39	57.49	365.08	71.09	8.16	58.75	31.11	17.31	75.93	119.1	22.43	178.27	42.13	32.57	23.6	5.5
08/27/2012	37.44	71.4	37.94	65.72	61.25	26.42	138.99	33.18	42.81	11.56	46.15	85.41	34.58	26.86	34.06	35.92	55.31	33.91	37.64	34.58	118.04	54.15	69.5	58.16	54.09	87.43	82.54	61.63	73.12	8.48	35.43	143.77	31.02	37.4	57.42	366.45	71.38	8.07	58.86	31.19	17.87	75.81	117.98	22.28	177	41.95	32.89	23.61	5.43
08/28/2012	36.95	72.09	37.5	65.73	60.85	26.37	138.08	33.12	42.89	11.42	46.19	84.56	34.27	26.86	33.47	35.89	54.52	33.58	37.5	34.41	118.66	54.47	69.49	57.39	54.13	87.02	82.26	60.78	73.85	8.5	35.21	143.56	31.07	37.47	57.56	364.72	71.52	7.96	58.63	31.52	17.86	75.65	118.16	22.41	178.32	41.88	32.96	23.63	5.48
08/29/2012	37.16	71.44	37.65	65.61	61.02	26.58	138.43	33	42.98	11.52	46.33	85.13	33.94	26.68	33.98	35.96	54.73	33.5	37.33	34.5	118.43	54.45	69.75	61.8	54.31	86.53	82.03	60.8	74.1	8.54	35.2	142.92	31.37	37.36	57.42	363	71.44	8	58.61	31.7	18.21	75.52	118.06	22.56	177.15	41.88	32.9	23.96	5.55
08/30/2012	37.04	71.02	38.1	65.4	61.15	26.53	137.17	33	42.8	11.39	46.02	85.7	33.79	26.56	34.59	35.75	54.4	33.55	37.18	34.19	117.18	54.55	70.12	60.46	53.49	85.09	81.76	60.32	74.06	8.44	35.02	141.78	31	36.99	57.17	359.87	70.82	7.91	58.45	31.6	17.8	75.81	116.87	22.3	176.01	41.81	32.87	23.43	5.43
08/31/2012	37.16	71.12	38.52	65.54	61.6	26.75	137.65	32.72	42.99	11.39	46.18	86.13	34.33	26.48	35.25	35.72	54.73	33.55	37.28	34.31	117.62	54.91	70.4	59.87	54.71	85.75	82.58	60.87	73.9	8.56	34.94	141.52	31.23	36.87	58.3	361.64	71.4	7.99	58.68	31.54	17.74	75.98	117.4	22.54	176.37	42.17	33.01	23.68	5.4
09/04/2012	37.05	70.26	38.78	65.46	61.06	26.88	138.71	32.72	43.14	11.29	46.5	86.38	34.56	26.69	35.26	36.19	54.08	33.49	37.4	34.5	118.64	54.61	70.78	59.39	55.06	84.37	81.49	61.36	74.44	8.42	35.58	142.54	29.6	37.38	58.61	358.28	70.87	8	58.9	31.72	18.02	76.58	117.59	22.55	176.93	41.78	33.14	24.05	5.41
09/05/2012	36.74	70.24	38.18	65.75	61.35	26.63	138.85	33.03	42.95	11.29	45.88	85.9	34.81	26.73	35.88	36.27	54.06	33.83	37.79	34.11	117.57	54.38	70.94	59.15	54.63	84.47	82.11	60.38	74.54	8.52	35.25	142.58	29.86	36.93	57.19	363.07	71.92	7.95	58.08	31.79	17.91	76.49	117.03	22.52	176	42.18	33.08	24.02	5.52
09/06/2012	37.48	71.32	38.64	66.92	63.87	27.36	140.6	33.18	43.52	11.37	47.41	88.98	34.22	26.95	36.42	36.45	55.75	34.36	38.46	35.23	119.99	56.01	71.64	59.72	55.57	86.55	83.52	61.75	74.96	8.76	35.7	143.48	30.81	37.68	57.41	368.72	72.82	8.35	59.04	32.29	18.24	77.2	120.57	23.03	180.18	42.69	33.5	24.05	5.55
09/07/2012	38.42	70.39	38.18	66.69	64.44	27.29	141.19	33.12	43.46	11.39	48.29	88.95	33.99	27.21	36.54	36.49	56.92	34.79	38.48	35.48	121.65	56.47	71.92	60.29	55.54	89.9	83.61	62.03	75.1	9.1	35.31	144.36	30.76	37.28	57.73	369.72	72.89	8.8	59.18	32.86	18.23	77.88	121.36	22.92	182.02	42.78	33.3	23.95	5.63
09/10/2012	38.26	69.86	38.03	67.19	64.02	27.24	140.93	32.55	43.39	11.46	48	89.05	33.3	26.66	36.47	36.01	56.75	34.82	38.25	35.48	121.36	55.88	71.4	59.45	55.16	89.58	83.23	61.53	74.51	9.05	35.81	141.25	30.61	37.31	57.52	366.28	71.08	8.58	59.33	32.58	18.18	77.66	121.35	22.7	177.83	42.69	33.14	24.07	5.6
09/11/2012	37.83	70.55	37.77	67.33	64.88	27.33	140.66	32.5	43.43	11.5	48.62	89.3	33.45	26.57	37.06	36.23	56.78	34.46	38.5	35.22	121.25	56.15	71.74	58.65	55.61	89.79	83.99	61.42	74.66	9.33	35.45	140.95	30.69	37.39	57.23	369.9	71.27	9.03	59.7	32.56	18.58	78.25	121.88	22.74	176.72	42.95	33.56	24.05	5.58
09/12/2012	37.49	70.59	37.9	67.84	65.17	27.19	140.45	32.31	43.5	11.26	48.54	89.64	33.8	26.6	37.44	36.64	54.68	34.72	38.82	35.45	121.87	56.66	71.95	58.21	56.23	90.51	83.39	61.27	74.62	9.35	35.26	140.41	30.64	37.28	57.27	373.16	70.96	8.97	60.3	32.86	18.58	78.01	123.68	22.89	176.69	43.03	33.6	23.87	5.64
09/13/2012	38.38	69.47	38.06	69.27	65.8	27.39	141.35	32.84	43.96	11.5	49.34	89.31	34.44	26.81	37.92	37.14	53.48	34.87	39.43	35.53	124.85	58.12	72.79	58.19	56.52	92.48	84.29	62.43	75.58	9.63	35.88	141.59	30.95	37.19	59.05	369.96	71.58	9.4	60.77	33.62	18.32	78.62	126.38	23.45	181.89	43.54	33.71	23.99	5.78
09/14/2012	39.73	68	37.36	68.27	65.89	27.19	140.91	32.67	43.66	11.57	49.66	89.15	35.02	27.42	38.16	37.29	53.89	34.58	39.86	36.14	127.59	59.2	71.36	58.35	56.5	92.48	85.49	63.18	76.65	9.84	35.36	141.33	31.84	35.86	59.27	351.99	71.28	9.55	60.48	33.99	18.58	79.16	128	23.62	183	43.28	33.24	24.22	5.82
09/17/2012	39.63	67.89	38.02	69.12	65.6	27.2	142.53	32.59	43.57	11.4	49.27	88.85	34.75	27.44	37.7	37.17	53.46	34.42	39.79	35.85	126.65	58.34	71.19	58.81	55.75	92.1	85.62	63.09	75.99	9.58	35.25	141.3	31.44	35.64	59.18	357.38	69.92	9.3	61	33.57	17.96	79.41	126.5	23.71	182.72	43.15	33.07	23.94	5.78
09/18/2012	39.55	67.69	38.31	68.91	65.29	27.23	142	32.5	43.52	11.17	48.69	89.84	34.4	27.18	37.6	36.87	52.68	34.08	39.86	35.88	126.28	58.19	71.11	58.91	56.54	90.65	85.33	62.62	75.32	9.49	35.37	140.53	31.17	36.11	58.67	357.84	70.45	9.23	60.96	33.46	17.66	79.49	125.33	23.66	182.74	43.12	32.9	23.89	5.75
09/19/2012	39.88	68.28	38.17	69.35	65.44	27.17	143.37	32.58	43.83	11.14	48.6	89.12	34.26	27.16	37.53	37	54.27	34.51	39.51	36.05	126.27	57.81	70.66	59.03	57.76	89.21	85.24	62.41	74.91	9.47	35.54	141.46	31.28	36.37	58.67	369.84	69.9	9.29	60.8	33.61	17.94	79.19	126.2	23.46	182.33	42.97	32.9	23.87	5.76
09/20/2012	39.23	69.21	38.33	69.86	65.19	27.02	142.56	32.82	43.97	11.2	48.65	90.3	33.82	26.27	37.43	37.08	53.58	34.12	39.87	36.22	125.1	57.45	70.79	58.96	57.46	89.17	85.05	61.89	74.38	9.25	35.66	138.53	30.85	36.71	58.34	371.63	69.85	9.19	61	33.49	18.09	79.22	125.35	23.15	183	42.68	33.08	23.86	5.79
09/21/2012	39	68.47	38.97	69.62	65.25	27.03	142.21	32.64	44.01	11.12	48.18	91.5	33.63	26.65	37.35	37.17	53.21	33.72	40.43	36.24	124.23	57.6	70.41	59.26	58.08	88.59	84.51	61.89	74.51	9.13	35.7	138.81	31.16	36.81	57.86	371.8	69.97	9.11	61.01	33.31	17.81	79.32	125.12	23.3	183	42.51	33.61	23.72	5.79
09/24/2012	38.69	67.84	39.36	69.61	65.78	27.51	141.51	32.78	44.45	11.24	48.31	91.75	33.9	26.35	37.35	37.02	52.87	33.63	40.24	35.47	124.07	57.41	70.9	58.49	58.08	86.95	83.94	60.71	74.91	9.06	36.3	137.77	31.28	37.29	57.67	369.3	70.03	9.1	61.15	33.31	17.61	79.11	125.36	23.2	181.04	42.6	33.87	23.57	5.64
09/25/2012	38.32	67.53	38.85	69.57	64.91	27.66	142.26	32.77	44.36	11.05	47.56	91.23	33.08	25.9	37.14	36.64	51.65	33.67	39.94	35.34	121.59	55.91	70.09	58.48	57.48	85.28	83.35	60.18	73.8	8.84	36.075	135.45	31.2	37	57.13	368.54	69.38	8.925	60.83	33.17	16.93	79	124.37	22.63	177.91	42.22	33.97	23.19	5.63
09/26/2012	38.27	67.84	38.65	69.19	64.35	27.48	140.99	32.88	44.36	10.89	46.65	91.88	32.75	25.95	37.23	35.94	51.56	35.74	39.46	35.28	121.57	56.08	70.72	57.64	56.36	85.24	83.18	59.2	73.17	8.89	35.81	135.36	31.26	36.8	56.14	372.89	70.25	8.815	59.83	32.72	17.59	78.34	123.28	22.64	176.66	42.3	33.66	23.2	5.61
09/27/2012	38.58	68.12	39.02	69.32	65.38	27.56	142.07	32.61	43.82	10.89	47.72	92.11	33.2	26.08	37.16	35.87	52.41	35.53	39.77	35.78	123.14	56.94	71.06	58.07	57.86	86.84	82.65	59.28	73.57	8.985	35.56	136.61	31.67	36.9	56.57	371.47	70.1	8.97	60.23	33.11	17.58	78.74	124.84	22.82	178.93	42.35	33.85	23.44	5.66
09/28/2012	38.45	68.44	38.71	68.56	70.03	27.18	141.95	32.67	43.94	10.97	47.88	91.58	32.79	25.99	37.3	35.82	52.68	35.06	39.61	35.45	123	56.69	71.39	58.01	57.54	86.47	82.7	58.88	73.52	8.855	35.79	135.99	31.82	37.06	56.86	369.67	69.595	8.83	60.27	33.16	17.2	78.56	125.07	22.62	178.3	42.31	33.75	23.33	5.74
10/01/2012	38.86	67.99	38.99	69.08	69.95	27.77	141.51	32.5	43.91	10.8	47.6	92.63	33.26	25.48	37.31	35.71	52.7	35.17	39.95	34.73	122.49	56.68	71.07	57.98	57.25	86.41	82.85	57.77	72.75	8.91	35.31	135.42	31.89	36.7	57.73	369.07	70.01	8.96	60.09	32.96	16.99	78.95	125.85	22.93	179.86	42.47	33.91	23.05	5.69
10/02/2012	38.87	68.54	39.03	68.54	70.25	27.88	141.87	32.85	44.17	10.88	47.56	92.82	33.47	25.57	37.69	35.95	53	35.68	40.08	34.57	121.98	56.43	71.66	60.46	57.04	86.55	82.67	57.97	72.7	8.85	35.33	136.63	31.81	36.82	57.18	369.91	69.53	8.93	60.47	33	16.97	79.2	126.02	22.96	177.17	42.19	33.95	23.14	5.66
10/03/2012	38.98	68.13	39.06	69.83	70.48	27.96	142.16	32.92	44.44	10.91	47.53	93.31	34.21	25.44	38.33	36.27	53.01	36.41	40.38	33.99	122.38	56.48	72.66	60.11	57.19	86.5	82.73	58.23	72.96	8.78	35.43	136.7	31.45	36.98	57.4	372.14	69.86	9.11	61.17	33.17	17.76	78.77	126.41	22.81	181.57	42.56	33.56	23.14	5.69
10/04/2012	39.2	69.49	39.36	70.78	71.39	28.15	143.04	32.96	44.46	11	48.43	93.71	34.95	25.28	39.06	36.55	53.75	36.29	40.82	35.52	123.54	57.77	71.92	62.16	57.86	86.52	83.39	57.95	72.84	9.07	35.92	136.28	30.07	37.18	58.37	376.79	69.94	9.41	61.75	33.58	18.4	79.2	129.27	23.33	184.02	42.75	33.69	23.56	5.81
10/05/2012	38.86	69.87	39.52	71.61	70.74	28.21	144.02	32.88	44.22	10.92	48.61	93.63	35.23	25.48	39.68	36.83	54.35	36.52	40.98	35.09	124.31	57.83	72.82	61.22	57.99	85.89	83.9	58.76	72.68	9.09	36.08	136.21	30.05	37.24	58.56	381.29	70.89	9.32	61.93	33.64	18.03	79.45	129.32	23.42	187.39	42.79	33.64	23.41	5.76
10/08/2012	38.66	70.59	39.78	71.32	71.04	28.32	143.71	32.8	44.36	10.83	48.67	93.3	35.9	25.35	39.34	36.81	53.59	36.95	41.21	35.19	123.25	57.69	72.51	61.75	57.85	86.43	83.88	58.32	72.6	9.12	36.2	134.74	30.02	37.16	58.82	381.42	70.57	9.28	61.82	33.48	17.91	79.46	129.13	23.38	188.69	42.67	33.56	23.39	5.75
10/09/2012	38.15	69.93	39.68	70.9	70.4	28.3	141.84	32.81	44.43	10.78	48.06	92.11	35.45	25.43	38.95	36.41	52.68	36.43	40.88	34.82	122.35	57.3	71.64	62.02	57.52	86.95	82.96	58.5	72.47	9.13	35.89	133.67	29.9	36.75	58.24	379.89	70.64	9.21	60.48	33.22	17.84	77.23	128.58	23.35	188.99	42.26	33.23	23.09	5.6
10/10/2012	37.41	69.11	39.39	70.37	69.55	28.09	139.2	32.71	44.08	10.64	47.61	91.69	35.49	25.81	39.14	36.42	51.84	36.57	40.57	34.63	122.78	56.78	72.55	61.54	56.77	85.47	82.02	58.35	72.87	8.71	35.93	134.72	29.88	36.79	57.97	377.35	70.34	9.21	60.85	33.18	17.8	76.4	127.32	23.16	187.36	41.55	33.26	22.87	5.57
10/11/2012	37.63	68.49	39.47	69.42	69.42	28.03	138.51	32.8	44.24	10.7	48.29	92.52	35.68	25.43	39.86	36.3	52.33	36.56	40.82	34.58	123.24	56.83	71.67	62.79	56.32	85.97	81.97	58.5	73.03	8.77	35.95	133.41	30.04	36.66	58.47	374.35	70.83	9.34	60.96	33.2	17.84	77.03	128.28	23.39	185.79	41.51	32.95	22.83	5.58
10/12/2012	37.22	67.97	39.5	69.28	69.42	28.05	137.84	32.6	44.12	10.61	48.14	92.26	35.46	25.45	39.38	36.08	52.01	36.82	40.61	34.11	121.69	55.96	72.17	61.83	55.94	85.33	82	58.57	72.77	8.69	35.68	132.29	29.55	36.32	57.89	373.05	71.85	9.12	60.69	32.34	17.66	76.62	127.3	22.84	184.31	41.31	33.09	22.57	5.57
10/15/2012	37.18	67.77	39.91	72.05	70.17	28.1	138.71	32.66	44.51	10.74	48.78	93.54	36.29	25.72	39.96	36.19	52.35	37.1	41.12	34.82	122.92	56.19	75.35	62.38	56.13	85.44	82.29	59	73.85	8.8	35.66	133.11	30.08	36.2	57.59	374.72	72.25	9.44	60.93	32.39	17.48	76.51	128.79	23.09	185.37	41.77	33.93	22.79	5.63
10/16/2012	37.91	68.17	40.75	72.13	70.75	28.73	139.41	32.68	44.56	10.96	49.41	94.13	36.35	25.96	40.51	36.33	53.8	37.46	41.42	35.44	124.84	57.89	74.76	62.02	56	87.09	84.61	60.17	73.86	8.94	36.34	133.29	30.41	36.31	58.63	370.69	73.48	9.46	61.53	31.81	17.61	77.26	131.35	23.56	189.97	42.39	34.13	23.23	5.66
10/17/2012	38.06	68.35	40.53	69.04	69.75	29.1	138.8	33.03	45.02	11.1	50.28	95.26	36.86	25.95	40.88	36.55	54.28	37.77	41.87	35.55	126.31	58.99	74.79	61.74	57.75	88.73	84.95	61.53	74.04	9.18	36.86	133.48	31.12	37.3	59.37	369.47	73.63	9.44	61.92	32.27	17.59	77.08	133.34	24.86	189.13	43.03	34.38	23.41	5.62
10/18/2012	36.64	68.31	40.68	66.64	68.9	29.07	144.97	33.13	45.27	11.15	50.11	94.85	37.21	26.53	41	36.43	55.72	38.17	42.62	35.37	125.89	58.92	75.49	62.93	59.04	88.72	85.35	61.77	74.25	9.21	36.53	136.16	30.84	37.27	57.61	370.39	74.26	9.47	62.74	29.98	17.49	76.89	133.19	24.98	190	42.95	34.29	23.4	5.4
10/19/2012	35.75	68.43	40.28	66.15	67.75	28.52	144.33	32.96	44.98	11.04	49.69	92.21	35.7	26.86	40.33	35.77	55.33	37.77	42.01	34.04	124.44	57.8	73.84	61.82	58.92	86.87	79.99	61.11	73.38	9.01	35.95	136.91	30.34	37.28	56.86	369	74.01	9.44	61.92	29.78	17.25	75.65	130.53	24.68	188.94	42.66	33.81	22.93	5.22
10/22/2012	36	66.15	40.43	65.81	67.83	28.04	144.1	32.81	44.95	10.81	50.19	91.95	35.55	26.68	40.89	35.71	56.18	38.08	42.26	33.95	124.69	58.27	73.56	63.03	59.37	85.53	78.96	61.56	72.72	9.1	35.94	135.04	30.08	37	56.74	365.8	73.7	9.55	61.98	29.37	17.1	75.9	131.11	24.65	189.27	42.69	34.04	22.69	5.23
10/23/2012	35.51	67.29	39.93	65.36	66.96	27.29	143.16	32.48	44.62	10.73	49.66	90.85	34.75	26.5	38.64	35.45	55.43	38.22	41.29	34.64	124.17	57.12	73.43	61.87	59.5	83.13	77.28	61	71.72	8.78	35.35	134.05	29.75	36.5	55.38	366.74	72.82	9.36	60.93	28.81	16.87	75.4	128.13	24.47	187.87	42	33.24	22.71	5.1
10/24/2012	35.85	66.85	39.66	65.56	66.32	26.93	142.77	32.33	43.82	10.49	49.44	90.56	34.93	26.66	38.88	35.27	55.01	38.35	41.17	35.29	123.33	57.07	73.5	61.58	59.73	82.25	77.09	59.92	71.51	8.7	35.24	134.08	32.25	36.73	55.23	364.36	72.71	9.31	61.23	28.81	16.92	75.26	128.41	24.62	186.99	41.93	33.05	22.6	5.07
10/25/2012	36.11	67.9	39.76	65.78	66.66	26.99	142.33	32.59	43.91	10.45	50.03	91.26	34.98	26.6	38.02	35.29	55.09	38.17	40.51	35.5	124.19	59	73.32	62.23	59.24	82.81	77.73	60.1	71.1	8.73	35.65	133.92	32.46	36.76	55.44	367.78	71.54	9.24	61.42	28.95	15.17	75.29	126.33	24.76	187.12	42.5	33.73	22.75	5.12
10/26/2012	35.94	68.14	39.34	65.48	67.11	27.05	142.64	32.33	43.95	10.45	49.58	91.64	34.72	26.36	37.85	35.67	55.29	38.29	40.15	35.82	124.14	59.3	73.37	61.29	59.91	82.36	77.92	60.13	70.07	8.65	35.8	133.07	32.25	36.66	55.75	370.75	71.11	9.12	61.16	29.01	14.96	75.34	128	24.37	186.99	42.81	33.62	22.84	5.17
10/31/2012	35.99	70.94	39.44	65.5	67.41	26.84	143.05	32.88	44.44	10.45	49.78	89.92	34.93	26.69	37.81	35.44	55.11	38.24	39.98	35.55	126.5	58.37	75.29	61.3	60.77	82.719	77.53	60.13	70.43	8.57	35.97	135.56	32.38	36.74	55.97	375	70.44	9.32	62.63	28.95	15.21	75.68	127.8	24.71	189.68	42.83	33.25	22.95	5.14
11/01/2012	37.1	81	40.92	65.45	68.83	27.1	144.61	32.85	44.39	10.54	50.94	90.78	35.2	26.94	37.99	35.91	56.79	39	39.05	37.11	131.38	59.68	74.58	61.73	61.73	81.85	78.19	61.05	69.67	8.75	36.03	136.9	32.86	36.59	56.85	380.34	70.79	9.74	63.61	29.31	15.05	76.28	132.54	25.1	190.07	43.43	33.48	23.6	5.24
11/02/2012	37	79.97	40.5	64.96	67.91	26.85	143.43	32.68	44.23	10.66	50.63	91.51	32.68	26.16	37.6	35.94	56.23	39.04	38.56	36.6	127.81	60.12	74.47	61.14	59.96	81.22	78.15	60.83	69.88	8.6501	35.27	137.72	33.2	36.5	56.71	382.91	70.05	9.85	64.75	29.42	14.69	75.67	131.95	24.53	189.52	43.38	33.18	22.99	5.2
11/05/2012	37.61	80.79	40.26	65.04	67.88	26.6	143.18	32.25	43.49	10.37	51.19	91.44	32.8	25.94	37.47	36.03	56.81	40.13	38.68	36.66	128.12	60.12	73.99	60.85	60.54	80.95	78.75	61.75	69.65	8.61	35.28	137.03	33.71	36.5	56.36	383.23	70.41	9.75	65.24	28.94	14.47	76.59	131.05	25.11	189.5	43.21	33.09	23.33	5.34
11/06/2012	38.28	80.44	40.36	64.82	68.71	26.63	143.19	32.1	43.32	10.48	52.19	92.22	33.12	26.28	37.82	36.17	57.02	41.46	39.25	36.58	128.5	60.45	73.77	61.2	61.65	82.82	79.75	62.1	69.25	8.74	35.57	136.82	34.06	37.25	57.19	385.26	72.02	9.94	66.08	29.25	14.95	78.47	132.17	25.28	191.42	44.03	33.27	23.04	5.35
11/07/2012	37.58	79.76	40.76	64.52	66.63	26	142.1	31.39	42.07	10.07	50.48	90.72	32	26.12	36.69	35.53	55.51	40.45	38.67	36.1	124.62	58.6	75.24	57.85	59.82	79.89	79.46	60.9	68.27	8.48	34.62	135.31	33.33	36.55	55.57	384.37	70.11	9.23	65.54	27.78	15.47	75.53	129.28	24	190	43.96	32.62	22.1	5.16
11/08/2012	36.88	79.4	40.33	63.48	65.95	25.47	141.76	31.5	42.04	10.15	49.72	89.67	31.41	25.7	36.07	35.34	54.49	41.16	38.68	36.01	124.69	58.01	74.48	56.01	59.58	78.89	79.15	60.35	67.28	8.39	34.48	132.85	32.98	36.5	55.56	378.97	70.98	9.39	64.59	27.65	15.26	75.08	128.1	24.06	187.1	43.53	32.12	22.31	5.08
11/09/2012	36.91	78.41	40.47	64.84	65.81	25.39	142.32	30.36	41.8	9.96	49.62	90.44	32.17	25.38	36.64	35.61	54.21	40.69	38.73	36.04	125.57	58.05	74.84	56.16	59.4	78.56	79.73	61.04	67.45	8.43	34.92	131.93	32.98	36.55	55.83	376.89	73.25	9.43	64.27	27.55	15.3	75.23	128.9	24.11	186.83	43.85	32.23	22.7	5.15
11/12/2012	36.82	78.27	40.06	64.87	66.64	25.26	142.77	29.86	41.27	9.91	49.84	90.56	31.98	25.34	36.29	35.57	55.11	41.34	38.55	36.06	125.74	58.39	74.74	55.85	59.4	78.57	79.95	61.39	66.16	8.43	34.18	131.16	32.8	36.52	55.52	374.38	73.69	9.39	65.06	27.7	15.85	74.63	129.49	24.07	188.53	43.7	31.94	22.68	5.21
11/13/2012	36.33	79.27	40.71	64.68	66.28	24.89	142.31	29.69	41.34	9.74	50.03	89.77	31.35	25.25	35.88	35.55	55.65	41.32	38.09	36.01	124.93	58.55	74.23	55.5	59.61	77.34	80.54	60.63	66.23	8.31	34.23	130.32	32.55	36.7	54.74	373.55	73.36	9.33	65.95	27.45	15.7	74.88	129.86	24.01	188.34	43.37	31.87	22.76	5.19
11/14/2012	36.14	77.85	40.21	63.74	65.05	24.53	140.41	29.4	41.18	9.78	49.64	89.17	30.68	24.36	34.85	35.3	54.34	40.52	38.34	35.59	121.99	57.58	73.44	54.33	58.66	76.32	80.23	59.23	64.75	8.13	33.65	127.61	32.23	36.51	53.65	369.75	71.29	8.99	65.04	27.09	15.33	74.63	127.45	23.54	186.6	43	31.48	22.64	5.12
11/15/2012	35.75	77.5	40.16	63.2	64.59	24.48	139.3	29.02	40.96	9.72	50.14	87.95	31.24	24.3	34.97	35.42	54.08	40.88	38.28	35.02	120.76	58.06	72.35	54.64	58.36	75.65	79.85	58.72	65.11	8.05	33.2	127.69	31.76	36.63	53.64	372.78	71.04	9.09	65.9	27.55	15.25	75.45	127.71	23.57	186.96	43.24	30.81	22.67	5.11
11/16/2012	35.81	76.9	40.26	62.88	66.19	24.96	139.66	29.36	41.52	9.89	50.41	88.71	31.8	24.51	35.56	35.76	54.31	40.72	38.92	35.25	121.85	58.38	73.86	55.15	59.57	75.3	80	59.12	66.58	8.18	33.61	128.87	31.99	37.03	54.3	380.5	70.77	9.12	66.02	28.04	13.75	75.59	128.12	23.64	186.99	43.34	31.71	22.5	5.14
11/19/2012	37.51	77.79	40.69	62.92	67.06	25.55	140.87	29.08	41.45	9.97	51.44	90.98	32.39	24.63	34.61	36.24	56.38	41.53	39.68	36.31	125.06	59.74	73.71	55.94	60.41	77.1	80.87	60.5	67.3	8.34	34.01	129.97	32.37	36.99	55.23	382.3	71.96	9.49	66.49	28.38	13.75	75.79	130.58	24.01	191.16	44.65	32.03	22.84	5.21
11/20/2012	36.28	77.65	40.8	63.08	66.63	26.34	140.56	28.89	41.18	9.92	50.96	91.15	32.41	24.75	34.4	36.41	56.41	41.82	40.08	36.75	126.12	59.77	73.75	55.62	61.64	75.8	81.61	60.42	67.46	8.25	34.48	129.14	33.06	37.28	55.86	381.13	72.54	9.63	66.3	28.45	11.96	76.18	130.7	24.06	193.8	44.75	32.15	22.99	5.23
11/21/2012	35.84	77.93	40.85	63.33	67.56	26.39	140.35	28.72	40.99	9.97	51.23	90.92	32.67	24.5	33.98	36.61	56.41	41.81	39.96	36.73	126.74	60.17	74.12	55.57	60.99	76.3	81.94	60.75	67.32	8.27	34.27	127.39	33.23	37.27	55.98	381.87	73.15	9.77	66.12	28.38	11.57	76.82	131.61	24.04	193.75	44.61	32.41	23.32	5.5
11/23/2012	36.88	79.04	41.38	64.47	68.18	26.74	140.83	28.55	41.03	10.1	51.89	91.99	32.83	24.69	34.35	36.89	57.54	42.49	40.74	37.26	128.22	61	74.98	56.06	61.97	77.14	83.04	61.52	68.02	8.35	34.2	128.54	33.79	37.14	56.51	383.12	73.74	9.9	68.81	28.81	11.7	77.73	133.18	24.43	195.54	45.07	32.62	23.41	5.59
11/26/2012	37.47	78.16	41.45	64.36	67.67	26.71	140.15	28.85	41.48	10.2	51.85	91.67	32.97	24.84	34.22	36.71	57.49	42.48	40.45	37.25	128.19	60.5	74.35	55.37	61.74	76.48	83.34	61.79	67.78	8.305	34.66	128.95	33.85	37.4	55.69	382.93	74.27	9.835	66.84	28.7	12.48	77.76	132.05	24.42	194.09	44.78	32.73	23.59	5.66
11/27/2012	37.34	76.61	41.22	64.06	67.35	26.43	139.53	28.75	41.45	10.17	51.51	91.49	32.49	25.19	33.83	36.34	57.91	42.27	40.42	36.65	127.81	60.15	74.2	54.97	61.84	77.23	82.87	61.06	67.46	8.28	34.78	132.35	33.65	37.55	54.44	382.38	74.49	9.66	65.81	28.14	12.89	77.15	131.65	24.06	194.82	44.63	32.61	23.39	5.63
11/28/2012	37.97	78.07	41.2	64.57	68.02	26.6	140.23	29.3	41.88	10.4	51.99	91.84	32.6	25.06	33.99	36.35	59.19	42.56	40.63	37.05	128.28	60.69	74.21	54.77	61.31	77.6	82.45	61.56	67.71	8.4	34.65	132.05	33.7	37.79	55.51	383.86	74.09	9.76	65.99	28.22	13.35	77.61	131.53	24.19	197.43	44.74	32.73	23.4	5.69
11/29/2012	38.34	73.93	41.52	65.08	68.35	26.76	142.13	29.61	42.18	10.42	52.67	92.33	33.35	25.26	33.98	36.3	60.17	42.61	40.64	37.15	129.47	61.46	74.9	55.64	62.7	76.97	82.35	62	67.94	8.4	34.82	133.04	33.63	37.99	55.92	379.78	74.12	9.83	65.96	28.21	12.95	76.97	132.62	24.24	195.62	44.74	32.82	23.45	5.63
11/30/2012	38.29	73.15	42.22	65	67.92	26.7	142.49	29.97	42.65	10.67	52.99	92.75	33.13	25.07	34.21	36.52	59.79	42.75	40.48	37.33	128.87	60.67	74.93	55.9	62.95	77.09	82.94	61.92	67.92	8.41	35.01	131.79	33.45	38.17	55.9	383.77	74.28	9.86	66.27	28.17	13.11	76.67	132.02	23.94	197.04	44.69	32.63	23.61	5.54
12/03/2012	37.92	73.17	42.41	64.29	67.83	26.79	142.42	29.58	42.28	10.57	52.75	92.02	33.12	25.03	33.96	36.55	58.83	42.5	40.49	37.33	128.3	61.1	74.88	56.0799	63.06	76.36	81.57	61.05	68.44	8.41	35.43	133	33.1	37.96	55.99	378.01	74.02	9.8	65.8	27.91	12.92	76.24	132.07	24.03	195.33	43.94	32.67	23.45	5.52
12/04/2012	38.13	72.38	42.75	64.39	68.61	26.71	142.2	29.45	42.35	10.72	52.57	91.81	33.32	25.26	34.81	36.45	58.96	42.59	40.58	37.29	127.74	60.61	74.83	55.68	63.41	76.26	81.7	60.96	68.46	8.42	35.49	134.23	33.29	37.97	55.84	366.8	74.05	9.91	65.22	27.69	12.15	76.97	128.72	23.76	191.26	43.7	32.7	23.59	5.55
12/05/2012	38.66	72.2	42.26	64.54	69.6	26.72	142.74	29.96	43.2	10.86	53.58	92.37	33.78	25.09	34.81	36.46	59.14	42.47	41.3	37.71	128.27	61.12	74.61	56.1	63.35	77.73	81.99	60.97	68.73	8.57	35.7	132.72	33.25	37.92	56.4	360.27	73.87	10.46	64.47	27.86	12.08	77.39	127.59	23.74	192.44	43.61	32.79	23.55	5.57
12/06/2012	38.32	71.95	42.56	64.58	69.8	26.72	142.91	29.8	43.27	10.84	53.8	91.73	33.26	25.47	34.59	36.38	59.18	42.52	41.19	37.54	129	61.78	74.98	56.62	63.11	76.37	82.15	61.11	69.75	8.57	35.88	135.98	33.48	37.62	56.12	364.07	73.98	10.455	64.43	28.23	12.36	77.1	127.31	23.74	193.75	44.19	32.72	23.72	5.59
12/07/2012	37.81	71.62	42.27	65.53	69.48	27.18	142.96	29.74	43.27	10.86	53.58	91.79	34.13	25.48	34.81	36.44	59.2	42.5	41.48	37.73	128.62	62.35	75.45	57.78	62.22	76.51	83.06	61.63	70.13	8.5	35.66	133.68	33.55	37.76	56.61	359.16	74.64	10.635	65.07	28.42	11.99	77.63	127.68	24.22	194.76	44.15	32.56	23.63	5.6
12/10/2012	38.56	72.7	42.23	65.33	69.51	26.97	142.62	29.77	43.37	10.72	53.57	92.02	33.36	25.49	34.9	35.88	59.76	42.55	41.4	38.02	127.66	61.29	75.12	58.21	62.79	75.07	83.11	61.9	70.34	8.57	35.65	132.97	33.88	38.07	56.75	355.15	75.53	10.57	65.49	28.36	12.39	77.48	127.41	24.29	195.72	44.54	32.81	23.7	5.71
12/11/2012	39.7	72.83	43.12	66.17	70.83	27.17	144.83	29.76	43.44	10.72	54.09	93.5	35.26	25.56	35.03	35.91	59.9	43.43	41.09	37.52	129.09	61.51	75.21	58.89	62.06	76.35	83.24	62.81	70.22	8.68	35.89	133.07	34.09	37.92	57.06	355.5	75.82	10.51	65.68	28.46	12.11	78.22	127.39	24.49	199.45	44.75	33.07	23.8	5.74
12/12/2012	40.51	72.79	42.71	66.01	70.51	27.22	144.8	29.78	43.48	10.74	54.19	93.34	34.85	25.65	35.06	35.68	59.39	43.12	41.16	37.75	129.19	61.9	76.19	59.24	61.73	77.81	82.56	62.89	70.13	8.65	35.62	133.96	34.02	38.17	57.67	357.56	75.47	10.61	65.82	28.84	12.18	78.61	126.62	24.53	200.67	44.47	33.21	23.66	5.67
12/13/2012	39.8	73.03	42.85	65.32	69.56	27.15	144	29.73	42.94	10.77	53.42	92.57	34.24	25.5	35.01	35.56	59.27	43.34	40.85	37.47	127.76	61.38	76.09	59.02	61.96	77.4	82.95	62.61	69.73	8.59	35.37	132.48	33.92	37.78	57.72	359.32	74.32	10.54	65.66	28.58	14.12	78.47	126.82	24.75	200.72	44.55	32.79	23.41	5.63
12/14/2012	39.85	72.59	43.36	65.35	70.21	27.09	144.1	29.42	42.84	10.74	53.23	91.61	33.94	25.56	34.54	35.22	59.37	43.16	40.18	37.32	127.91	61.22	76.67	58.49	61.04	77.02	82.55	62.54	69.25	8.74	35.37	132.6	34	37.45	56.65	357.68	74.02	10.58	65.95	28.29	12.05	77.72	126.99	24.72	201.53	44.25	32.73	23.06	5.67
12/17/2012	40.74	73.05	43.78	65.2	71.33	27.39	145.46	29.98	43.53	10.9	54.09	93.27	34.95	25.79	35.08	35.45	60.19	43.98	40.79	37.44	130.12	62.49	76.9	60.03	61	77.46	83.36	63.76	69.76	8.75	36.21	133.19	34.09	38.02	57.27	363.4	74.65	11	66.33	29.15	12.27	78.73	128.82	25.4	205.29	44.2	32.8	23.37	5.74
12/18/2012	41.39	72.9	43.91	65.93	71.12	28.08	145.86	30.27	43.91	11.05	54.63	93.35	35.5	26.08	35.52	35.24	61.79	44.37	41.35	37.73	131.94	63.52	76.8	60.57	62.95	80.16	84.47	64.69	69.89	8.91	36.09	133.45	34.76	37.75	57.82	360.07	75.52	11.36	66.95	29.64	12.12	78.84	128.47	26.02	206.67	44.2	33.02	23.5	5.79
12/19/2012	40.59	72.03	43.65	65.34	70.4	27.89	146.98	30.05	43.51	10.91	54.38	92.58	34.89	26.15	35.43	35.35	62.02	44.8	40.81	37.54	131.03	62.91	76.13	59.97	63.58	79.88	83.77	64.85	69.57	8.64	36.07	133.4	34.73	37.28	56.79	359.48	75.51	11.19	66.4	29.51	11.9	78.53	128.81	25.87	205.81	44.57	32.57	23.25	5.74
12/20/2012	41.36	71.68	43.8	65.55	69.02	28.03	148.02	31.17	43.6	11.02	54.7	93.09	35.53	26.69	35.23	35.61	62.05	44.92	41.12	37.65	132.3	63.51	77.26	61.51	63.36	79.97	85.05	65.01	70.45	8.7	36.24	135.57	34.97	37.13	57.4	356.02	76.2	11.52	67.8	29.64	11.97	79.13	129.41	26.2	209.29	45.46	32.57	23.43	5.81
12/21/2012	41.05	70.27	43.64	66.05	67.42	27.78	146.31	31.05	43.45	10.9	53.81	91.95	34.74	26.73	34.79	35.07	61.66	44.42	40.31	37.34	131.38	62.67	76.77	61.31	62.29	80	84.28	64.95	69.54	8.57	36.02	136.65	34.77	37.05	57.65	358.28	76.17	11.29	67.25	29.45	11.67	78.86	128.33	25.8	206.75	44.8	32.56	23.34	5.82
12/24/2012	41.07	70.78	43.46	65.47	66.94	27.74	146.62	30.89	43.2	10.8	53.78	92.22	35.2	26.9	34.82	35	61.93	44.15	40.33	37.45	131.1	62.89	77	61.07	62.16	78.68	85.26	64.71	69.55	8.62	35.78	136.52	34.76	37.29	57.53	355.2	75.97	11.25	66.97	29.24	11.57	78.56	128.41	25.74	207.22	45.02	32.46	23.42	5.78
12/26/2012	40.89	70.6	43.12	65.06	66.29	27.47	145.05	30.71	42.79	10.77	53.5	91.17	35.35	26.73	34.84	34.83	61.67	43.48	40.27	36.97	129.66	62.47	76.29	61.15	61.81	78.24	85.75	64.52	69.14	8.73	35.14	135.06	34.76	36.87	57.13	351.09	76.02	11.54	66.19	29.21	11.47	78.02	126.63	25.62	205.34	44.91	32.35	23.08	5.7
12/27/2012	40.64	71.34	43.23	65.05	66.22	27.49	144.38	30.59	42.64	10.64	53.01	91.18	34.97	26.99	34.51	34.66	61.7	43.26	40.13	37.31	128.83	62.57	76.29	60.48	61.86	78.24	84.8	64.6	68.4	8.62	34.95	135.78	34.89	36.8	56.69	353.1	75.83	11.47	66.53	29.06	11.51	78.28	126.3	25.65	206.07	44.64	32.14	22.73	5.7
12/28/2012	39.83	71.51	42.82	64.42	65.66	27.06	144.02	30.32	42.21	10.51	52.25	90.13	34.58	26.76	34.3	34.47	60.89	42.73	39.86	37.08	127.74	62.19	75.89	59.89	61.84	77.05	82.93	63.59	68.16	8.5	34.63	133.98	34.4	36.74	56.67	348.57	74.69	11.36	65.59	28.85	11.29	77.34	124.66	25.42	204.51	44.29	31.9	22.69	5.58
12/31/2012	40.94	72.35	43.18	65.5	66.5	27.39	144.76	30.72	42.68	10.7	53.12	91.73	35.3	27.06	34.7	34.65	62.12	43.09	40.17	37.57	130.15	62.63	77.27	60.92	63.07	78.5	84.02	64.7	69.32	8.68	35.12	135.59	34.92	37.13	57.48	354.43	75.36	11.61	66.66	29.11	11.85	78.19	125.7	25.7	206.71	44.75	32.59	22.88	5.73
01/02/2013	41.88	72.49	43.49	32.05	69.06	28.67	149.04	31.32	43.65	11	54.07	94.04	36.48	27.37	35.48	35.5	64.3	43.94	41.16	38.65	134.85	65.28	79.05	60.92	64.61	80.74	85.86	68.08	70.63	8.99	35.77	136.03	35.48	38	58.75	356.88	77.07	12.03	67.65	30.07	11.81	79.45	129.97	26.88	212.77	46.05	32.71	23.59	5.89
01/03/2013	42.03	72.49	43.4	33.27	68.81	28.44	150.24	31.19	43.62	10.94	52.7	96.53	36.18	27.46	35.39	35.34	63.88	44.76	41.58	38.47	133.91	65.17	77.12	58.93	63.6	81.82	85.56	67.21	70.98	9.07	35.59	136.78	35.73	38.11	59	356.14	77.47	11.96	67.78	29.92	11.99	80.39	129.79	26.58	213.35	46.44	33.24	23.48	5.95
01/04/2013	42.86	73.62	43.69	33.07	69.19	29.22	151.1	31.19	43.55	11.2	52.04	97.87	36.3	27.45	35.93	35.25	64.63	45.38	42.2	38.92	137.1	65.95	77.05	59.29	64.29	83.2	86.71	66.94	71.64	9.26	35.94	136.37	36.44	38.14	59.61	360.85	77.69	12.11	68.43	30.2	12.11	80.35	131.47	27.29	218.03	46.5	33.35	23.48	5.92
01/07/2013	42.55	73.37	43.83	33.34	68.89	28.01	154.41	30.8	43.37	10.85	51.84	98.34	35.93	27.53	35.17	35.78	64.95	46.35	41.74	38.59	137.3	65.25	76.96	59.74	63.58	80.35	86.63	67.03	71.96	9.1	35.11	136.51	36.68	37.49	59.86	356.17	76.13	12.09	68.5	30.04	12.21	80.62	130.53	26.89	217.63	46.09	33.4	23.51	5.98
01/08/2013	42.21	72.17	43.77	33.35	69.29	28.34	155.21	30.94	43.15	10.85	52.44	98.86	35.65	27.43	35.24	35.41	63.77	46	41.83	38.54	137.15	63.98	77.27	60.07	64.79	79.91	86.79	66.69	71.7	9.1	35.18	136.09	35.97	37.33	60.2	348.25	74.13	11.98	68.43	29.83	11.82	81.34	132.18	26.52	214.26	45.41	33.49	23.62	6.12
01/09/2013	43.35	72.39	43.77	33.57	69.78	28.48	155.57	31.08	43.16	10.9	52.5	100.7	35.76	27.54	35.44	35.52	64.12	46.31	42.23	38.75	138.15	64.27	77.73	62.05	64.37	79.6	87.96	67.51	72.09	9.08	35.43	136.64	36.2	37.42	60.26	349.6	76.76	11.43	68.39	30.04	11.59	81.55	131.37	26.61	214.82	45.61	33.68	23.45	6.28
01/10/2013	43.67	71.76	43.89	33.85	69.17	28.34	154.83	31.48	43.55	11.09	53.37	103.38	35.8	27.45	36.09	35.69	64.17	45.97	42.58	38.79	138.75	65	78.67	62.24	64.9	80.71	87.88	67.85	71.92	8.97	35.7	137.09	36.05	37.61	60.79	346.5	77.09	11.78	68.43	30.54	12.21	81.68	134.01	26.83	218.75	45.61	34.09	23.31	6.3
01/11/2013	43.43	72.29	43.84	33.37	69.88	28.34	155.53	31.46	43.24	11.11	52.93	103.19	35.23	27.25	36.19	35.59	63.97	46.84	42.96	38.77	139.65	65.07	78.78	61.75	64.58	80.57	88.37	68.37	72.28	8.94	35.53	136.16	35.86	38.35	61.24	346.23	75.16	11.63	68.95	30.31	14.21	81.76	135.66	26.78	221.01	45.4	34.13	23.32	6.36
01/14/2013	43.54	72.58	44.29	33.36	69.86	28.56	156.22	31.47	43.24	11.03	52.95	103.89	35.05	27.4	36.92	35.41	64.63	46.43	42.93	38.6	139.81	65.3	78.7	62.44	66.05	80.33	87.99	68.18	72.39	8.92	35.75	136.81	35.96	37.93	61.21	344.99	76.55	11.47	68.03	30.26	14.48	82.3	135.58	26.72	222.19	45.59	34.22	23.13	6.32
01/15/2013	43.24	73.64	45.07	33.02	70.25	28.42	155.15	31.69	43.16	11	53.03	104.49	34.84	27.56	36.78	35.39	65.1	46.7	42.91	38.53	140.67	64.88	79.32	63.01	65.84	80.4	87.7	68.35	72.7	8.92	36.07	138.37	35.96	37.83	60.76	350.9	76.94	11.55	67.04	30.32	14.42	82.7	135.6	26.78	223.25	45.77	34.3	23.19	6.51
01/16/2013	43.05	73.36	45.02	32.7	69.89	28.39	156.43	31.37	43.12	10.95	51.61	104.71	35.54	27.78	36.3	35.26	64.61	46.98	42.78	38.5	140.04	64.25	78.7	61.85	64.9	80.83	87.29	68.26	72.36	8.88	36.12	137.93	35.85	37.68	60.62	349.33	74.34	11.78	66.52	30.31	14.67	83	135.57	26.04	222.24	45.51	34.33	22.97	6.45
01/17/2013	43.87	73.42	45.52	32.78	69.89	28.78	156.11	31.37	43.2	11.07	51.44	104.92	35.21	27.7	37.18	35.47	65.26	47.04	43.09	39.15	141.15	65.4	78.87	62.42	67.04	81.32	88.42	67.83	72.4	8.94	36.39	138.58	35.98	37.75	60.74	348.63	75.26	11.28	67.19	30.89	14.62	82.86	135.88	26.44	232	46.31	34.27	23.08	6.61
01/18/2013	44.15	73.75	45.85	32.74	70.11	28.64	155.8	31.7	43.51	11.14	51.47	104.98	35.09	27.59	37.29	35.49	64.44	46.64	43.21	39.36	142.42	65.9	79.35	62.75	67.55	81.82	88.69	67.57	72.65	9	36.98	138.56	35.93	37.91	59.78	349.6	75.04	11.14	67.05	31.04	14.88	83.94	133.39	26.53	233.93	46.65	34.46	23.18	6.7
01/22/2013	44.64	74.08	45.62	32.9	70.46	29.11	157.08	32.06	44.02	11.31	52.64	105.75	35.91	27.55	38.53	35.82	64.33	47.18	44.2	39.83	143.1	66.53	79.25	63.8	68.05	82.58	89.4	67.81	73.08	9.2	37.44	139.15	35.8	38.27	59.4	353.37	74.16	11.35	66.95	30.85	15.39	83.74	133.39	26.98	236.96	46.54	34.85	23.45	6.86
01/23/2013	44.3	74.75	46.18	32.81	71.25	28.66	157.37	31.85	44.1	11.21	53.13	104.65	36.46	27.93	37.95	35.63	64.67	46.65	43.83	39.7	143.18	66.43	78.97	64.83	67.47	82.06	88.44	67.66	72.76	9.15	37.21	138.96	35.99	38.34	58.93	356.53	74.29	11.42	66.59	30.76	15.4	83.68	132.74	26.93	235.99	46.52	34.9	23.39	6.86
01/24/2013	44.66	75.01	45.72	32.8	71.34	29.03	157.53	31.97	44.19	11.09	53.61	106.69	36.6	27.84	38.2	35.37	62.11	46.39	43.57	41.1	144.48	66.88	79.63	65.69	69.27	83.24	88.23	67.75	72.98	9.04	37	138.34	35.94	38.59	59.3	357.57	75.32	11.53	67.78	30.91	15.34	83.82	132.89	27.01	236.33	46.52	35.81	23.53	6.84
01/25/2013	45.29	75.25	45.03	32.79	72.21	28.97	158.05	32.17	44.46	11.09	53.48	107.21	36.7	27.99	38.62	35.98	62.43	46.61	43.91	41.07	144.93	67.38	79.9	66.17	69.99	84.15	88.36	67.7	73.34	9.03	37.1	138.42	36	37.4	59.5	365.36	75.03	11.62	68	30.87	15.78	84.59	134.48	27.08	236.42	46.61	36.69	23.47	6.86
01/28/2013	45.18	75.94	45.11	33	72.1	28.64	157.24	31.99	44.49	10.85	52.99	106.29	37.3	27.84	38.84	35.68	63.16	47.07	43.53	40.99	145.07	66.79	78.88	66.06	70.22	83.73	88.01	67.32	73.19	8.9	37.31	137.64	36.01	37.79	59.07	369.52	74	11.48	67.43	31	16.06	84.06	136.01	27.09	234.86	46.1	36.41	23.33	6.86
01/29/2013	44.64	74.57	45.54	33.33	71.7	28.62	155.98	32.42	45.02	10.7	53.35	106.04	37.82	28.03	38.83	35.83	63.19	46.36	43.82	41.29	146.5	67.39	78.62	65.95	70.41	85.38	88.88	67.78	73.47	8.88	37.57	137.92	36.14	38.52	59.45	361.95	73.65	11.49	67.35	30.93	15.99	84.28	137.91	27.28	238.01	46.22	36.54	23.47	7.1
01/30/2013	44.4	73.53	45.58	33.22	72.34	28.69	153.45	32.43	45.11	10.88	52.46	105.6	37.67	27.6	38.47	36.31	62.49	46.06	44.21	40.92	144.6	66.86	76.95	65.39	69.35	84.36	87.99	67.79	73.21	8.8	37.25	135.64	38.44	38.46	59.33	364.85	74.59	11.38	67.9	30.56	15.9	84.12	137.32	27.31	237.4	45.93	36.62	23.2	7.31
01/31/2013	44.78	73.52	45.37	33.88	71.89	28.53	157.6	32.44	45.29	10.84	53.06	105.01	37.83	27.28	38.24	36.95	61.31	46.13	43.9	40.99	143.93	66.32	76.15	64.82	69.28	83.76	87.43	67.57	72.5	8.84	37.36	129.79	38.51	38.28	58.81	369.7	73.87	11.32	67.84	30.28	16.26	84.04	136.88	27.16	236.28	44.52	36.14	23.57	7.47
02/01/2013	45.29	73.66	46.53	33.87	73.8	28.67	156.75	32.68	45.24	11.05	53.06	106.85	38.86	27.39	39	37.39	61.75	46.57	44.84	41.47	144.61	67.15	76.65	65.32	69.95	85.36	88.73	68.47	72.9	9	37.66	126.11	38.71	38.41	59.91	374.88	74.87	11.71	68.77	31.12	16.11	85.15	139.77	27.35	236.89	45.59	36.91	23.58	7.64
02/04/2013	44.26	72.23	46.04	33.5	72.82	28.44	154.9	32.52	45	10.92	52.85	105.07	38.19	27.6	38.16	37.7	61.6	46.51	43.93	40.78	143.07	65.31	76.46	64.82	69.13	83.57	87.14	67.5	72.11	8.86	37.55	125.93	38.37	38.07	59.41	367.05	75.21	11.48	68.31	30.52	15.76	85.16	138.75	27.19	234.48	44.95	36.52	23.44	7.45
02/05/2013	45	73.27	46.28	33.84	73.36	29.38	155.75	32.62	44.85	10.99	53.49	106.7	38.75	27.15	38.58	37.96	62.27	46.86	44.31	40.9	144.94	66.28	76.73	65.84	69.9	85.24	87.49	68.89	72.12	8.94	37.52	126.37	38.76	38.05	60.66	368.77	75.89	11.88	68.95	31.02	15.93	87.67	140.13	27.39	238.86	45.54	36.51	23.51	7.67
02/06/2013	45.09	72.9	46.47	34.1	72.42	30.37	155.15	32.78	44.58	11.06	51.18	108.53	38.75	27.55	38.81	38.14	62.03	47.42	44.31	41.36	145.64	66.61	75.95	65.41	69.99	84.91	87.5	69.55	72.78	8.96	37.58	128.49	39.19	38.54	60.56	369	76.29	11.93	69.27	30.86	15.91	87.88	140.56	27.65	238.8	45.33	36.55	23.56	7.66
02/07/2013	45.01	77.14	46.4	34.39	72.95	30.28	153.74	32.74	44.5	11.11	50.18	106.18	38.64	27.57	38.39	38.01	61.58	47.8	45.06	41.14	146.25	66.13	75.89	65.7	69.57	83.74	87.36	69.49	72.47	8.9	37.73	126.99	39.1	38.99	62.14	379.85	77.43	11.84	68.53	30.67	15.58	87.9	139.63	27.81	236.82	45.21	36.49	22.36	7.64
02/08/2013	45.08	78.9	46.89	34.41	73.31	30.22	154.08	32.61	44.57	11.07	50.35	107.63	38.79	28.57	38.56	37.97	62.66	48.67	45.14	41.46	146.45	66.49	77.06	66.28	69.95	84.65	88.35	70.44	72.62	8.94	37.8	128.84	39.25	39.18	61.8	385.89	76.56	11.76	69	30.65	15.29	88.25	140.2	27.9	238.16	45.36	37.03	21.98	7.7
02/11/2013	44.6	78.39	46.76	34.26	73.07	30.28	153.42	32.84	44.73	11.2	50.26	107.42	39.45	28.92	38.48	37.88	62.76	48.8	45.25	41.51	145.57	66.49	76.38	66.01	69.91	83.81	88.42	70.41	72.73	8.87	37.86	129.78	39.21	39.04	61.98	385.23	75.87	11.86	68.73	30.63	15.71	88.31	140.16	27.93	239.45	45.14	36.93	22.27	7.63
02/12/2013	44.62	78.6	46.96	34.3	73.37	30.81	152.32	33.15	44.9	11.31	49.5	107.14	38.63	29.16	41.05	37.82	62.7	48.86	45.61	41.82	145.75	67.49	75.59	66.01	70.53	84.18	88.83	70.4	72.79	9.03	38.01	130.83	39.43	39.22	62.2	382.09	75.99	12.245	68.68	30.6	15.43	88.55	142.25	27.9	238.86	44.89	36.52	22.32	7.59
02/13/2013	44.75	78.97	46.64	34.46	73.56	31.16	152.32	33.28	44.93	11.34	48.65	107.02	38.87	28.9	41.39	38.54	66.15	49.52	45.88	42	146.47	67.89	74	63	71.05	84.33	88.78	70.11	72.36	9.1	38.1	130.23	39.61	39.41	62.1	379.73	74.78	12.17	68.15	30.52	15.12	88.47	142.55	28.17	242.52	45.2	36.12	22.42	7.45
02/14/2013	44.58	78.84	46.77	34.7	73.13	31.4	152.37	33.14	44.77	11.21	48.83	107.66	39.21	28.97	42.01	38.82	65.41	48.71	45.88	41.91	147.34	69.04	73.48	63.29	71.41	80.33	88.69	70.1	71.56	9.29	37.85	130.05	39.69	39.15	62.34	373.61	74.93	12.13	68.17	30.36	15.71	88.39	144.43	28.1	245.57	45.21	36.58	22.5	7.53
02/15/2013	42.25	79	46.6	35.08	74.16	32.57	155.41	33.13	45.13	11.17	49.34	108.02	38.35	29.12	41.84	38.87	65.42	48.98	45.85	41.91	146.51	68.77	75.18	62.7	71.97	76.85	88.23	70.42	71.62	9.32	37.9	130.26	39.73	39.17	61.69	373.7	75.03	12.03	68.17	30.27	16.87	88.49	144.56	27.99	242.95	45.54	36.58	22.55	7.54
02/19/2013	43.01	80.72	47.22	34.82	75.4	33.08	154.94	33.24	45.56	11.37	49.53	109.08	38.6	29.58	42.21	38.85	65.84	50.3	46.74	42.43	148.62	69.03	74.62	62.77	72.4	77.3	88.7	70.89	71.92	9.06	38.07	130.42	40.07	39.75	62.28	375.21	74.65	12.19	68.32	30.37	17.33	88.57	146.08	28.24	244.12	45.09	36.94	22.78	7.5
02/20/2013	42.24	79.5	46.61	34.52	75	32.5	152.77	33.46	45.57	11.37	49.82	108.08	37.57	29.7	41.29	38.66	64.06	49.25	46.41	41.7	145.42	67.95	73.95	62.58	70.37	75.48	87.61	69.49	71.86	8.76	37.81	129.69	39.64	39.53	61.91	379.96	74.78	11.8	67.54	30	17.25	87.42	143.08	27.86	239.12	44.53	36.69	22.88	7.29
02/21/2013	41.63	79.06	46.48	34.26	73.85	32.11	152.05	33.18	45.36	11.06	49.58	105.87	37.28	29.58	41.01	38.45	64.13	49.64	46.47	41.49	143.13	67.25	73.78	62.71	69.46	75.11	85.67	69.28	71.43	8.66	37.7	127.7	39.31	39.45	61.54	377.56	76.01	11.42	66.42	30.04	17.41	86.83	140.84	27.32	236.22	44.06	36.69	22.75	7.26
02/22/2013	41.8	79.21	46.95	34.55	74.8	32.1	154.02	33.58	46.18	11.23	50.07	107.92	38.45	29.83	41.64	38.73	65	50.8	46.74	42.24	146.37	67.93	74.52	61.92	70.63	75.4	86.09	70.8	72.12	8.64	37.98	128.83	39.6	39.82	62.57	385.2	76.66	11.44	67	30.58	17.02	87.91	143.24	27.63	240.87	44.34	36.9	22.8	7.37
02/25/2013	41.29	78.36	46.18	34.27	73.91	31.7	155.43	33.12	45.68	10.9	48.88	106.42	37.06	29.45	40.47	38.01	63.4	49.55	45.36	41.04	142.46	66.25	73.66	61.46	68.41	73.25	84.23	69.17	70.58	8.42	37.73	126.33	38.8	39.24	62.02	378.54	75.03	11.03	67.1	29.89	17	86.85	139.96	26.82	236.5	43.46	36.34	22.43	7.23
02/26/2013	40.97	77.15	46.57	34.06	73.83	31.83	155.64	33.35	46.33	10.95	48.81	107.05	37.69	29.5	40.65	38.39	63.86	49.99	45.56	41.49	143.56	66.62	75.51	61.83	70.11	73.56	84.34	70.09	70.88	8.41	37.85	126.53	39.82	39.43	61.92	376.15	75.65	11.13	66.77	30.08	16.46	86.86	139.5	27.07	236.15	43.81	36.39	22.58	7.31
02/27/2013	41.73	77.3	47.03	34.26	74.41	32	157.75	33.47	46.66	11.64	49.93	108.49	37.77	29.52	41.04	38.67	65.22	51.44	46.05	41.99	146.04	68.11	77.4	62.46	71.35	74.38	85.56	70.68	71.24	8.54	38.37	125.94	40.72	39.37	62.5	376.79	77.36	11.3	67.31	30.39	16.6	88.17	141.82	27.4	241.07	44.31	37.1	22.88	7.33
02/28/2013	41.48	76.34	47.2	33.79	74.36	31.86	158.69	33.79	46.79	11.62	49.95	108.42	38.01	29.62	41.99	38.48	65.08	51.55	46.02	41.83	146.23	68.63	77.6	62.18	71.53	74.27	86.34	70.86	71.14	8.52	38.17	124.83	40.85	39.45	62.15	380.15	76.9	11.23	67.6	30.36	16.41	88.06	141.25	27.14	239.75	44.41	36.97	22.95	7.39
03/01/2013	41.93	76.37	47.98	33.6	74.82	31.97	158.58	33.89	46.71	11.93	50.19	108.6	37.85	29.76	41.82	38.26	64.29	52.4	46.35	41.49	146.02	68.08	78.13	61.88	71.67	73.75	86.34	71.71	71.01	8.44	38.86	126.21	40.88	39.57	62.37	378.14	77.28	11.34	68.9	30.66	17.16	88.75	140.83	27.2	236.83	44.22	37.15	22.91	7.37
03/04/2013	42.03	77.02	48.25	34.31	75.24	32.02	158.93	34.09	47.46	12.02	50.21	109.74	38.07	29.95	41.92	38.33	63.59	54.53	46.54	41.7	147.03	68.87	78.86	61.82	72.42	72.73	86.34	71.97	71.85	8.35	39.48	126.65	41.13	40.27	62.89	380.66	77.09	11.41	69.18	31.13	17.77	88.66	142.33	27.58	241.27	43.99	36.94	22.84	7.36
03/05/2013	42.66	76.95	48.27	34.67	76.92	32.21	158.96	34.29	47.66	12.18	51.01	111.35	38.25	30.36	42.6	38.79	63.56	55.85	47.21	42.22	149.15	70.27	78.65	62.27	73.17	72.85	86.9	72.58	72.52	8.35	40.11	126.74	41.8	40.24	64.12	382.32	78.66	11.55	70.24	30.41	18.4	89.19	145.07	27.84	244.39	44.19	37.57	23.09	7.38
03/06/2013	43.24	76.18	48.48	34.27	77.41	32.32	159.61	34.06	47.66	12.36	51.1	111.47	38.45	30.46	42.34	38.39	64.63	55.68	47.33	42.21	150.01	70.51	77.5	62.52	73.28	73.55	86.71	72.79	72.29	8.57	40.32	126.23	41.7	40.06	64.65	376.55	79.08	11.92	69.97	30.67	18.75	88.12	146.2	27.75	249.57	44.27	37.76	23.13	7.52
03/07/2013	43.25	76.22	48.08	34.43	77.57	32.57	158.48	34.05	47.39	12.32	51.57	109.59	39.01	30.22	42.58	38.42	64.21	56.03	47.29	42.05	150.19	70.74	77.56	62.7	73.14	75.65	87.85	72.52	72.25	8.64	40.48	124.75	41.78	39.56	64.56	381.52	81.05	12.26	69.29	31.12	19.26	88.24	146.2	28.01	248.47	44.46	37.53	23.24	7.43
03/08/2013	43.03	76.84	48.48	34.68	78.35	32.54	157.85	33.89	47.49	12.33	50.14	109.45	39.58	30.41	42.84	38.76	65.61	57.5	47.42	42.42	151.17	72.09	77.14	63.03	73.09	75.65	89.1	73.24	71.97	8.61	40.85	124.08	42.16	40.11	64.7	385.25	81.23	12.07	69.89	31.4	20.17	88.84	146.84	28.52	248.27	44.85	37.4	23.71	7.49
03/11/2013	42.81	77.53	48.55	34.93	78.3	32.46	157.82	33.93	47.38	12.51	51.05	110.49	39.47	30.22	43.57	38.88	65.42	57.11	47.75	42.44	150.79	72.21	76.9	63.49	72.97	75.51	88.83	73.13	72.29	8.67	41.43	124.02	42.63	40.36	65.5	388.33	82.94	12.15	69.97	31.78	20.08	89.61	147.96	28.63	247.87	45.04	37.52	23.74	7.5
03/12/2013	42.62	77.36	48.65	34.98	78.02	32.56	156.81	33.82	47.29	12.55	50.75	110.08	39.11	30.07	43.82	38.74	64.9	57.03	47.71	42.33	150.04	71.92	76.03	64.14	72.8	75.27	88.91	72.66	72.03	8.62	41.02	125.73	42.88	40.13	65.29	388.87	84.16	12.01	69.28	31.37	20.29	90.14	148.15	28.61	249.44	45.09	38.22	23.71	7.59
03/13/2013	43	78.77	48.86	35.01	77.93	32.93	156.89	34	47.44	12.64	50.64	109.66	38.89	30.07	43.72	39.17	64.98	59.46	47.93	42.56	154.49	73.35	76.12	64.84	72.88	75.28	89	72.9	71.82	8.54	41.15	126.78	43.01	40.14	65.3	392.04	84.75	12.06	69.63	31.57	20.96	91.07	148.84	28.87	253.7	45.78	38.49	23.78	7.53
03/14/2013	43.32	77.67	49.29	35.14	78.26	32.91	157.83	34.22	47.68	12.57	50.66	109.35	39.02	30.85	44.21	39.52	65.56	59.55	48.2	42.78	155.18	74.46	76.41	65.18	73.95	75.48	89.9	73.25	71.51	8.55	41.11	129.21	43.58	40	65.38	389.65	84.62	12.11	70.06	31.73	21.5	92.5	150.09	28.99	256.04	46.02	38.48	23.96	7.52
03/15/2013	43.01	79.57	48.89	34.14	76.6	33	157.84	34.39	47.9	12.5	51.08	108.98	38.97	30.74	44.04	39.64	63.21	59.24	47.98	42.81	154.41	74.33	75.56	64.98	73.64	75.68	90.17	72.39	71.41	8.63	41.27	128.37	43.27	40.26	66.09	391.89	86.43	12.57	69.41	30.98	21.45	92.3	149.9	28.85	256.74	46.01	38.96	24.04	7.39
03/18/2013	42.55	80.7	48.3	33.46	76.81	32.69	156.57	34.15	47.69	12.39	50.22	108.5	38.6	30.42	43.97	39.59	62.44	60.58	47.86	42.61	153.74	74.17	75.05	64.55	73.12	75.72	88.92	72.47	70.91	8.56	40.92	126.75	43.4	40.22	65.78	391.47	85.18	12.56	68.9	30.75	22.13	91.85	148.19	28.36	255.25	45.81	38.88	23.91	7.32
03/19/2013	42	80.07	50.06	33.54	76.18	32.7	156.74	34.3	47.7	12.45	49.81	108.62	38.38	30.28	44.38	39.9	62.61	60.92	47.64	42.76	151.86	73.97	74.53	64.31	73.44	74.66	88.21	72.35	71	8.48	41.23	126.19	42.9	40.41	65.13	390.41	85.51	12.71	69.37	30.79	22.25	91.74	147.88	28.21	253.18	45.99	39.34	23.88	7.27
03/20/2013	42.7	80.22	50.24	33.81	76.49	33.01	156.2	34.52	48.06	12.68	50.72	110.72	38.3	30.37	44.54	40.29	62.2	63	47.93	42.86	153.95	74.88	75.32	64.02	74.67	75.37	88.84	73.16	71.03	8.54	41.64	126.53	43.1	40.69	66	396	85.37	12.78	69.92	30.97	23.07	92.99	149.12	28.26	258.7	46.21	39.87	24.34	7.45
03/21/2013	41.65	80.03	49.79	33.48	74.3	32.61	156.5	34.21	47.63	12.42	51.06	110.42	37.8	30.11	43.85	40.23	62.19	61.85	47.8	42.3	150.44	73.64	76.29	63.63	73.14	74.15	87.1	72.75	71.34	8.45	41.52	125.45	42.76	40.61	65.41	393.26	84.33	12.57	70.06	30.64	22.46	91.93	147.14	27.85	253	45.85	39.71	24.3	7.37
03/22/2013	41.08	79.8	49.78	33.63	73.79	32.7	157.25	34.23	47.75	12.445	51.72	111.56	37.6898	29.89	44.01	40.41	61.02	62.79	48.13	42.63	151.01	73.595	76.56	64.03	73.51	74.35	87.43	73.06	71.43	8.44	41.635	126.59	42.89	40.6538	66.07	395.33	84.72	12.53	70.805	30.715	22.72	92.55	148.27	28.19	252.71	45.77	40.3424	24.45	7.415
03/25/2013	41.13	80.53	50.59	33.8	73.41	32.57	157.62	34.24	47.66	12.3	51.52	110.8	37.7	30.07	44	40.45	61.82	62.32	48.48	42.39	151.54	73.47	76.26	64.11	73.09	74.63	87.47	72.6	71.43	8.42	41.69	126.52	42.85	40.87	66.1	393.33	84.85	12.4	70.8	30.82	23.2	92.43	148.47	28.19	251.82	46.07	40.26	24.67	7.32
03/26/2013	41.82	81.6	50.72	34.35	74.54	32.83	157.94	34.6	48.03	12.39	52.49	111.76	38.44	30.55	44.06	40.72	62.01	62.79	48.65	42.69	151.56	73.69	75.89	64.76	73.26	74.4	87.92	73.19	71.49	8.42	42.1	127.09	42.91	40.95	67.17	394.04	86.62	12.28	71.46	31.21	22.7	93.91	150.72	28.31	258.41	46.48	40.68	24.58	7.44
03/27/2013	42.09	81.64	50.71	34.61	74.88	32.97	159.71	34.61	48.15	12.54	51.91	111.63	38.25	30.47	44.4	40.95	61.75	63.29	48.67	42.8	151.33	73.05	76.86	65.61	73.56	75.93	86.28	73.15	70.86	8.49	42.09	126.64	42.79	41.03	67.15	393.94	86.2	12.23	71.88	31.28	22.15	95.16	149.57	27.9	256.57	47.34	40.78	24.65	7.65
03/28/2013	41.97	82.65	51.45	35.32	75.97	33.73	161.89	35.02	48.63	12.57	52.02	111.63	38.82	30.66	45.01	41.31	62.52	63.96	49.07	43.36	153.57	73.65	76.92	66.23	73.57	77.16	87.12	74.65	70.98	8.52	42.69	126.67	43.07	41.44	67.46	396.77	85.85	12.18	72.64	31.39	22.15	95.61	150.81	27.99	256.88	47.58	41.19	24.84	7.81
04/01/2013	40.93	82.34	51.64	35.31	75.85	33.69	160.37	34.93	48.5	12.51	52.15	112.58	38.23	30.83	44.98	41.23	61.3	63.6	49.28	42.56	152.05	72.87	77.75	67.44	71.35	76.71	85.51	73.52	70.87	8.39	42.28	128.09	42.39	41.27	67.26	393.19	85.25	12.15	72.3	30.89	21.68	95.71	149.69	27.87	252.96	47.3	41.14	24.43	7.8
04/02/2013	40.66	82.83	52.41	36.12	76.67	34.11	159.84	35.16	48.34	12.51	52.9	114.79	39	30.71	45.3	41.35	61.16	59.26	49.81	42.2	152.38	73.43	78.73	68.46	70.73	76.16	85.01	73.71	70.67	8.3	42.28	128.14	42.2	41.37	67.64	400.99	84.09	12.15	72.21	30.66	21.64	96.58	150.61	28.12	257.44	48.01	41.68	24.18	7.89
04/03/2013	40.52	82.12	51.69	36.32	76.6	33.23	158.41	34.81	48.1	12.46	52.7	113.85	37.84	30.88	45.01	41.01	60.26	57.82	49.38	41.4	149.59	71.81	78.02	68.15	67.5	74.85	84.28	73.32	70.21	8.27	41.63	128	41.57	41.11	66.25	393.98	84.36	11.81	71.36	30.17	21.65	96.41	145.99	27.43	248.23	46.97	41.07	23.94	7.75
04/04/2013	41.41	82.2	51.82	36.65	76.61	33.59	158.02	34.83	48.66	12.53	51.5	114.42	37.69	31.43	45.37	41.1	61.05	59.87	49.51	41.44	149.6	72	78.58	68.49	69.03	75	85.37	73.23	70.61	8.22	42	132.22	41.82	41.4	66.73	401.83	84.95	11.94	71.12	30.61	25.13	96.56	149.23	27.47	251.11	47.14	40.78	23.88	7.92
04/05/2013	41.54	80.95	52.08	36.31	76.25	33.17	155.35	34.79	48.71	12.43	49.49	112.51	38.62	31.6	45.01	40.95	61.77	59.37	49.32	40.99	147.74	71.48	77.82	67.99	68.99	74.2	85.13	72.05	70.59	8.24	42.12	133.44	41.51	41.47	65.3	397.2	86.17	11.97	70.5	30.1	25.45	96.11	148.07	27.36	245.79	46.99	40.61	23.42	7.86
04/08/2013	41.66	80.63	52.63	36.55	76.55	33.32	155.05	35.08	49.23	12.59	49.6	112.7	40.09	31.72	45.77	41.38	62.19	60.21	50.11	40.91	150.34	72.33	79	67.72	68.99	74.64	85.65	73.04	71.65	8.39	42.84	133.03	42.46	41.84	65.6	395.36	86.75	12.21	70.11	30.38	25.96	95.46	149.47	27.5	249.38	47.27	40.73	23.5	7.81
04/09/2013	41.65	78.71	52.92	36.66	76.21	32.73	154.32	34.93	49	12.64	49.75	113.7	39.63	31.66	45.64	41.3	61.92	59.05	49.73	40.77	151.01	72.81	79.29	68.48	68.32	75.49	86	73	71.42	8.39	42.94	133.5	43.07	41.64	65.22	384.03	87.21	12.25	70.53	30.9	25.74	96.04	151.74	27.71	254.04	47.42	40.83	23.51	7.82
04/10/2013	42.26	81.23	53.3	37.1	77.01	33.17	156.22	35.15	49.64	12.85	50.21	114.78	40.1	31.54	47.16	41.54	62.24	59.7	49.73	41.74	153.97	74.47	79.87	69.46	68.93	75.63	86.34	74.36	71.59	8.31	43.43	133.48	43.12	42.18	65.4	389.98	87.82	12.32	71.43	31.35	24.82	96.41	155.19	28.62	260.77	48.17	41.19	24.16	7.79
04/11/2013	43.86	83.01	53.81	37.27	77.78	32.98	158.51	35.34	49.93	12.93	49.81	116.17	40.44	31.69	47.5	42.39	61.93	59.38	50.28	41.19	155.51	75.28	80.32	70.06	69.54	76.52	87.24	74.77	72.09	8.32	43.45	134.7	43.42	42.3	65.74	392.83	88.53	12.27	71.87	31.24	24.11	96.65	156.01	28.65	264.14	48.13	41.3	24.9	7.67
04/12/2013	44.75	81.99	54.18	37.13	77.23	32.64	157.87	35.49	49.98	13.1	50.11	116.02	40.13	31.64	47.49	42.26	60.87	59.14	50.35	40.95	153.76	74.73	80.67	69.79	69.84	75.09	86.93	73.49	72.24	8.22	43.28	135.57	42.81	42.35	65.68	393.57	88.89	12.17	71.78	31.01	24.09	96.36	155.27	28.45	263.13	47.89	41.42	24.62	7.66
04/15/2013	43.04	80.27	54.04	36.13	75.24	31.52	155.93	34.56	49.07	12.69	48.97	114.03	38.58	31.34	46.53	41.84	59.24	56.63	49.09	39.75	148.02	71.93	79.43	68.28	67.02	72.62	84.86	71.5	70.89	8.04	42.25	132.47	41.25	41.23	64.1	384.87	86.77	11.98	70.42	30.1	22.94	94.84	150.21	27.33	253.86	46.39	40.75	23.71	7.47
04/16/2013	43.39	80.47	54.95	36.4	77.49	32.18	157.64	35.07	49.54	12.87	50.21	113.12	39.56	31.4	47.51	42.1	61.61	61.12	49.5	40.69	148.04	73.14	80.59	70.16	68.98	72.05	86.5	73.51	71.45	8.1	43.15	133.9	41.66	42.28	64.59	384.59	86.89	12.28	70.9	30.41	23.66	95.42	152.81	27.76	257.22	46.93	41.06	24.23	7.43
04/17/2013	42.19	79.82	55.06	37.28	76.7	32.07	157.1	34.74	49.37	12.64	49.16	112.98	38.56	31.02	46.72	41.76	60.24	59.84	49.07	40.26	145.71	71.3	79.78	69.03	69.5	71.45	85.78	72.26	70.43	7.96	42.95	131.19	40.78	41.92	64.13	381.93	86.69	11.7	70.23	30.02	23.38	94.55	147.82	27.19	251.03	46.58	40.81	24.33	7.28
04/18/2013	41.83	78.92	55.44	36.88	75.57	31.91	158.34	35.05	49.48	12.62	48.9	112.27	38.34	30.83	46.11	41.79	57.75	58.71	48.44	39.9	144.06	69.6	80.06	67.18	68.69	70.82	84.85	72.23	70.33	8.03	42.96	132.01	40.13	41.83	65.04	379.01	86.12	11.44	68.9	29.27	22.97	93.65	144.73	26.7	245.3	45.95	40.55	24.25	7.09
04/19/2013	42	79.93	55.92	37.2	74.74	32.18	160.07	35.82	49.94	12.87	49.39	113.74	38.88	31.12	46.66	41.95	58.82	60.35	48.97	40.2	145.81	72.18	81.05	68.71	69.05	68.84	85.71	72.78	71.24	8.08	44.05	133.07	40.81	42.01	67.24	378.43	87.96	11.66	69.09	29.69	23.25	94.56	146.83	26.99	250.16	46.43	41.15	24.51	7.27
04/22/2013	41.85	79.07	56.2	36.89	74.94	32.22	164.96	35.64	50.37	12.92	49.72	114.08	38.61	30.99	46.81	42.05	58.99	59.58	49.01	40.33	146.79	72.38	81.02	68.25	69.89	69.21	86.29	73.8	70.8	8.11	43.99	132.06	40.89	41.6	66.66	378.76	86.94	11.72	69.13	29.77	23.68	95.16	148.23	27.15	250.51	46.72	41.93	24.58	7.27
04/23/2013	42.61	80.55	56.3	37.21	76.3	32.55	166.42	35.91	50.64	13.15	50.67	114.09	40.62	31.02	47.28	42.16	59.12	61.14	49.8	40.82	149.03	73.64	81.9	69.33	73.36	70.46	85.18	73.98	71.58	8.12	44.23	131.89	41.29	41.16	67.45	383.62	88.18	12.07	69.85	29.97	24.13	95.84	151.79	27.54	259.48	46.98	42.3	24.51	7.35
04/24/2013	42.85	81.18	55.82	36.52	77.81	32.39	165.85	36.13	50.9	13.24	51.56	111.11	41.6	31.13	47.69	42.14	59	60.88	49.7	41.15	147.55	72.65	81	73.33	74.66	71.34	85.8	74.37	71.58	8.41	44.17	132.08	42.25	41.15	67.42	383.95	90.83	12.31	69.53	30.23	23.77	94.96	152.46	27.85	258.67	47.34	41.45	24.49	7.36
04/25/2013	42.73	83	53.41	36.49	79.33	33.18	166.19	36.1	50.76	13.46	52.57	111.41	42.28	30.93	46.6	42.21	59.28	60.24	49.53	40.94	150.91	73.98	83.84	73.75	75.15	72.48	86.01	75.29	71	8.39	44.11	131.13	41.55	41.39	68.13	398.26	91.67	12.44	69.09	30.67	24.14	96.39	154.11	27.78	263.57	45.09	40.22	24.5	7.54
04/26/2013	41.3	82.94	53.26	36.46	78.66	33.47	166.89	36	50.54	13.47	53.2	111.98	40.87	30.74	46.52	42.27	58.86	60.66	49.09	40.54	149.47	73.48	82.97	72.87	75.83	72.27	85.59	74.3	70.55	8.27	43.7	130.22	41.45	41.16	67.75	406.73	92.85	12.42	69.49	30.57	23.5	94.62	153.61	27.89	263.77	44.03	40.28	24.49	7.45
04/29/2013	41.46	83.02	54.06	36.73	81.13	34.03	168.44	36.15	51.31	13.66	54.04	113.68	41.31	31.03	47.15	42.43	59.47	61.16	49.25	40.55	151.81	74.18	83.04	72.9	75.13	73.16	86.54	74.9	71.49	8.42	44.12	131.05	41.71	41.35	67.63	403.87	91.9	12.38	70.56	30.82	24.2	94.81	154.88	28.08	268.21	44.46	39.91	24.52	7.49
04/30/2013	41.44	83.88	54.12	36.92	81.44	33.94	171.77	36.25	51.43	13.86	54.44	113.55	41.42	31.11	47.54	42.45	61.25	61.64	49.26	40.71	155.68	74.53	83.99	72.92	75.43	73.88	86.96	75.52	72.77	8.5	44.37	133.04	41.45	41.88	68.41	409.09	91.41	12.31	69.87	30.77	25.99	94.3	154.66	28.22	266.5	44.12	39.72	25.18	7.49
05/01/2013	41.31	84.34	53.84	36.89	79.77	33.58	170.44	35.91	51.23	13.8	54.38	98.67	41.19	30.93	47.34	42.54	59.13	59.73	48.4	39.82	150.72	72.96	83.93	72.27	73.38	73.42	85.69	75.53	72.63	8.43	43.62	132.24	40.69	41.76	68.28	410.28	91.18	12.14	68.91	30.35	25.9	93.58	153.62	27.7	260.94	44.69	39.72	25.1	7.49
05/02/2013	41.48	84.59	54.85	37.06	79.49	33.6	172.54	35.97	51.17	13.83	54.94	101.31	42.13	30.93	47.81	43.09	59.88	60.7	48.25	40.08	152.39	73.56	83.85	73.42	75.51	73.8	89.04	75.79	73.15	8.46	44.29	130.7	41.3	42.13	69.38	407.58	92.21	12.19	70.7	30.6	26.26	96.16	153.01	27.94	262.35	44.95	40.01	25.36	7.61
05/03/2013	41.55	84.56	54.57	36.8	79.5	34.2	173.95	36.55	51.08	13.82	55.36	104.77	44.52	30.46	47.45	43.58	61.27	62.73	48.69	40.87	153.61	75.8	83.56	73.82	76.52	75.24	89.8	77.16	73.42	8.62	44.49	129.79	42.39	41.88	70.23	411.11	93.74	12.24	70.25	30.94	26.52	97.43	156.41	28.38	271.34	45.34	40.2	25.32	7.69
05/06/2013	42	84.91	54.4	35.85	78.82	33.88	172.66	36.05	50.46	13.83	55.61	104.29	45.48	31.09	47.92	43.89	61.55	66.15	49.1	40.85	155.81	76.64	83.08	73.51	77.23	76.02	89.38	77.16	73.63	8.69	44.4	130.76	42.54	41.67	70.06	413.49	94.19	12.88	70.31	31.16	26.34	96.91	157.76	28.2	274.35	45.4	40.02	25.32	7.74
05/07/2013	42.4	85.58	54.98	36.06	79.05	34.34	173.49	36.1	51.07	13.96	55.38	104.74	44.6	31.31	48.06	43.99	62.18	67.47	49.31	41.19	156.73	77.35	83.55	74.71	77.41	76.7	90.03	77.89	74.28	8.64	44.76	133	43.02	41.98	70.24	418.95	94.79	12.9	68.58	31.51	26.12	97.47	158.79	28.41	275.55	45.49	40.02	26	7.69
05/08/2013	42.94	85.12	55.1	36.29	80	34.4	174.34	35.77	50.12	13.9	55.91	103.31	44.35	31.36	47.87	44.35	63.53	67.33	49.69	41.74	156.74	76.99	84.63	75.05	77.29	77.76	91.15	77.98	75.3	8.87	44.62	132.77	43.47	41.73	70.31	419.27	94.04	13.02	71.27	31.52	25.51	97.58	160.42	28.39	277.25	45.42	39.68	26.18	7.85
05/09/2013	43.16	84.72	54.81	36.18	80.09	33.91	176.43	35.42	48.83	13.22	54.85	103.15	44.07	31.45	47.52	44.35	63.37	65.83	49.43	41.79	157.28	76.54	83.56	75.39	77.58	81.47	91.01	78.25	75.27	8.79	44.08	132.57	42.91	41.88	70.21	415.33	94.61	12.91	70.99	31.35	25.6	97.75	159.33	28.18	275.8	45.89	39.93	26	8.3
05/10/2013	43.63	85.43	54.84	36.17	80.48	34.06	177.19	35.52	48.82	13.31	53.95	104.18	44.18	31.89	47.38	44.35	64.15	66.15	49.39	41.84	160.49	78.2	83.1	75.89	77.95	83.33	91.21	80.29	75.4	8.7	44.07	133.29	43.44	42.03	70.08	420.95	94.24	13.02	70.76	31.41	25.37	99.61	161.21	28.29	276.67	45.97	40.49	25.95	8.45
05/13/2013	43.04	85	54.48	36.35	79.92	33.99	176.05	35.64	48.67	13.01	53.84	103.86	44.64	32.19	47.95	44.75	63.97	65.92	49.4	41.8	161.04	79.05	82.96	76.01	39.015	83.28	90.84	79.84	75.63	8.53	44.04	134.79	42.87	41.98	69.79	415.76	94.76	12.98	70.46	31.74	25.31	100.33	163.09	28.82	279.39	45.6	40.94	26.08	8.65
05/14/2013	43.97	86.12	54.96	37.05	80.55	34.06	177.23	35.87	48.87	13.13	54.56	103.78	46.08	32.73	48.64	45.2	64.86	65.47	50.36	42.69	164.71	80.86	83.73	78	39.855	83.03	91.59	80.82	77.4	8.56	44.42	136.64	43.51	42.44	71.51	417.56	96.11	13.34	70.49	32.26	26.74	101.77	167.41	29.95	284.45	45.66	42.21	26.36	8.7
05/15/2013	45.68	86.4	55.01	37.66	80.76	34.71	178.64	36.21	49.41	13.08	54.81	102.82	45.58	33	49.57	45.58	65.83	65.91	50.66	42.93	165.38	81.54	84.33	77.83	39.95	81.89	92.38	81.36	78.09	8.5	44.52	137.18	44.36	42.74	72.78	418.28	97.02	13.44	70.55	32.49	26.4	101.34	166.59	30.21	289.29	45.57	44.34	26.46	9.1
05/16/2013	44.99	85.42	54.4	36.83	80.61	34.16	177.36	35.92	49.05	12.86	54.32	100.42	44.91	32.94	49.3	45.55	66.27	63.95	50.16	42.72	164.13	80.46	83.21	76.84	39.62	80.89	92.77	81.42	77.8	8.5	44.13	138.02	44.19	42.5	72.23	413.5	96.58	13.36	71.85	32.18	25.9	100.5	165.95	29.86	285.41	45.26	42.77	26.61	9.04
05/17/2013	45.56	86.16	54.99	36.59	82.24	35	178.08	36.28	49.64	12.99	55.24	101.41	45.23	33.08	49.84	45.52	67.34	65.21	50	43.36	167.22	81.69	84.45	77.81	39.71	81.3	94.33	83.29	77.31	8.61	44.62	138.69	44.28	42.67	73.32	411.29	98.92	13.43	72.94	32.55	26.9	101.78	168.32	30.44	290.95	45.75	43.3	27.12	9.1
05/20/2013	46.34	86.52	54.82	37.81	82.53	34.4	179.62	36.19	49.47	12.93	55.58	98.5	44.89	33.08	50.29	45.32	66.32	59.73	49.8	43.5	167.24	81.71	83.92	77.49	39.86	84.08	94.81	81.93	77.2	8.76	44.87	140.64	44.46	42.72	74.4	409.05	98.72	13.51	72.94	32.66	26.81	101.12	167.85	30.41	289.25	46.06	43.76	27.19	9.25
05/21/2013	46.75	87.18	54.65	37.72	82.9	34.71	180.88	36.15	49.36	13	55.84	98.54	44.96	33.2	50.6	45.21	66.94	58.54	49.08	43.69	167.21	81.53	84.64	78.1	39.64	84.36	94.86	81	77.04	8.76	44.73	141.46	44.29	42.69	75.11	427.84	98.75	13.44	73.04	32.72	25.64	101.01	165.23	30.09	291.69	46.29	44.06	26.95	9.23
05/22/2013	46.24	85.8	54.46	37.72	82.52	34.14	179.03	35.39	48.59	12.84	55.33	97.73	44.31	32.34	49.94	44.79	66.43	57.56	48.79	43.26	164.02	80.81	82.17	77.81	38.8	83.37	95.12	77.64	74.17	8.69	43.89	138.56	43.42	42.03	74.44	417.72	97.93	13.31	72.3	32.64	25.65	100.02	163.65	29.78	285.33	45.66	46.4	26.81	9.13
05/23/2013	45.74	84.08	54.58	37.48	82.52	34.16	178.44	34.91	48.28	12.9	55.06	97.96	44.53	31.87	50.05	44.66	66.61	59.16	48.76	43.11	162.62	80.39	81.58	77.98	38.93	81.85	94.17	78	73.63	8.54	43.12	138.99	43.68	41.8	74.69	418.9	99.75	13.21	72.15	32.87	26.29	100.17	162.04	29.64	282.8	45.26	47	27.2	9.16
05/24/2013	45.59	83.39	54.44	37.76	82.22	33.88	181.63	34.53	47.71	12.66	54.95	98.02	44.69	31.61	49.71	44.48	66.44	58.63	48.73	42.93	161.98	80.2	81.72	76.98	38.89	81.66	93.93	78.34	73.7	8.48	42.71	138.58	43.66	41.33	75.27	415.81	100	13.24	71.51	32.82	26.03	100.83	162.94	29.51	283.35	44.39	47.4	27.42	9.08
05/28/2013	46.43	83.63	54.37	38.56	83.09	34.14	183.03	34.38	46.56	12.42	55.11	99.71	45.17	31.22	49.97	44.81	67.75	56.19	48.82	43.39	166.49	82.52	81.5	78.72	39.04	82.39	94.71	78.65	72.22	8.59	43.02	136.58	44.37	41.6	76.16	418.95	100.11	13.35	72.31	33.14	26.73	101.92	164.81	30.09	288.32	44.5	47.68	27.97	9.22
05/29/2013	46.05	82.16	53.9	37.72	82.95	33.43	181.13	33.73	46.19	12.37	55.69	100.02	45.52	30.22	49.64	44.46	67.49	55.95	48.55	42.94	164.89	82.12	79.44	78	38.71	84.29	94.63	78.23	70.41	8.58	42.17	136.66	43.77	40.93	75.83	416.75	99.09	13.48	71.34	33.32	27.04	100.81	161.96	30.09	283.64	43.94	46.71	27.42	9.16
05/30/2013	46.05	82.07	54.72	37.68	82.84	33.31	180.97	34.23	46.09	12.31	56.52	101.07	46.21	30.33	50.58	44.82	69	56.24	48.83	43.5	167.3	83.94	78.77	79.38	39.1	84.75	94.89	78.45	69.77	8.49	42.48	133.36	44.01	40.91	76.14	417.94	100.54	13.83	72	33.46	27.74	100.82	161.24	30.55	284.98	43.56	47.02	26.95	9.27
05/31/2013	45.45	81.52	54.08	36.67	82.11	32.23	177.09	34.04	45.82	12.2	55.69	99.49	44.46	30.26	49.74	43.68	66.92	56.82	48.24	43.15	164	81.52	77.84	76.97	39.2	82.13	94.41	77.9	68.5	8.5	42.22	132.66	43.5	39.94	75.71	408.83	99.02	13.66	70.33	32.92	27.55	98.62	154.81	30.06	279.2	43.16	46.01	27.14	9.24
06/03/2013	45.51	82.55	52.68	37.16	82.1	32.65	174.03	33.88	46.14	12.29	56.4	98.94	44.75	30.99	49.58	43.12	65.74	56.42	47.47	43.34	163.06	81.03	77.42	77.5	39.04	84.57	94.77	78.7	68.7	8.52	42.35	135.24	43.26	40.31	76.47	411.21	100.74	13.55	70.44	33.09	27.36	99.2	155.48	30.21	278.33	43.36	47.59	26.78	9.41
06/04/2013	45.42	81.99	53.26	36.8	81.25	33	176.66	34.02	46.05	12.28	55.81	98.47	44.1	30.36	48.98	42.94	65.85	56.51	46.68	42.97	163.73	82.18	76.63	77.44	38.24	84.35	95.39	77.72	67.89	8.38	41.69	136.05	43.1	39.81	76.06	407.8	99.61	13.36	69.78	32.96	27.4	98.37	154.27	29.9	276.28	43.36	46.83	26.55	9.15
06/05/2013	44.53	81.55	52.9	36.3	79.58	32.6	173.58	34.05	45.61	12.07	55.19	97.25	43.9	29.96	48.62	42.59	64.79	54.95	45.86	42.67	159.59	79.73	75.87	75.68	38.16	84.74	94.1	76.74	67.29	8.2	41.14	134.26	42.3	39.61	74.76	405.31	98.49	13.09	68.83	32.48	27.09	96.92	148.49	29.01	266.97	42.72	46.17	26.3	9
06/06/2013	45.01	83.23	52.55	36.64	79.55	32.65	178.31	34.2	45.67	12.28	56.57	99.35	44.86	30.02	49.42	43.16	64.37	54.79	46.49	42.54	163.07	81.02	78.48	76.44	38.57	85.8	94.55	77.27	68.04	8.26	41.46	134.5	42.79	40.02	76.24	415.39	99.76	13.2	69.52	32.68	27.68	97.75	149.51	29.51	268.99	42.82	47	26.45	9.18
06/07/2013	45.15	84.32	52.94	37.51	80.9	32.91	178.37	34.91	46.15	12.51	57.03	99.75	45.28	29.79	49.97	43.77	64.14	57.41	47.46	43.1	166.18	83.07	78.77	77.39	38.78	84.73	95.09	77.72	67.26	8.33	41.42	134.48	43.39	39.87	78.04	416.68	102.49	13.38	69.97	33.23	27.36	98.69	150.46	29.85	280.23	43.58	47.5	26.85	9.3
06/10/2013	44.73	83.62	53.71	37.49	81.55	33.1	176.49	34.26	45.91	12.26	56.8	100.19	45.95	29.52	50.7	43.71	63.5	56.25	47.3	42.93	168.5	83.14	76.45	79.56	38.84	85.61	94.99	77.82	67.45	8.36	41.33	133.45	43.55	39.82	78.28	418.75	102.24	13.3	70.24	33.43	28.04	98.52	150.4	30.16	281.34	43.43	47.31	26.8	9.45
06/11/2013	44.4	82.69	54.81	36.83	80.41	33.12	177.42	33.83	45.36	12.31	56.41	100.39	44.92	28.88	50.05	43.78	62.84	56.27	47.25	42.54	165.91	82.52	75.82	78.38	38.33	84.4	94.9	76.75	66.31	8.23	40.97	131.08	42.97	39.86	76.52	415	101.75	13.12	69.77	33.31	27.89	98.31	147.11	29.49	276.2	42.9	47.29	26.67	9.44
06/12/2013	43.92	82.35	54.75	36.44	79.71	32.89	178.57	33.18	45.2	12.18	56.08	100.24	44.66	28.25	50.08	43.48	61.88	56.4	47.02	42.22	164.88	81.11	74.6	78.07	38.23	84.45	94.79	76.09	65.21	8.18	40.74	129.3	42.69	40.49	74.72	416	100.88	13.06	69.75	32.96	26.88	97.67	143.3	29.06	269.04	42.44	46.57	26.57	9.42
06/13/2013	44.49	82.75	54.56	36.7	81.08	33.39	180.35	33.89	45.92	12.39	57.46	101.53	45.94	29.16	50.86	44.37	63.36	56.93	47.41	42.73	169.85	82.99	76.48	78.93	38.66	85.12	95.34	77.04	67.24	8.2	40.87	134.56	43.2	40.88	75.21	419.5	102.16	13.21	70.75	33.42	27.56	98.6	147.1	29.48	272.43	43.4	47.17	26.72	9.58
06/14/2013	44	82.48	54.93	36.81	80.55	33.08	177.79	34.1	45.51	12.36	57.51	101.14	45.38	28.93	50.56	44.35	62.98	56.02	46.87	42.76	165.85	81.86	77.33	78.16	38.57	84.89	96.35	76.2	67.75	8.12	40.58	134.59	43.04	41.01	72.97	423.34	101.83	13.07	70.6	32.78	26.87	98.64	147.13	29.13	269.73	43.34	46.8	26.58	9.51
06/17/2013	44.38	82.48	55.66	36.89	82.45	33.27	178.82	34.19	45.57	12.25	57.58	101.48	45.15	28.81	51.35	44.85	63.3	55.33	47.42	41.9	168.72	82.64	76.92	78.77	39.06	86.52	96.57	79	67.43	8.11	40.74	134.26	43.44	41.05	73.84	424.83	103.03	13.21	70.73	33.11	27.41	100.17	147.27	29.37	275.99	43.27	46.44	26.77	9.64
06/18/2013	44.8	83.69	55.86	37.51	82.93	33.83	179.84	34.56	45.9	12.17	57.77	101.49	45.14	28.88	51.82	45.36	63.99	56.28	47.67	42.36	170.04	83.39	77.29	79.64	39.27	87.12	96.58	79.28	68.09	8.21	41.1	134.9	44.11	41.16	74.98	425.33	104.08	13.27	70.88	33.38	28.06	100.4	150.92	29.77	276.49	43.19	46.85	26.98	9.54
06/19/2013	43.52	84.07	55.56	36.21	81.83	33.26	178.73	33.73	44.79	11.68	57.34	99.28	44.81	28.14	51.03	43.85	63.4	54.83	47.05	41.83	168.01	81.53	74.44	78.52	38.78	86.57	96.16	78.27	65.4	8.11	40.07	130.77	43.4	40.64	74.23	420.75	102.25	13.19	69.66	32.99	27.66	98.79	145.47	29.65	268.46	43.22	46.05	26.54	9.4
06/20/2013	42.32	82.88	54.14	35.17	79.52	32.61	173.09	32.68	43.19	11.43	56.95	96.24	44.27	27.56	50.22	42.7	62.25	53.56	46.57	40.66	161.47	79.06	70.44	77.48	36.82	84.93	94.28	75.61	63.28	8.015	38.88	127.97	41.87	39.57	72.92	412.65	99.64	12.89	68.1	32.98	26.59	96.25	137.43	28.97	252.01	42.63	44.58	26.38	9.11
06/21/2013	42.98	80.74	54.34	35.58	79.4	33.09	172.63	33.17	43.78	11.48	56.66	92.7	43.69	27.89	50.24	43.1	61.97	52.15	47.23	40.38	159.74	79.16	71.99	79.4	36.59	85.04	94.59	76.39	62.89	7.98	38.69	131.69	41.67	39.45	73.31	411.98	99.98	12.69	69.96	33.68	26.77	96.03	137.02	28.45	248.67	42.55	45.73	26.17	9.14
06/24/2013	42.31	80.22	53.61	34.97	79.16	32.93	172.16	32.79	43.57	11.41	55.68	81.99	42.32	28.07	49.4	42.68	61.23	50.96	46.6	40.42	154.76	77.45	71.09	79.98	35.69	82.18	93.55	74.96	62.66	7.79	38.59	133.54	41.08	39.4	72.01	414.99	97.85	12.3	69.47	33.22	26.32	97.69	133.98	27.86	245.63	42.03	45.47	25.81	9.21
06/25/2013	42.48	81.39	53.55	35.11	79.66	33.17	174.1	33.41	43.91	11.67	56.82	85.25	43.35	28.92	49.82	42.96	62.21	51.19	46.88	40.88	156.58	79.26	72.9	79.89	36.08	82.64	94.61	76.39	63.15	7.92	39.33	135.44	42.09	40.13	73.23	421.48	98.67	12.67	69.5	33.83	26.74	98	137.26	28.27	252.58	42.13	45.18	25.92	9.03
06/26/2013	42.34	79.75	55.04	35.6	79.56	33.58	178.36	33.84	44.6	11.91	57.26	86.81	43.62	29.42	50.26	43.19	62.66	50.42	47.76	41.07	157.68	80.33	73.83	80.21	36.23	83.17	96.13	77.52	63.87	7.75	40.16	135.2	42.16	40.26	73.9	413.99	100.75	12.76	69.74	33.88	27.28	99.16	137.39	28.33	258.04	42.03	46.47	25.92	9.25
06/27/2013	43.08	80.02	55.31	35.36	80.22	33.71	180.07	34.38	44.48	11.96	58.2	85.43	44.48	29.98	50.91	43.87	62.75	52.09	48.3	42	161	81.69	74.23	81.7	37.21	84.06	92.78	79.42	65.86	7.87	40.65	136.47	42.73	40.46	75.12	422.87	103.15	13.01	69.7	34.12	27.84	98.75	138.93	28.72	264.06	42.14	46.3	26.27	9.22
06/28/2013	42.76	81.17	55.83	34.88	71.96	33.91	181.03	34.44	44.78	11.99	58.12	84.24	44.7	30.04	50.91	43.69	62.29	52	48.12	42.3	163.94	80.88	73.17	81.84	36.28	83.83	91.57	77.94	65.72	7.82	41.06	134.91	42.76	41.23	74.76	423.69	102.44	12.86	69.27	33.88	27.33	98.83	136.02	28.05	256.85	41.54	44.69	26.58	9.27
07/01/2013	43.59	81.89	55.01	35.03	72.1	34.35	180.19	33.95	44.47	11.9	57.67	83.9	45.09	29.96	51.51	44.25	63.03	52.85	48.69	43.22	162.14	81.44	72.01	81.65	37.37	83.3	93.51	78.5	66.02	7.86	40.77	135.35	43.52	39.98	75.64	425.27	103.24	12.93	70.06	34.02	29.74	99.25	138.56	28.47	256.11	41.85	44.82	27.09	9.37
07/02/2013	43.09	81.47	54.83	34.86	72.12	34.87	179.51	34.07	44.48	11.81	56.79	84.64	44.89	30.27	51.31	44.11	63.04	51.95	48.52	43.26	163.09	81.82	72.17	81.38	36.96	82.13	90.75	78.47	67.44	7.8	40.6	136.95	43.38	39.9	74.62	424.2	101.47	12.9	69.67	34.16	28.69	97.14	138.24	28.42	256.82	42.18	43.99	26.93	9.17
07/03/2013	43.17	81.99	55.09	34.25	72.68	34.81	180.09	33.89	44.46	11.83	56.6	84.24	44.22	29.99	50.43	43.98	62.85	51.82	48.47	43.45	161.99	81.12	72.38	81.09	37.51	80.23	91.39	78.9	66.92	7.71	40.49	135.73	43.54	40.46	74.58	423.88	102.89	12.83	69.4	34.17	29.42	97.8	137.96	28.53	255.26	42.08	43.32	27.16	9.15
07/05/2013	44.23	82.58	55.56	34.92	73.64	34.88	182.32	33.66	44.28	11.86	57.16	84.35	45.19	29.9	50.95	44.31	63.67	52.28	49.13	44.15	165.49	83.1	71.67	81.96	37.81	82.17	91.88	80.25	66.71	7.81	40.57	135.01	44.44	40.29	76.31	428.52	104.2	13.06	69.88	34.88	29.73	98.67	136.95	29.26	257.26	42.54	44.18	27.31	9.3
07/08/2013	44.36	83.72	56.28	35.41	74.47	35.36	183.86	34.3	44.57	11.92	58.02	85.65	45.52	29.87	51.78	44.54	63.37	51.95	50.07	44.23	165.52	83.58	72.05	83.09	37.33	81.45	92.35	80.48	67.32	7.92	41.04	134.42	44.93	41.01	77.04	434.91	104.37	13.28	71.07	34.95	30.02	99.36	137.24	29.12	257.02	42.85	43.97	27.74	9.37
07/09/2013	44.6	83.2	55.91	34.74	74.1	35.72	183.78	34.36	44.57	12.03	58.52	87.25	45.78	30.43	52.41	44.49	64.69	55.93	50.55	44.54	166.41	84.92	72.86	84.09	37.9	81.46	95.96	81.75	68.29	7.91	41.43	137.31	45	41.46	77.61	434.56	104.68	13.53	71.45	35.05	29.73	98.76	139.46	29.34	263.38	43.68	44.54	27.4	9.15
07/10/2013	45.31	82.75	56.55	34.74	74.35	35.9	182.72	34.8	45.42	12.26	58.5	89.32	45.72	30.43	52.3	44.62	65.21	57.54	50.3	44.54	165.74	84.56	75.74	84.75	37.9	80.33	96.53	82.73	68.44	7.92	41.63	137.5	44.4	41.75	76.33	433.48	105.5	13.37	71.32	34.8	28.47	99.1	136.98	29.33	264.71	44.15	44.86	27.55	9.23
07/11/2013	45.72	82.76	58.1	35.37	75.2	36.19	187.61	35.3	46.24	12.53	59.25	89.43	45.92	31.22	52.51	45.33	65.06	59.56	50.38	44.91	170.95	86.46	77.23	85.41	38.47	81.69	97.01	85.13	69.93	8.1	41.96	140.38	44.75	41.87	76.94	441	106.88	13.51	72.62	34.58	29.38	100.01	139.93	29.77	269.89	45.21	46.03	27.88	9.46
07/12/2013	45.75	82.67	58.39	35.32	75.52	36.31	190.51	35.49	46.55	12.6	59.14	90.51	46.74	30.89	53.09	45.53	64.8	61.07	51.11	45.33	172.46	86.6	77.84	85.4	38.66	82.41	96.65	85.38	68.79	8.1	42.4	140.45	44.7	41.96	78.33	439.3	101.87	13.78	72.5	34.8	29.73	102.01	143.49	30.06	269.74	45.38	45.81	28.15	9.61
07/15/2013	46.11	83.38	58.24	35.48	76.25	36.22	190.05	36.06	47.5	12.87	58.9	92.37	46.7	31.09	53.19	45.35	64.64	61.07	51.2	45.41	175.57	86.33	76.16	85.68	38.46	82.97	96.61	84.92	69.47	8.17	43.43	139.67	44.76	42.79	77.85	438	105.66	13.88	72.68	35.14	29.6	102.17	144.41	30.69	269.81	45.11	45.16	28.16	9.57
07/16/2013	45.91	82.38	58.28	35.7	75.29	35.71	187.96	35.99	47.23	12.77	59.18	90.14	46.24	31.13	53.27	44.72	64.7	60.16	51	45.13	174.11	85.4	74.71	85.35	38.51	82.03	95.5	84.28	69.32	8.11	43.43	140.33	44.06	42.32	78.27	433.71	104.23	13.92	72.83	34.84	29.14	101.9	144.9	30.35	268.35	44.78	44.99	28.02	9.47
07/17/2013	45.61	81.49	58.47	35.82	75.16	35.69	188.1	35.95	47.09	12.74	59.05	91.33	46.83	31.28	53.4	44.58	64.79	61.71	51.03	45.27	174.98	85.79	73.87	84.43	38.92	82.51	96.37	84.57	69.53	8.19	43.32	140.59	44.25	42.11	76.8	430	104.79	14.31	73.06	34.83	28.54	101.96	146.32	30.92	272.29	44.46	44.51	28.11	9.54
07/18/2013	45.9	82.5	58.31	35.7	75.44	35.79	188.78	36.31	47.22	12.75	59.33	91.8	46.99	31.46	53.52	44.94	62.77	61.87	52.08	45.75	176.48	86.84	74.44	86.43	39.25	83.6	96.88	76.35	70.38	8.21	43.96	141.04	45	42.32	74.01	435.32	107.63	14.76	73.1	35.06	28.81	102.98	146.13	31.47	278.91	45.17	43.95	28.4	9.6
07/19/2013	46.2	82.21	58.81	35.87	75.22	36.68	188.79	36.1	47.14	12.83	59.39	91.97	46.88	30.77	53.18	44.98	62.82	61.25	52.1	45.81	175.22	86.31	75.13	86.8	40.33	84.98	96.99	76.78	70.08	8.07	44.01	140.36	44.79	42.6	74.06	435.97	106.96	14.75	74.04	35.1	28.97	103.64	145.83	31.77	280.72	45.17	44.19	28.38	9.67
07/22/2013	46.8	82.75	58.99	35.8	75	36.17	188.76	35.97	47.09	12.68	60.18	90.9	47.45	31.01	53.52	45.12	62.56	62.16	52.41	46.05	176.14	87.36	74.32	87	40.1	83.9	97.88	78.51	70.36	8.12	43.95	140.77	44.4	43.11	74.72	437.72	106.86	14.92	74.43	35.46	29.4	104.5	148.81	32.07	286	45.66	45	28.54	10.02
07/23/2013	46.47	82.7	57.63	36.68	74.25	36.56	190.31	35.81	47.1	12.76	59.72	90.59	46.6	31.18	53.12	44.66	62.81	62	52.08	45.94	175.28	86.67	74.75	87.51	40.2	83.57	100.65	77.92	71.11	8.14	44.14	140.33	44.62	43.5	74.41	438.45	107.79	14.94	74.29	35.73	29.33	104.31	147.6	32.21	284.95	45.65	45.19	28.62	9.7
07/24/2013	46.76	81.53	56.77	36.45	73.72	36.07	190.54	35.58	46.38	12.42	60.9	90.42	45.96	30.43	52.94	43.96	62.64	61.16	50.99	45.78	174.29	86.24	73.94	87.44	41.21	82.51	100.56	77.91	69.68	8.05	43.82	138.09	43.93	42.82	75.36	436.35	106.95	14.71	73.62	35.68	29.33	103.73	146.3	31.92	283.95	45.49	44.59	28.54	9.61
07/25/2013	46.66	82.22	57.61	36.58	73.14	36.64	191.29	35.72	45.81	12.45	60.46	91.57	46.5	30.63	52.7	43.99	62.48	60.37	51.22	45.64	173.93	87.6	72.31	85.9	41.15	82.77	107.11	77.53	70.04	8.03	44.36	137.94	44.2	42.98	75.77	438.02	106.7	14.83	72.81	35.63	29.93	103.52	143.95	31.85	284.98	45.23	43.93	28.6	10.83
07/26/2013	45.6	82.64	58.47	36.78	73.12	36.67	191.76	35.95	46.47	12.48	61.09	92.26	46.54	30.75	53.09	43.76	61.74	62.58	51.52	45.76	174.42	88.18	72.58	84.79	40.94	82.06	104.12	77.51	69.62	8.07	44.28	138.98	44.15	43.08	75.34	439.66	105.6	14.73	73.02	35.74	29.65	103.25	48.66	31.76	286.38	44.95	44.22	28.62	10.96
07/29/2013	45.34	82.33	58.39	36.74	72.37	36.36	192.02	36.11	46.7	12.4	61.01	90.26	46.27	30.38	53.34	43.65	61.75	59.55	51.35	45.73	172.57	87.61	72.42	85.54	40.52	81.15	104.64	77.37	68.73	8.04	44.56	137.64	44.16	43.05	75.06	440.73	104.81	14.52	72.83	35.47	28.86	103.11	48.08	31.53	283.12	44.87	43.76	28.52	10.97
07/30/2013	44.85	82.19	58.23	36.88	73.74	36.02	193.58	36.11	46.55	12.38	60.85	91.01	45.89	30.21	53.19	43.76	61.88	60.28	50.91	46.05	179.06	88.97	72.67	84.96	41.17	80.58	105.61	77.97	69.36	8.03	44.44	137.25	44.34	42.67	75.19	444.69	105.73	14.52	73.54	35.6	29.34	102.99	48.73	31.55	282.44	44.95	43.33	28.52	10.83
07/31/2013	44.73	82.49	58.27	36.63	73.81	36.47	197.78	35.81	46.35	12.44	61.68	91.12	45.51	29.38	54.16	44.38	62.01	61.17	50.98	46.28	180.35	89	70.79	85.56	41.32	80.25	108.64	78.56	68.5	7.95	44.24	135.34	44.73	42.68	73.77	448.58	105.1	14.6	73.04	35.69	30.09	103.72	48.88	31.45	281.96	44.79	43.24	28.94	10.92
08/01/2013	46.04	83.43	58.8	36.84	74.85	37.18	203.23	36.3	46.55	12.66	63.54	91.27	47.07	29.42	54.66	44.82	62.38	62.42	52.22	47.7	185.58	90.98	71.28	86.37	42.07	81.68	107.25	79.87	68.44	7.95	45.19	134.91	46.1	43.29	75.63	447.99	106.7	14.95	72.2	36.43	30.71	103.11	50.01	32	285.27	45.57	43.99	29.24	11.15
08/02/2013	46.38	83.47	58.48	36.75	74.59	37.57	203.11	36.67	46.58	12.66	62.26	91.77	48.33	29.01	54.83	45.16	62.32	63.12	52.15	47.78	185.74	91.21	70.5	86.08	42.15	82	106.95	79.09	67.88	7.97	44.77	133.95	45.73	43.13	75.69	448.04	107.9	14.84	70.44	36.42	31.3	101.51	49.89	31.8	286.62	45.85	43.84	29.23	11.24
08/05/2013	45.94	83.41	59.03	36.45	74.23	37.86	205.04	36.42	46.39	12.78	62.09	92	48.57	29.18	54.51	44.7	63.26	62.04	51.29	47.8	186	91.15	70.94	87.66	42.15	82.31	107.83	79.37	68.1	8	44.44	133.18	45.43	42.74	75.93	448.25	107.5	14.8	71.11	36.4	31.24	100.77	50.08	31.68	285.72	45.28	43.62	29.31	11.22
08/06/2013	46.08	83.18	58.66	36.1	73.25	37.89	204.65	35.93	45.79	12.76	61.71	90.84	48.06	29.23	54.5	44.48	63.14	60.77	50.7	47.15	184.22	89.86	70.27	87.45	41.67	82.26	106.87	78.75	68.65	7.91	44.1	133.12	44.72	42.37	75.81	445.01	107.04	14.64	72.02	36.08	31.39	100.17	49.41	31.52	284.59	44.28	44.14	29.19	11.18
08/07/2013	46.28	82.29	58.74	35.93	73	37.76	203.46	35.55	45.47	12.87	61.28	90.33	47.97	29	54.83	44.23	63.12	61.07	50.17	45.55	180.2	89.54	69.09	87.14	41.29	81.94	106.76	77.45	68.15	7.79	44.24	132.22	44.86	42.48	75.14	435.04	106.42	14.53	71.64	35.5	30.44	100	49.4	31.17	280.9	44.39	43.74	28.98	11.11
08/08/2013	45.85	81.65	59.61	35.92	72.98	38.3	206.14	35.84	45.52	13.13	61.91	92.3	48.6	28.97	54.82	44.25	63.17	61.92	50.39	45.74	180.32	89.92	68.99	87.74	41.75	83.18	106.62	77.46	67.71	7.91	44.11	132.03	45.9	42.52	76.19	429.02	105.84	14.61	73.16	35.48	31.03	100.31	49.5	31.06	278.52	44.56	44	30.57	11.32
08/09/2013	46.22	83.17	59.49	35.89	73.53	38.38	206.01	35.41	45	13.09	61.52	91.1	48.03	29.21	55.2	44.06	62.91	60.19	50.66	45.42	178.93	90.08	70.16	87.39	41.86	83.2	106.7	77.57	68.45	8.22	44.23	133.12	45.86	43.17	75.5	429.59	105.33	14.45	73.79	35.46	30.63	99.94	49.31	30.97	280.57	44.67	43.69	31.24	11.35
08/12/2013	46.45	82.45	58.67	35.9	72.79	38.56	206.7	35.19	44.69	13.08	61.53	91.07	47.75	29.01	55.69	43.74	63.4	60.61	50.26	45.76	178.08	89.31	69.66	86.97	41.82	82.7	103.2	77.49	67.41	8.26	43.99	131.77	45.51	42.77	75.49	425.6	104.24	14.41	73.67	35.57	30.86	100	48.46	30.75	278.21	44.96	43.11	31.28	11.33
08/13/2013	46.92	84.49	58.14	35.94	72.88	38.63	207.75	35.05	44.31	12.97	61.95	90.45	48.3	28.76	55.76	44.38	63.27	58.68	50.48	45.73	180.88	90.27	69.28	86.99	42.71	82.51	103.95	77.39	66.15	8.15	43.46	129.71	46.15	42.62	76.23	433.8	106.23	14.51	73.83	35.87	30.86	99.86	49.1	30.75	279.81	45.29	43.33	31.75	11.24
08/14/2013	46.51	83.55	58.03	35.61	71.5	38.54	205.39	34.67	44.37	12.99	61.68	90.6	48.06	28.74	55.58	44.1	62.92	58.56	50.22	44.98	180.12	89.7	69.7	86.63	42.3	80.74	102.78	76.8	65.85	8.16	43.06	128.55	45.27	42.05	75.88	428.55	104.16	14.6	73.47	35.7	31.67	99.53	48.66	30.69	277.32	45.4	42.93	30.68	11.28
08/15/2013	46.96	81.88	57.27	35.03	71.53	37.03	199.7	34.07	43.78	12.81	60.39	88.1	47.04	28.25	54.73	43.09	62.46	57.91	49.36	43.7	176.05	87.8	69.48	85.42	42.05	80.27	101.44	75.09	64.07	8.16	42.31	125.39	44.06	41.15	74.88	420.06	102.73	14.32	72.33	35.32	30.81	97.83	47.3	30.42	270.09	44.65	41.98	30.53	11
08/16/2013	46.79	80.8	56.53	34.97	71.65	37.25	202.55	33.63	43.31	12.66	60.54	87.93	47.1	27.64	55.23	42.95	62.3	58.49	49.39	43.43	175.75	88.23	68.58	86.05	42.19	78.99	100.89	74.79	62.15	8.12	41.62	122.79	44.27	41.04	75.17	416.52	103.47	14.42	71.12	35.53	30.37	97.35	46.68	30.57	270.15	45.01	41.68	30.57	11.06
08/19/2013	46.44	80.35	56.85	34.88	71.67	36.58	199.85	33.34	42.68	12.49	59.49	88.83	46.32	27.45	54.43	42.89	62.4	57.39	48.94	43.79	174.78	87.2	68.36	85.82	41.52	75.37	101.52	74.12	61.02	7.94	41.34	122.36	44.3	40.71	74.34	420.4	104.72	14.15	71.38	35.49	30.73	97.72	46.3	30.13	266.74	45.54	41.95	30.7	10.99
08/20/2013	47.03	81.66	57.45	34.71	72.16	36.59	201.6	33.75	42.82	12.69	59.82	92.07	46.92	28.1	55.09	43.36	62.42	58.44	49.04	44.13	177.11	88.03	69.38	86.02	41.81	76.27	102.23	75.53	62.46	8	41.66	123.85	44.35	40.77	74.27	424.83	104.63	14.29	71.35	35.64	34.8	98.18	46.84	30.56	266.93	46.18	41.57	30.7	11.01
08/21/2013	46.89	81.73	57.07	34.64	72.81	36.3	201.43	33.43	42.37	12.62	59.27	90.33	46.72	28.18	54.85	42.78	62.03	58.65	48.82	43.78	175.23	87.45	69.03	85.76	42.13	77.22	101.7	75.57	61.88	7.84	41.46	123.76	43.96	40.76	73.44	419.96	103.91	14.34	71.03	35.34	33.75	98.23	46.45	30.28	264.01	45.45	41.32	30.69	11.1
08/22/2013	47.97	81.8	57.43	34.67	74.1	36.07	202.25	33.61	42.69	12.88	59.94	90.8	47.15	28.27	55.58	42.81	62.64	60.25	49.4	44.23	177.85	89.03	68.88	86.2	42.98	78.99	102.98	77.82	62.04	8.03	41.08	125.2	44.41	41.63	73.86	421.11	105.14	14.57	71.42	35.91	35.2	98.85	47.75	31.02	268.06	46.03	41.66	31.05	11.18
08/23/2013	47.68	83.01	57.45	34.84	74.01	36.28	202.3	33.86	43.16	12.91	59.83	89.54	47.39	28.43	56.03	43.13	62.84	61	49.27	44.25	178.91	89.03	70.06	86.58	42.9	79.8	104	77.8	61.97	8.05	41.83	126.23	44.23	41.88	73.65	422.35	105.48	14.57	71.94	35.76	35.08	99.02	46.97	30.85	268.8	45.7	42.24	30.94	11.14
08/26/2013	47.6	83.1	57.44	34.52	73.73	34.5	201.34	33.63	42.65	12.95	59.37	89.15	47.36	28.12	55.55	42.57	62.92	60.32	48.75	44.37	177.55	88.3	69.94	86.57	43.39	79.73	103.32	77.04	62.25	8.06	41.87	126.8	44.45	41.52	73.61	421.42	105.53	14.49	71.74	35.6	35.81	99.1	46.91	30.66	269.52	45.51	42.42	30.95	11.28
08/27/2013	46.97	81.53	56.87	34.01	72.24	34.63	196.22	33.53	42.77	12.73	57.76	87.96	46.16	28.09	53.82	42.01	62.59	56.97	47.82	43.27	172.64	85.43	70.06	85.07	42.16	78.57	101.86	75.17	62.3	7.915	41.52	125.78	43.18	41.59	71.91	419.12	103.21	14.11	70.6	34.49	35.02	97.25	45.2	29.66	258.96	45.07	41.67	30.17	10.7
08/28/2013	46.74	81.07	56.96	33.75	72.45	34.6	196.61	33.56	43.01	12.86	57.77	87.95	46.41	27.76	53.42	41.75	62.55	56.83	47.75	43.45	174.21	86.14	69.09	84.83	42.29	79.17	101.47	76.09	61.92	7.93	41.36	124.45	43.26	41.67	72.01	420.02	103.27	14.12	70.72	34.32	35.81	97.59	45.25	29.75	259.44	44.52	42.03	29.97	10.69
08/29/2013	46.8	81.26	57.15	33.73	72.72	34.81	198.7	33.61	42.69	12.78	57.92	88.34	46.58	27.69	53.6	42.1	62.76	57.73	48.07	43.48	174.67	87.11	69.69	85.46	42.59	78.64	102.44	76.35	62.16	7.81	41.13	124.3	43.61	40.92	72.22	421.52	104.93	14.17	70.16	34.26	36.35	97.58	46.18	29.83	260.54	44.81	41.79	30.2	10.66
08/30/2013	46.64	80.07	56.92	33.33	72.25	35.21	195.7	33.81	42.8	12.71	57.79	88.38	46.46	27.53	53.04	41.34	62.37	56.62	47.92	42.92	174.32	86.15	69.49	85.14	42.05	85.68	102.14	75.77	61.67	7.7	40.35	123.9	42.76	40.74	71.91	419.94	103.92	14.12	69.56	33.96	36	97.38	46.16	29.74	260.32	44.42	41.69	29.76	10.58
09/03/2013	46.93	79.78	57.39	32.93	73.08	35.4	196.74	33.23	42.16	12.7	58.16	89.82	47.67	27.24	53.86	41.4	62.13	56.49	48.46	42.6	175.66	87.08	69.23	86.28	42.58	84.79	102.91	75.35	61.5	7.72	39.64	122.72	42.89	40.29	72.43	419.76	105.01	14.25	69.54	33.81	36.99	97.31	46.62	30.12	263.78	44.29	41.72	29.6	10.9
09/04/2013	47.87	79.78	58.13	33.46	73.05	36.1	198.85	33.03	42.21	12.64	58.95	88.87	48.29	27.65	54.46	42.72	62.26	57.97	48.24	43.37	178.1	87.49	69.24	87.38	42.74	85.53	103.87	76.36	61.77	7.84	39.64	124.34	43	39.76	73.14	422.81	106.37	14.32	69.7	33.93	37.14	98.72	46.94	30.39	266.1	44.52	41.99	29.88	10.93
09/05/2013	47.68	80.04	58.15	33.74	74	36.19	197.97	32.84	42.14	12.71	58.92	89.07	48.67	27.33	54.1	42.92	62.34	57.96	48.48	43.86	177.82	87.79	68.75	87.87	42.95	86.19	103.84	75.63	61.43	7.87	39.4	123.65	43.16	39.33	73.8	420.1	106.65	14.37	69.78	33.93	37.49	98.82	46.14	30.66	262.77	44.42	41.72	30.08	11.57
09/06/2013	47.43	79.12	58.24	33.5	73.21	35.79	199.43	33.15	42.56	13.09	58.38	89.21	48.18	27.72	53.72	43.05	61.96	57.38	48.4	43.98	176.83	87.59	71.91	87.29	43.06	86.51	102.99	75.15	61.92	7.92	39.49	125.59	42.98	39.28	73.35	417.53	106.07	14.36	70.01	33.52	37.02	99.38	47.11	30.46	261.23	44.4	41.89	30.07	11.5
09/09/2013	47.95	79.64	58.66	33.8	73.58	36.11	202.92	33.08	42.67	13.29	59.05	88.87	49.19	28.2	54.48	43.89	62.2	58.53	49.18	43.9	179.98	88.9	74.26	86.71	44.23	86.66	105.74	76.2	63.3	8.08	39.66	128.19	43.81	39.43	73.66	416.5	107.19	14.48	70.7	33.76	37.16	99.72	47.1	30.79	263.05	45.03	42.3	30.29	11.99
09/10/2013	48.55	81.08	59.37	34.09	74.74	36.08	205.93	33.27	42.89	13.57	59.92	88.79	49.42	28.2	55.8	44.2	64.09	61.42	49.44	44.31	183.31	90.72	74.58	87.8	44.55	87.26	106.2	78.02	63.28	8.055	40.13	128.33	44.75	39.95	74.6	419.92	108.17	14.61	71.43	33.81	37.92	99.69	47.76	31.28	266.51	45.31	42.52	30.73	11.95
09/11/2013	48.96	81.44	60.49	34.75	75	36.13	207.25	32.92	42.21	13.43	60.82	87.75	49.75	28.44	55.83	44.35	63.53	60.77	50.11	44.49	183.61	90.96	75.02	89.26	44.56	87.03	106.28	78.11	63.39	8.19	40	129.94	44.78	39.54	75.18	420.83	109.23	14.65	72.24	33.86	37.9	100.36	48.3	31.23	261.75	45.24	43.26	30.82	11.92
09/12/2013	48.62	80.37	60.46	34.76	74.16	35.99	208.05	32.74	41.92	13.38	60.87	88.86	49.28	28.47	55.1	44.14	63.18	59.3	50.12	45.57	183.36	90.39	74.12	88.46	44.26	87.2	105.73	77.73	62.99	8.16	40.49	129.4	43.96	39.25	75.29	417.06	109.8	14.48	71.63	33.87	37.63	99.65	48.2	31.04	262.26	44.64	43.68	30.59	11.91
09/13/2013	48.46	79.38	60.28	34.87	74.5	36.22	206.09	32.86	42.62	13.27	61.04	88.77	49.7	28.56	55.21	43.66	63.1	60.34	50.06	45.14	184.44	90.8	73.71	89.09	44.19	86.81	106.15	77.29	63.1	8.08	40.61	129.19	44.14	39.29	75.3	415.7	111.33	14.49	71.78	34.01	38.28	99.99	48.55	31.11	264.63	44.46	43.56	30.66	11.84
09/16/2013	48.74	79.72	60.95	35.01	76.34	36.75	205.06	33.4	42.82	13.35	61.87	89.28	49.69	28.76	56.01	44.02	63.52	61.61	50.51	45.32	185.38	92.56	74.27	89.1	44.49	87	107.99	78.08	63.53	8.1	40.46	130.02	44.26	39.13	75.6	411.89	115.67	14.53	71.92	34.48	38.32	100.73	50.19	31.4	272.66	45.67	45.14	30.77	11.92
09/17/2013	48.87	79.93	61.59	34.97	76.61	37.16	209.75	33.62	43.2	13.32	62.22	88.96	50.46	28.48	56.15	44.29	63.35	62.38	51.19	45.47	186.44	93.33	73.92	88.27	44.8	88.25	106.54	78.12	64	8.26	40.92	129.21	44.18	39.48	76.92	418.51	117.11	14.55	71.58	35.06	38.95	100.8	50.54	31.45	272.99	45.78	45.4	31.01	11.9
09/18/2013	49.32	80.36	61.49	35.65	77.79	37.11	210.75	34.84	44.81	13.651	62.87	88.9	50.57	29.77	55.81	44.65	63.25	62.61	51.82	45.78	188.22	93.96	75.75	84.39	45.41	88.93	109.37	78.34	66.95	8.555	41.77	134.84	44.44	40.82	77.64	420.62	118.4	14.715	71.7	35.2	39.05	102.32	52.67	31.38	279.41	46.46	46.52	31.24	11.93
09/19/2013	50.98	80.71	62.23	35.34	77.55	37.06	210.43	34.77	44.67	13.59	62.16	91.2	49.86	29.64	55	44.3	63.58	62.58	52.62	46.02	187.2	93.42	74.82	82.53	45.16	88.47	110.02	78.68	67.4	8.44	41.89	135.31	44.27	40.61	77.57	422.79	119.04	14.61	72.2	35.06	39.1	102.87	52.4	31.08	283.64	46.08	47.53	31.25	11.74
09/20/2013	52.15	80.65	61.65	35.29	77.32	37.24	209.75	34.6	43.73	13.38	62.32	92.63	49.95	29.01	53.81	44.43	63.17	62.12	52	46	186.46	92.22	73.92	82.33	44.83	87.85	108.57	76.76	65.89	8.29	41.73	133.04	44.14	39.88	77.32	420	116.63	14.44	71.58	35.05	38.3	102.06	51.69	30.85	278.3	45.79	46.78	31.16	11.63
09/23/2013	51.67	79.79	61.57	35.12	76.36	36.63	208.84	35.03	44.33	13.51	62.01	91.7	49.16	28.45	53.99	43.96	63.02	62.8	52.16	46.03	184.25	91.35	72.96	83.15	44.71	87.37	107.42	77.4	66.25	8.28	42.61	131.78	43.69	40.39	76.44	417.81	117.51	14.14	71.84	34.19	38.89	101.88	50.81	30.3	274.96	45.63	46.55	31.37	11.5
09/24/2013	51.6	80.1	60.91	34.36	75.14	36.77	210.69	35.39	44.21	13.52	62.02	91.68	49.24	28.11	54.59	44.3	62.47	63.74	51.75	46.22	184.3	91	72.85	84.29	44.98	87	107.21	77.33	65.44	8.3	42.52	129.57	43.76	40.79	76.07	414.31	119	14.09	71.26	33.87	38.3	101.09	50.7	30.19	272.5	45.44	46.82	31.49	11.46
09/25/2013	51.83	81.46	61.01	33.67	76.12	36.67	209.52	35.44	43.79	13.51	62.21	91.7	49.54	28.21	54.78	44.28	62.27	63.43	51.61	46.17	183.42	91.16	73.77	83.63	44.82	86.63	107.32	77.79	65.39	8.33	42.32	130.92	43.47	40.74	75.99	425.07	118.51	14.14	66.7	33.98	38	100.25	50.44	30.52	270.24	45.4	46.61	31.4	11.45
09/26/2013	52.09	81.68	61.16	33.66	75.87	36.81	211.18	35.16	43.64	13.59	62.51	91.56	49.45	28.31	54.95	44.19	62.95	64.21	51.35	46.21	184.82	91.59	74.63	84.11	45.04	86.49	109.78	77.98	64.89	8.27	42.58	129.7	43.89	41.12	76.32	421.68	119.38	14.08	66.35	33.94	38.53	100.92	50.96	30.59	272.68	45.47	46.93	31.53	11.67
09/27/2013	51.63	82.06	61.28	33.14	74.09	37.12	209.28	35.01	43.44	13.47	62.21	91.04	49.15	28.19	54.3	43.93	62.77	63.59	51.07	45.64	183.94	91.43	74.52	83.95	44.88	86.25	107	77.54	64.29	8.2	42.3	129.3	43.57	40.88	75.89	422.57	118.74	13.9	66.38	33.97	37.98	99.89	50.82	30.24	270.95	45	46.2	31.57	11.52
09/30/2013	51.25	82.68	61.1	33.19	73.64	36.84	211.47	34.84	43.35	13.29	61.99	90.45	48.63	27.94	54.1	43.65	62.94	62.62	50.55	46.02	182.64	91.08	74.13	83.61	45.2	85.14	106.57	77.38	63.85	8.12	42.59	127.09	43.52	41.28	75.52	422.73	117.5	13.8	65.69	33.75	37.5	100.02	50.55	30.19	270.62	44.88	46.28	31.75	11.74
10/01/2013	51.9	83.48	62.48	33.78	73.82	36.85	214.36	34.87	43.72	13.38	63.42	145.1	49.1	28.26	54.36	44.28	63.69	65.25	50.73	45.69	185	92.18	74.06	86.11	45.55	86.47	107.11	77.62	64.51	8.17	42.64	127.69	43.28	41.43	75.93	425.11	117.75	13.9	65.58	34.03	37.95	100.92	50.85	30.75	270.09	45.42	47.24	32.32	11.76
10/02/2013	51.57	82.62	62.2	33.9	73.51	37.18	213.93	34.94	43.88	13.35	63.21	146.38	49.22	28.08	54.19	44.3	63.77	64.9	51.19	45.44	185.84	92.16	73.99	86.6	45.4	86.07	107.16	77.55	64.56	8.02	42.12	128.88	42.91	41.53	74.58	423	117.84	14.06	63.89	33.82	37.66	100.65	50.92	30.46	271.21	45.49	46.93	32.21	11.75
10/03/2013	51.06	81.9	61.42	33.29	73.14	36.75	212.47	34.53	43.33	13.25	62.91	144.49	48.85	27.63	54.16	43.81	63.95	64.8	50.89	44.83	185.98	91.56	73.43	86.48	44.79	85.63	105.43	76.25	63.46	7.86	41.46	126.26	42.82	40.75	74.02	418.26	115.24	14	64.46	33.4	37.69	99.5	50.96	29.92	269.93	44.9	46.56	31.87	11.66
10/04/2013	51.78	83.16	62.47	33.56	73.26	36.7	217.86	34.54	43.34	13.38	63.73	146.9	49.53	27.76	55.25	44.1	64.65	64.78	52.35	44.98	188.5	92.89	72.69	87.21	44.93	87	106.31	76.49	63.36	7.96	41.62	124.91	43.05	40.58	74.31	421.89	117.2	14.05	65.01	33.67	38.15	100.42	51.67	30.5	272.01	45.19	47.52	31.96	11.69
10/07/2013	51.13	81.98	61.97	33.5	72.35	36.42	215.99	34.23	43.14	13.29	62.92	144.16	48.73	27.86	55.09	43.81	64.14	64.62	51.5	44.74	185.29	91.89	73.03	86.28	44.21	86.82	104.62	75.81	63.5	7.97	41.08	124.99	42.7	40.18	72.94	419.83	116.69	13.81	64.84	33.14	37.01	99.43	50.82	30.23	267.19	44.89	47.02	31.67	11.63
10/08/2013	50.13	81.25	61.19	33.01	71.09	36.19	215.51	34.39	43.49	13.3	62.15	139.8	47.7	27.37	55.14	43.83	63.33	61.33	50.49	43.93	182.67	89.85	71.89	85.37	43.5	86.1	102.58	74.83	63.48	7.94	41.24	123.87	42.28	40.09	72.22	415.71	115.44	13.69	64.41	32.66	35.67	98.33	49.52	29.57	262.75	44.66	46.6	31.53	11.46
10/09/2013	49.95	80.48	61.27	33.17	70.28	36.33	214.01	34.7	43.68	13.22	62.28	137.3	47.73	27.58	55.78	43.93	63.04	61.44	50.94	43.71	183.51	90.47	71.62	85.56	43.35	85.92	103.99	75.69	63.33	8.1	41.17	124.63	42.28	40.51	72.22	415.27	114.47	13.84	65	32.76	36.26	99.1	50.03	29.78	266.8	44.64	46.41	31.2	11.72
10/10/2013	50.99	81.76	62.43	33.64	71.26	37.07	220.37	35.35	44.14	13.55	63.61	140.68	49.58	28.23	57.27	44.74	63.76	62.39	51.98	45.09	187.36	93.35	73.59	88.43	44.55	87.62	107.8	76.18	64.47	8.35	41.91	128.41	43.37	41.28	74.66	420.77	118.9	14.23	65.96	33.69	39	101.16	51.15	30.81	277.25	44.76	47.84	32.01	11.88
10/11/2013	51.46	82.33	62.65	33.76	72.71	36.59	223.55	35.54	44.27	13.69	64.48	141.71	50	28.7	57.69	45.17	63.53	62.5	52.52	45.43	188.69	94.3	74.44	88.64	45.42	87.95	108.72	77.05	63.86	8.32	42.32	128.96	43.07	41.39	75.4	424.61	117.98	14.19	66	33.73	39.26	102.81	51.27	30.77	280.49	45.48	47.68	32.3	11.87
10/14/2013	51.36	83.61	63.11	34	72.66	36.97	225.64	35.53	44.07	13.81	64.49	141.65	50.23	28.65	57.89	45.64	63.99	63.53	52.82	45.61	189.08	94.54	74.64	88.67	45.3	88.62	109.17	77.1	63.56	8.45	42.22	128.61	43.15	41.01	76.07	426.04	119.46	14.35	66.48	33.82	39.61	102.76	51.45	31.18	282.27	45.57	47.67	32.72	12.21
10/15/2013	50.88	82.5	62.81	33.71	71.6	36.82	223.89	35.09	43.48	13.54	64.33	140.54	50.02	28.65	57.4	45.37	64.24	62.7	52.41	44.93	187.73	93.67	74.73	87.97	45.51	88.73	108.1	77.45	63.19	8.38	41.21	128.5	42.83	40.47	75.25	420.23	118.18	14.24	66.28	33.53	40.62	101.06	51.11	30.85	282.27	44.78	47.39	32.5	12.08
10/16/2013	51.56	96.16	63.75	35.9	72.43	37.52	225.49	35.14	43.77	13.75	65.64	144.05	51.26	29.1	58.62	45.98	64.42	64.32	53.64	45.14	189.66	96.47	77.12	89.66	45.52	90.23	109.09	79.05	64.11	8.53	41.76	131.18	43.29	40.85	76.32	424.63	120.34	14.56	67.56	34.22	41.6	102.88	52.21	30.76	290.47	45.22	48.8	32.8	12.38
10/17/2013	52.65	97.22	64.62	37.17	72.85	37.9	227.07	35.84	44.63	14.06	66.11	146.87	51.85	29.42	59.14	46.64	67.45	65.46	53.95	45.66	195.41	98.13	79.34	88.59	46.23	90.57	109.87	81.12	65.98	8.59	42.52	133.25	44.11	41.79	80.23	429.13	122.29	14.66	67.24	34	42.82	104.09	53.51	31.33	298.51	46.03	49.67	33.04	12.38
10/18/2013	52.99	98.7	64.61	37.29	72.88	38.02	231.08	35.88	44.82	14.21	65.78	146.92	52.3	29.34	59.33	47.01	67.3	65.53	53.87	46.07	198.55	99.75	79.01	86.38	46.75	91.26	110.19	82.33	66.01	8.63	42.94	132.64	44.64	41.73	80.52	432.11	122.52	14.63	66	33.6	42.97	104.81	53.85	31.48	301.66	46.17	49.72	33.21	12.28
10/21/2013	51.99	98.45	63.87	36.86	73.53	38.66	232.62	35.72	44.64	14.22	65.5	146.6	52	29.13	59.5	46.97	66.79	65.85	53.82	46.31	199.3	99.08	79.51	87.6	50.35	89.59	110.66	82.34	65.74	8.6	43.05	132.71	44	42.07	80.4	434.73	121.47	14.52	65.25	34.06	42.81	105.02	53.85	31.62	301.54	46.03	49.27	33.9	12.22
10/22/2013	51.02	98.72	63.76	37.02	73.95	39.49	232.33	35.96	45.24	14.3	66.06	146.89	52.29	29.29	59.24	47.62	67.19	66.55	53.77	46.87	200.05	99.76	80.13	88.43	51.39	89.7	111.73	81.99	66.33	9.36	43.54	134.25	44.09	42.31	80.87	435.6	122.48	14.52	65.3	34.69	43.08	105.44	54.16	31.59	306.22	46.58	49.73	34.28	12.29
10/23/2013	50.65	99.77	63.83	37.23	73.78	39.27	233.33	36.12	46.52	14.05	65.61	145.75	51.86	29.42	58.53	47.75	67.39	67.03	53.08	46.72	200.6	98.74	79	85.48	50.25	88.74	110.65	81.56	66.6	9.27	43.76	134.2	43.78	42.4	80.63	432.59	129.02	14.21	65.26	34.71	42.55	106.57	54.29	31.58	303.03	46.01	48.96	34.26	12.29
10/24/2013	51.12	99.42	64.64	37.21	73.5	39.18	235.8	36.01	46.72	14.07	66.14	146.42	51.8	28.88	57.08	47.67	67.6	69.68	53.55	46.68	201.32	99.53	80.38	83.6	50.17	89.77	111.38	81.29	66.43	9.25	43.71	128.5	44.05	42.02	80.9	427.18	128.98	14.17	65.44	34.63	42.74	106.01	54.48	31.66	306.95	47.86	49.37	34.64	11.54
10/25/2013	51.87	102.67	65.24	37.25	73.61	39.93	234.47	36.48	47.28	14.31	66.3	148.15	51.85	29.37	57.75	47.7	67.6	70.15	53.35	47.09	202.54	99.56	80.82	84.1	50.75	90.45	111.73	81.27	67.85	9.24	44.33	131.47	47.74	42.56	82.61	429.47	131.19	14.26	65.49	34.81	42.77	105.55	54.5	31.83	307.61	48.6	48.77	34.88	11.62
10/28/2013	51.49	101	65.2	37.28	74.32	39.84	233.59	36.52	47.3	14.35	66.47	145.86	51.43	29.24	57.95	47.4	67.12	70.11	53.16	46.12	201.84	98.91	80.3	84.55	50.63	90.36	109.54	80.73	67.15	9.56	44.59	129.02	47.84	42.52	82.76	429.84	129.88	14.23	66.75	34.78	42.87	106.35	54.41	31.83	308.44	48.77	52.02	34.94	11.58
10/29/2013	51.7	100.3	65.8	37.28	74.91	40.73	236.09	36.58	47.27	14.3	67	154.27	52.25	28.65	58.47	47.5	66.84	70.55	53.36	47.82	202.33	99.39	80.29	84.54	50.73	90.85	107.47	80.94	66.85	9.54	44.46	127.07	47.29	42.74	83.66	429.83	129.66	14.15	66.62	34.56	42.92	106.5	54.68	32.13	309.26	48.86	53.32	35.36	11.79
10/30/2013	51.15	100	65.22	36.94	74.25	41	235.45	36.22	47.1	14.24	65.02	156.63	51.97	28.19	58.18	47.5	66.26	69.74	52.96	47.62	199.03	100.79	80.69	84.54	50.29	88.93	107.2	80.42	66.61	9.46	44.49	126.67	47.24	42.82	83.1	429.94	129.68	14.17	65.99	34.43	42.73	105.65	54.24	31.99	306.18	48.55	53.13	35.22	11.7
10/31/2013	50.76	99.18	65.33	36.55	73.5	40.9	237.06	36.18	46.84	14.09	64.98	154.58	51.65	27.98	58.48	47.45	66.19	70.66	53.06	47.83	197.44	100.54	79.35	84.8	51.65	88.8	109.01	80.29	65.78	9.27	44.27	125.05	47.12	42.87	81.8	434.69	130.5	13.97	65.87	33.97	42.8	105.13	53.86	31.8	300.81	48.89	52.52	35.16	11.69
11/01/2013	51.1	99.91	66.38	36.96	73	40.9	236.78	36.48	47.04	13.99	65.1	158.12	48.28	27.65	58.6	47.22	66.77	72.2	53.28	47.8	198.33	101.06	79.37	85.36	52.74	89.24	108	79.93	66.42	9.27	44.57	125.71	47.37	42.76	82.16	434.83	133.03	14.02	65.75	33.89	42.93	105.17	53.98	32.36	303.65	48.88	52.48	35.23	11.75
11/04/2013	51.21	99.38	67.09	36.98	72.71	40.87	239.56	36.57	47.19	14.12	65.06	157.4	49.08	27.84	59.4	47.28	67.16	72.78	53.18	48.03	198.3	101.24	79	86.81	52.19	90.35	108.77	80.29	66.37	9.92	44.46	126.01	47.55	43.01	81.93	436.51	132.79	14.04	66.04	33.87	43.28	106.56	53.79	32.51	303.48	49.48	53.04	35.1	11.99
11/05/2013	51.21	99.26	66.87	37.36	73.36	41.98	240.03	36.19	46.57	13.96	64.45	156.53	48.29	27.54	58.7	47.07	66.69	72.42	52.99	47.91	193.2	101.27	78.6	87.41	52.56	89.13	109.12	79.8	65.27	9.78	44.02	124	46.95	43.26	81.9	442.06	133.57	13.93	65.13	33.66	44.06	107.01	52.42	32.35	301.85	49.58	52.52	34.86	12
11/06/2013	51.04	98.51	67.16	37.56	75.04	41.76	243.21	36.63	46.74	14.05	64.82	156.09	47.59	27.52	59.58	47.35	67.08	72.03	53.62	48.38	199.95	102.21	79.53	87.7	52.6	88.45	109.92	80.88	65.08	9.66	44.68	124.42	46.99	43.49	82.12	447.42	133.09	13.96	65.38	33.55	41.71	107.06	53.08	32.37	305.01	50.04	52.04	34.5	11.91
11/07/2013	50.05	96.67	66.73	37.64	75.55	41.23	237.45	36.26	46.25	13.7	64.26	154.41	47.3	26.58	58.54	46.77	66.58	70.61	52.94	47.94	195.1	100.43	78.77	86.46	51.84	88.59	108.26	80.27	64.4	8.95	44.8	122.82	46.17	43.34	80.92	443.49	131.51	13.8	65.22	32.88	40.89	106.3	51.96	32.01	296.68	49.36	51.3	34.87	11.64
11/08/2013	50.78	96.96	68	38.12	75.24	41.44	242.86	36.41	46.25	14.21	65.75	156.73	48.54	26.5	59.84	47.01	67.34	72.74	54.12	48.53	202.51	103.12	77.79	87.28	52.69	89.8	109.45	81.34	63.67	9.06	45.48	121.84	47.57	42.75	81.78	448.55	133.49	14.32	65.13	33.63	42.41	107.71	52.27	33.15	301.59	49.5	52.35	36.1	11.88
11/11/2013	51.3	99.44	68.11	37.9	75.49	41.14	244.63	36.36	47.1	14.56	65.68	160.28	48.84	26.48	60.26	47.55	67.35	73.36	54.16	48.65	201.09	103.84	77.45	87.94	52.95	89.79	109.09	81.09	63.63	9.03	45.88	122.39	47.3	43.05	81.4	447.79	132.53	14.4	65.22	33.49	44.33	108	51.88	33.08	302.19	49.72	52.58	35.9	12.05
11/12/2013	51.2	99.24	68.29	37.47	76.3	40.42	244.15	35.97	47.37	14.86	65.25	161.66	48.19	26.4	59.72	47.45	67.24	74.81	53.38	48.71	200.76	102.87	77.96	87.5	53.2	89.71	107.97	81.37	63.09	8.92	45.77	121.28	47.41	42.67	81.03	451.55	132.33	14.32	65.9	33.04	43.77	108.92	52.71	32.56	297.21	49.34	52.54	36.29	11.91
11/13/2013	51.2	99.68	68.49	37.77	77.41	41.43	248.48	36.18	47.32	15.11	66.27	162.88	48.58	26.43	61	47.66	67.41	74.73	53.95	49.07	202.93	104.16	78.17	88.02	54.32	90.85	108.04	81.69	63.61	8.99	46.73	121.87	47.85	42.41	81.44	456.88	133.17	14.64	66.37	33.26	43.99	108.03	53.46	33	298.68	49.47	51.86	36.38	11.93
11/14/2013	50.54	98.88	69.22	37.76	77.06	42	251.27	36.67	47.59	15.2	67.47	163.43	49.31	26.29	61.59	48.11	67.55	76.07	54.47	49.1	201.95	105.22	79.1	89.49	54.52	92.13	108.67	82.72	64.24	8.98	47.06	121.99	47.97	42.87	81.89	458.34	135.09	14.795	67.6	33.56	43.33	108.66	54.27	33.13	302.6	49.54	52.74	36.35	11.96
11/15/2013	54.93	99.34	69.5	38.05	78.02	40.56	249.11	36.95	47.84	15.28	67.48	165.27	49.3	26.24	61.35	48.01	67.58	75.59	54.7	49.25	201.65	105.47	79.28	90.1	54.39	92.5	110.59	84.1	64.93	9.03	46.8	120.22	48.28	43.18	82.8	464.08	136.08	14.92	68.66	33.78	43.69	109.12	54.15	33.42	303.19	50.17	52.42	36.43	11.89
11/18/2013	54.05	98.31	69.15	37.94	78.52	40.94	248.4	37.03	48.32	14.96	66.9	162.95	48.96	25.9	61.8	47.59	67.53	75.82	54.24	49.03	199.92	105.25	78.57	90.4	53.72	91.99	109.94	84.78	64.63	8.95	46.44	118.93	48.28	43.1	82.34	459.56	138.36	14.92	68.82	33.84	43.56	108.12	53.81	33.13	303.94	50.32	51.86	36.47	11.57
11/19/2013	53.82	97.06	68.87	38.71	78.47	40.97	247.7	36.97	48.01	14.7	66.28	160.85	48.78	25.84	61.76	47.24	67.24	75.69	54.03	48.6	197.81	105.2	78.1	92	53.46	93.01	110.09	84.64	63.94	9.13	45.77	118.07	48.04	42.59	82.46	463.84	136.98	15.2	69.12	33.86	38.78	108.44	53.79	32.98	302.4	50.51	51.98	36.88	11.96
11/20/2013	53.53	97.67	69.34	38.18	78.16	39.9	244.58	36.67	47.51	14.59	66.21	163.2	48.26	25.5	61.8	47.42	67.28	75.58	53.67	48.45	198.94	105.47	78.13	92.76	53.8	93.18	109.6	84.91	63.51	9.05	45.34	117.45	48.1	42.06	82.25	461.3	132.45	15.14	69.04	34.01	38.71	108.68	53.58	33.33	299.03	49.86	51.79	37.09	11.97
11/21/2013	54.1	100.04	69.79	38.07	78.43	41.15	243.14	36.74	47.63	14.63	66.54	162.95	48.92	25.72	62.84	47.45	68.13	75.99	54.32	49.33	200.42	106.79	77.59	92.08	54.38	93.99	109.71	84.99	64.58	9.12	44.95	118.36	49.12	41.99	83.95	469.34	132.93	15.59	68.41	34.39	39.07	109.16	54.52	33.72	303.43	50.32	52.35	38.09	11.93
11/22/2013	53.85	100.1	70.02	38.25	77.84	41.86	243.27	36.67	47.7	14.62	66.57	164.83	49.59	25.6	64.04	47.7	68.29	77.15	54.71	49.75	201.1	107.58	77.28	93.03	54.64	94.42	111.17	85.11	64.6	9.24	45.04	117.56	49.37	42.21	83.85	467.69	135.97	15.64	67.78	34.74	39.37	109.11	55.65	33.63	303.76	50.01	53.41	37.99	12.05
11/25/2013	53.11	100.12	70.42	38.15	77.21	41.35	242.82	36.59	47.55	14.53	66.22	162.92	49.8	25.54	63.9	47.36	68.5	77.99	54.55	49.44	200.89	107.5	77	93.61	54.53	93.24	109.72	85.05	64.26	9.59	44.8	116.86	48.96	42.2	84.59	465.7	133	15.81	67.69	34.87	39.73	109.24	55.42	33.78	301.62	50.2	52.85	37.94	11.89
11/26/2013	53.65	101.51	70.61	38.07	77.37	41.6	240.72	36.22	47.44	14.43	66.44	162.53	49.39	25.16	64.66	46.92	67.99	76.98	54.49	49.38	200.68	108.3	78.03	93.66	54.88	93.74	108.85	85	64.1	9.65	44.67	117.34	48.73	41.98	85.09	457.28	134.78	15.88	67.84	35.01	39.62	108.89	55.13	33.65	303.44	50.27	51.88	38.43	11.73
11/27/2013	53.81	102.03	70.5	38.32	77.61	41.49	241.63	35.97	47.07	14.47	66.44	163.7	49.65	25.33	64.78	47.06	69	78.19	54.38	49.49	201	108.53	78.37	93.62	54.51	92.04	109.12	85.01	64.15	9.64	44.46	119.72	49.08	42.25	85.59	458.8	134.72	15.83	68.22	34.9	39.61	108.94	55.47	33.91	307.6	50.42	51.67	38.36	11.71
11/29/2013	53.57	101.01	70.53	38.19	77.47	40.25	242.26	35.85	47.06	14.57	66.37	163.07	49.75	25.11	64.94	46.54	68.71	77.74	54.27	49.22	200.25	108.25	77.77	92.88	54.15	91.49	108.83	85	63.26	9.61	44.45	118.56	48.9	42.35	85.8	461.6	134.25	15.82	68.45	34.74	40.55	108.59	55.39	33.7	302.75	49.98	51.38	38.15	11.58
12/02/2013	53.21	103.05	70.89	38.14	76.33	40.85	239.94	36.06	46.63	14.47	66.25	163.38	49.71	25	65.71	46.26	68.89	76.94	53.91	48.84	200.78	108.23	78.21	93.92	53.84	91.2	107.69	85.05	63.15	9.55	44.21	117.72	49.36	41.96	85.29	459.62	134.16	15.73	68.17	34.7	41.08	108.12	55.51	33.64	305	50.2	51.48	38.55	11.63
12/03/2013	52.93	107.12	70.57	37.6	77.09	41.1	240.99	36.31	46.87	14.88	65.54	162.62	48.65	25	64.75	45.59	68.26	75.85	53.51	48.72	199.72	106.9	77.71	92.56	53.23	90.56	107.16	85.34	63.2	9.42	44.38	118.56	49.03	41.67	84.61	460.51	132	15.54	67.35	34.29	42	108.41	54.88	33.2	298.41	49.72	50.96	38.88	11.82
12/04/2013	53.58	105.71	69.46	37.36	76.07	41.73	241.09	36.55	46.86	15.31	65.71	161.05	48.94	25.83	64.42	45.64	67.92	74.58	53.57	49.13	198.67	107.01	77.43	91.59	52.87	89.89	107.45	85.16	62.32	9.36	43.94	120.74	49.09	41.62	84.5	456.02	131.5	15.63	66.77	34.8	42.8	107.41	54.55	33.37	297.46	49.63	51.08	38.47	11.31
12/05/2013	53.5	104.95	69.14	36.92	75.79	41.47	241.42	36.09	46.48	14.74	65.7	162.9	48.19	25.76	63.78	46.09	68.3	74.42	53.4	48.9	198.07	106.23	77.75	89.78	52.52	89.84	106.51	85.03	62.65	9.35	44.01	120.63	48.55	41.05	84.54	460	132.73	15.43	66.7	34.49	41.6	107	54.09	33.13	295.55	49.33	50.8	37.98	11.34
12/06/2013	54.83	104.55	70.29	37.53	75.53	41.94	248.7	36.44	47.1	15.02	66.64	166.73	49.55	25.85	65.33	46.74	69.52	73.51	54.32	49.48	203.02	108.99	78.08	90.69	53.07	89.02	109.51	86.11	63.29	9.36	45.13	121.7	49.66	41.26	85.93	459.6	135.18	15.56	67.39	34.95	41.05	108.35	54.58	33.62	301.83	50.05	50.68	38.59	11.85
12/09/2013	55.06	104.33	70.63	37.2	75.13	42.48	245.84	35.72	46.72	14.71	66.45	166.16	49.56	26.04	65.21	46.98	69.55	74.7	54.11	49.38	205.1	108.99	78.84	90.98	52.97	88.98	109.18	86.59	63.6	9.48	44.9	122.11	49.33	41.1	85.75	457.34	134.68	15.58	67.79	34.84	41.36	108.61	55.7	33.65	302.71	50.36	51.21	38.53	11.72
12/10/2013	55.34	109.45	69.77	37.11	75.41	42.36	247.28	35.24	46.16	14.49	66.27	163.55	49.3	26.08	65.21	46.75	69.49	74.03	53.78	49.16	202.79	108.18	79.21	91.06	52.88	87.88	109.1	86.48	63.35	9.56	44.22	122.21	49.01	40.93	85.29	471.86	133.7	15.56	67.26	34.56	41.54	107.32	54.99	33.5	299.4	50.56	51.23	38.16	11.58
12/11/2013	54.84	107.05	68.8	36.58	74.4	41.71	243.7	34.81	45.78	14.32	65.72	160.38	48.7	25.52	64.45	45.99	68.16	73.47	53.07	48.61	198.96	106.4	77.81	89.27	52.07	86.42	106.83	84.95	61.84	9.34	43.83	120.55	48.13	40.36	83.9	467.79	132.56	15.25	66.97	34.68	40.51	105.64	53.78	32.84	292.32	49.87	50.65	37.87	11.18
12/12/2013	55.26	107.93	68.77	36.29	74.08	40.59	245.97	35.12	45.89	13.85	65.64	159.38	49.42	25.45	64.37	45.92	67.54	72.31	52.79	48.98	199.82	106.52	76.69	88.69	52.44	86.03	107.48	85.06	61.12	9.37	44.02	119.67	48.06	40.75	83.3	465.9	132.96	15.25	66.55	35.36	40.23	105	53.7	32.84	291.77	49.86	50.55	37.95	11.48
12/13/2013	55.16	109.85	68.45	36.4	73.94	40.34	250.87	35.02	45.8	13.68	65.96	159.82	49.73	25.67	64.25	45.8	67.93	72.23	52.81	49.28	201.95	106.68	76.76	87.75	52.5	86.16	107.72	85.16	61.45	9.51	44.05	119.24	48.66	40.8	83.68	465.18	133.83	15.18	66.27	35.34	40.51	105.45	54.02	32.91	297.8	49.91	50.73	38.58	11.39
12/16/2013	55.24	109.27	68.45	36.53	74.62	40.66	248.64	35.25	45.97	13.96	66.36	159.66	50.28	25.72	64.8	45.9	68.06	72.25	52.83	49.83	203.86	109	76.09	87.69	53.18	86.14	107.3	86.05	61.63	9.57	43.82	119.04	49.06	40.96	84.52	464	134.72	15.24	66.14	35.87	41.73	105.88	54.65	33.14	304.76	50.55	50.88	38.8	11.4
12/17/2013	56.37	108.46	68.35	36.61	74	41.48	248.12	35.25	45.82	13.94	66.01	159.89	49.36	25.79	64.51	45.53	68.77	70.68	52.18	50.12	203.7	108.58	76.39	86.89	53.14	85.28	107.4	86.32	63.3	9.7	44.34	117.93	49.11	41.45	84.11	461.76	135.88	15.18	65.55	35.49	41.22	105.75	54.43	32.86	302.63	50.12	51.1	38.62	11.44
12/18/2013	57.89	109.27	69.61	38.12	75.62	43.14	254.17	35.9	46.51	14.21	66.59	164.9	50.25	26.06	65.35	45.85	63.81	70.71	52.74	51.24	209.41	111.82	78.22	89.02	53.83	85.87	107.28	87.21	64.27	9.83	44.92	119.63	49.63	42.04	85.99	470.56	135.49	15.69	67.24	36.25	41.96	108.55	56.03	33.89	309.69	51.18	52.59	39.03	11.54
12/19/2013	57.38	108.4	69.63	38.03	79.51	43.79	251	35.79	46.38	14.12	66	165.29	50.36	25.7	65.17	46.01	63.13	70.57	53.25	51.37	208.17	110.84	78.11	88.75	52.72	86.59	110.92	87.03	62.63	9.97	44.29	118.01	49.33	41.84	86.41	470.84	135.17	15.75	67.06	36.59	41.35	108.02	55.67	33.87	308.39	50.75	53.84	38.96	11.62
12/20/2013	56.96	109.36	69.82	37.84	80.55	43.36	250.5	36.15	46.72	14.32	65.65	162.51	51.03	25.89	65.74	45.99	63.59	73.5	53.77	52.03	210.86	111.81	77.95	89.59	53.99	86.41	111.3	87.8	64.2	9.94	45.21	118.76	49.58	41.8	87.57	473.19	136.67	15.6	68.39	36.68	39.66	108.88	56.25	33.88	314.34	50.93	53.37	39.76	11.84
12/23/2013	57.54	109.84	70.03	38.44	81.55	43.04	255.87	35.86	46.41	14.39	66.35	165.96	51.24	25.77	65.94	46.11	62.46	72.33	53.7	52.06	213.89	113.07	78.42	91.15	54	85.96	112.52	87.89	64.22	10.13	45.02	117.99	49.66	41.76	88.31	472.32	136.4	15.69	68.9	37.24	40.61	109.43	56.58	34.37	315.42	50.89	53.33	39.65	11.97
12/24/2013	57.23	110.28	70.14	38.19	81.31	43.27	254.22	36.04	46.59	14.47	66.48	164.9	51.28	25.87	66.25	46.19	62.66	73.14	53.97	52.55	214.01	112.88	78.71	91.39	54.28	86.21	112.79	88.19	64.3	10.36	45.21	118.27	49.89	42.04	88.69	475.57	136.83	15.7	69.06	37.24	40.22	109.68	56.73	34.41	316.2	51.17	53.2	39.94	11.99
12/26/2013	57.46	110.17	70.3	38.35	82.15	43.65	255.3	35.95	46.42	14.46	67.11	165.63	51	25.91	66.29	46.17	63.37	72.82	53.77	52.57	214.78	113.81	78.84	92.15	54.16	86.31	113.66	88.43	63.98	10.43	45.01	118.73	50.65	42.01	89	476.85	138.27	15.65	69.32	37.16	41.04	110.1	57.18	34.56	315.39	51.5	53.6	39.75	12.17
12/27/2013	57.17	109.92	70.21	38.37	82.51	43.76	258.15	36	46.5	14.45	67.25	165.14	51.18	26.06	66.08	46.37	63.56	72.01	53.65	52.45	214.88	113.94	78.82	92.17	54.02	86.68	113.43	88.27	63.57	10.69	45.17	118.91	50.48	42.04	89.19	476.83	136.9	15.67	69.47	37.1	40.17	110.35	57.23	34.5	316.38	51.58	53.15	39.75	12.06
12/30/2013	57.32	109.63	70.38	38.41	82.06	43.69	260.05	36.14	46.64	14.46	66.69	165.64	51.11	26.12	66.23	46.67	63.26	72.04	54.23	52.52	214.98	113.59	79.8	91.52	54.08	86.16	112.59	88.71	63.77	10.53	45.2	118.55	50.21	42.21	89.59	479.33	135.92	15.54	69.25	37.16	40.01	110.6	57.19	34.54	316.08	51.79	53.42	39.6	12.02
12/31/2013	57.19	110.68	70.31	38.33	82.22	43.4	262.93	36.16	46.74	14.51	66.8	168	51.05	25.91	66.37	46.93	63.39	73.37	54.54	52.67	216.88	115.05	79.82	92.39	53.94	85.94	111.78	89.18	63.62	10.63	45.42	118.23	50.19	42.26	90.73	477.94	136.49	15.57	69.55	37.32	39.88	110.49	57.73	34.94	316.47	51.66	53.15	39.52	12.02
01/02/2014	56.21	109.74	69.89	38.23	81.13	42.99	262.34	35.53	46.13	14.27	65.96	168.05	50.71	25.91	65.32	46.15	63.14	73.18	53.55	52.09	213.38	113.88	79.45	90.63	53.32	85.48	111.44	87.74	63.73	10.53	44.67	118.24	49.61	41.58	89.45	474.11	136.67	16.1	69.19	36.77	40.5	109.14	56.72	34.56	312.8	51.41	52.27	39.29	11.91
01/03/2014	56.92	112.88	69.94	38.64	81.4	43.19	263.7	35.4	46.11	14.2	66.15	168.02	50.92	25.91	65.72	46.16	63.25	74.52	53.33	52.17	214.36	113.9	79.68	90.63	53.31	85.54	111.22	88.06	64.4	10.57	44.74	119.76	49.55	41.46	89.74	475.5	137.62	16.41	69.3	36.93	40.68	109.37	57.08	34.96	314.17	51.65	52.85	39.49	11.93
01/06/2014	56.64	111.8	69.69	39.15	80.54	43.28	258.29	35.76	46.08	14.34	64.88	167.93	50.52	25.95	66.18	46.12	63.11	74.03	53.12	51.88	213.46	113.6	80.19	89.28	53.27	86.31	111.49	87.25	64.16	10.53	44.19	121.54	49.43	41.3	89.7	478.77	138.41	16.66	69.42	37.43	39.41	109.45	57.3	34.95	314.07	51.46	52.64	39.6	12.33
01/07/2014	57.45	113.18	70.45	38.85	81.52	42.85	255.19	36.22	46.38	14.59	65.09	169.9	51.21	25.84	66.82	47.35	63.54	73.99	53.35	52.1	216.04	114.57	81.3	91.08	52.75	87.9	110.11	87.84	64.34	10.54	45.18	121.02	49.62	41.71	89.36	483.59	140.51	16.5	69.79	38.03	38.38	111.03	56.99	34.54	316.96	52.04	52.56	39.24	12.44
01/08/2014	58.39	112.3	71.14	39.2	82.15	42.36	257.99	35.94	46.1	14.3	64.63	177.11	51.81	25.75	67.58	47.2	64.87	75.8	53.52	51.98	215.93	115.8	81.94	92.22	52.15	86.65	110.09	88.33	64.2	10.83	45.42	121.32	49.46	41.7	89.41	489.07	140.82	16.58	70.02	38.14	37.84	111.08	56.75	34.66	316.86	52.04	53.42	38.44	12.79
01/09/2014	58.41	113.55	71.38	39.27	82.95	42.16	258.97	36.04	46.28	14.46	64.27	179.94	52.11	25.72	68.38	47.98	65.83	77.39	53.83	52.19	215.28	115.51	82.1	93	52.48	86.09	109.66	89.42	64.12	10.69	45.65	120.89	49.88	41.6	88.88	492.45	142.13	16.83	70.21	38.4	37.53	112.15	57.02	34.7	316.08	52.16	55.03	38.39	12.78
01/10/2014	58.93	115.64	71.34	39.57	83.2	41.98	258.26	36.52	47.2	14.53	65.17	183.32	52.22	26.41	67.74	48.06	66.49	79.08	54.09	52.53	214.43	115.06	82.64	91.99	52.53	86.2	109.63	89.34	64.75	10.11	45.81	121.8	50.88	41.99	88.55	490	141.9	16.77	70.01	38.66	37.81	112.54	57.8	34.23	314.94	51.93	56.18	38.43	13.11
01/13/2014	58.93	114.29	70.61	39.11	81.06	41.53	251.01	36.23	46.67	14.26	64.1	181.29	51.46	26.29	66.63	47.67	65.75	77.45	53.46	51.66	208.92	113.18	82.14	90.84	51.5	84.29	108.58	89.19	64.42	10.1	45.24	120.83	50.36	41.59	86.99	486.38	140.7	16.43	70.1	38.54	36.86	111.06	56.78	33.5	306.47	50.78	55.42	38.24	12.92
01/14/2014	59.88	117.6	70.54	39.57	81.95	42.33	255.82	36.31	46.51	14.44	64.7	186	51.76	26.69	67.31	48.34	66.61	79.38	53.99	52.24	211.41	114.21	82.66	91.35	52.51	85.69	110.17	92.41	65.04	10.32	45.62	121.73	51.27	41.51	87.12	495.78	140.01	16.77	69.66	38.44	37.05	111.7	58	33.82	310.52	51.21	55.68	38.48	13.18
01/15/2014	60.34	117.47	70.55	39.53	84.22	42.45	253.5	35.95	46.45	14.3	64.94	181.8	52.11	26.72	67.88	48.71	66.74	78.73	53.89	52.76	213.78	114.36	83.26	88.15	52.54	84.44	111.25	92.05	65.84	10.59	45.7	122.64	51.26	41.28	88.25	495.08	140.62	17.15	69.83	38.78	37.57	111.82	58.15	34.16	312.75	50.98	54.5	38.57	13.34
01/16/2014	60.5	117.88	70.5	39.54	84.12	41.25	254.96	36.17	46.58	14.31	64.83	180.72	51.5	26.89	67.51	48.78	66.37	79.17	53.18	52.6	212.93	113.66	83.27	85.56	52.13	85.9	111.69	91.87	66.01	11.04	45.84	122.85	51.23	41.51	87.78	495.47	140.21	17.08	70.06	38.73	26.83	111.99	58.28	33.92	317.78	50.96	54.8	38.48	13.55
01/17/2014	60.71	118.44	70.53	39.4	84.43	41.01	256.89	36.15	46.77	14.3	64.71	183.28	50.89	27.13	67.65	48.51	66	78.51	52.9	52.02	211.97	113.37	83.15	85.49	52.15	84.31	112.01	92.08	66.22	11.36	46.23	121.88	51.15	41.53	90.97	505.86	140.46	17.01	69.93	38.78	24.43	111.31	58.51	32.7	316.72	50.53	54.36	38.43	13.51
01/21/2014	60.85	118	70.52	39.12	84.93	41.37	254.73	36.64	47.34	14.43	64.83	185.84	50.58	27.17	67.52	49.01	66.15	80.06	52.68	52.12	210.96	114.14	83.63	86.92	51.69	84.49	112.05	91.04	67.55	12.13	47.08	122.14	51.31	41.86	90.59	502.24	141.67	17.01	69.56	39.31	24.47	111.45	58.32	33.09	318.77	50.56	54.59	38.28	13.98
01/22/2014	60.93	117.75	70.28	38.07	85.4	42.25	261.94	36.63	47.52	14.47	64.4	185.4	50.29	27.33	67.37	49.39	66.3	81.87	52.41	52.09	212	114.77	83.42	86.11	52.22	84.53	112.3	91.07	68.34	12.22	47.26	121.91	52.14	42.11	91.13	503.38	144.37	17.15	69.74	39.26	26.01	111.56	58.07	33.41	323.89	50.75	54.81	38.54	13.87
01/23/2014	59.47	116.33	69.64	37.43	83.92	40.84	255.94	36.47	47.63	14.19	63.56	183.17	49.21	27.05	66.08	48.44	65.52	81.35	51.64	51.37	208.32	111.24	83.28	85.79	52.21	83.59	111.01	88.49	68.7	12.07	47.54	120.65	51.24	42.16	89.17	499.29	141.31	16.86	69	38.76	26.07	110.4	56.18	33.12	315.57	50.01	53.95	38.01	13.65
01/24/2014	57.87	115.98	67.25	36.58	81.18	39.57	249.72	35.91	46.77	13.72	62.29	177.19	47.86	26.73	64.14	47.25	63.31	79.65	50.62	49.63	200.47	106.79	79.62	84.25	50.19	82.42	106.71	85.89	68.06	11.44	46.89	119.52	49.13	41.83	86.95	499.25	136.65	16.45	67.64	38.26	25.02	107.75	53.6	32.34	303.11	48.6	50.94	36.71	13.34
01/27/2014	58.3	115.4	66.81	36.3	81.15	39.36	241.96	36.25	47.18	13.64	61.79	178.7	47.29	26.61	64.68	46.46	63.59	78.8	50.7	49.39	196.66	104.92	79.25	84.89	49.17	81.18	106.24	85.34	67.76	11.64	46.57	118.38	48.91	41.65	85.72	503.6	137.36	16.31	67.88	37.79	24.6	106.9	52.95	32.04	299.95	48.53	49.72	36.26	13.21
01/28/2014	58.1	116.25	67.72	36.37	81.3	40.07	245.89	36.53	47.51	13.97	62.45	184.16	48.46	27.08	65.53	47.44	63.2	79.53	51.77	49.9	200.09	106.54	80.56	84.3	48.02	81.99	107.79	86.09	68.5	11.85	46.77	117.53	49.27	41.79	86.64	501.03	137.09	16.73	68.5	37.88	24.72	108.21	53.69	32.22	303.69	48.27	51.07	36.49	13.28
01/29/2014	57.65	113.9	67.26	35.85	80.32	39.22	244.95	36.62	47.59	13.75	62.12	180.76	47.95	27.31	64.35	47	65.25	76.74	51.74	49.74	196.51	105.02	79.56	85.37	47.78	81.02	106	85.63	68.5	11.99	46.6	117.62	48.93	41.96	85.55	492.94	129.78	16.68	68.4	37.38	23.97	107.74	52.65	31.73	299.21	49.07	50.22	36.1	13.18
01/30/2014	59.51	115.2	67.77	36.53	80.72	39.51	248.95	37.26	48.24	13.95	63.2	186.69	48.88	27.83	65.66	46.55	64.62	77.88	52.3	50.06	199.26	106.43	81.18	87.76	47.81	81.28	105.92	86.67	69.25	11.95	47.54	122.16	49.72	42.5	86.62	498.92	126.53	16.93	69.27	37.87	22.72	107.98	52.78	32.41	305.44	51.6	50.49	36.81	13.56
01/31/2014	58.15	114.81	67.22	36.66	79.88	39.48	239.66	37.84	48.81	14.06	62.78	188.98	47.96	27.97	65.35	46.23	64.18	79.07	51.2	49.42	199.24	105.64	80.88	86	47.22	80.26	105.14	86.88	70.13	11.51	48.01	123.5	49.27	42.57	85.02	495.06	125.26	16.75	68.3	37.41	23.54	108.12	52.01	31.96	300.47	51.19	49.97	36.29	13.53
02/03/2014	56.15	110.22	65.17	35.85	78.09	38.91	235.73	37.66	48.31	13.71	60.72	182.07	46.88	27.72	64	44.38	62.23	74.69	49.96	47.66	187.69	101.47	78.83	85.62	45.58	78.73	103.75	84.68	69.5	11.23	46.71	123.29	47.81	42.31	82.86	483.06	123.08	16.35	66.55	36.41	23.07	105.4	50.2	30.91	286.39	51.16	48.64	35.28	13.01
02/04/2014	57.81	110.25	65.01	36.25	78.08	38.23	236.68	37.22	48.5	13.83	61.47	185.06	47.62	28.02	64.47	44.48	62.21	75.62	49.9	48.09	193.58	103.54	79.14	85.35	45.89	78.5	103.98	84.96	70.15	11.45	46.8	124.96	47.58	41.76	84	486.19	122.04	16.35	66.95	36.77	22.78	106.01	50.82	31.19	289.75	51.19	48.94	35.73	12.85
02/05/2014	57.43	110.75	64.72	36.35	77.57	38.66	234.2	36.93	47.95	13.84	61.76	183.82	47.64	28.36	64.95	44.74	62.49	75.1	49.55	47.94	187.57	103.43	79.01	85.65	46.15	78.02	104.26	85.33	70.23	11.04	46.28	126.02	46.99	41.16	83.72	487.32	121.4	16.4	67.3	36.65	23.12	107.25	50.57	30.93	289.27	51.65	48.54	35.54	12.76
02/06/2014	58.29	124.86	65.51	36.65	78.52	39.11	258.55	37.17	47.6	13.96	61.73	182.86	47.72	28.75	64	44.58	62.88	76.34	52.36	48.75	188.63	105.64	79.76	86.58	45.87	79.92	107.24	86.7	71.08	11.05	47.08	126.99	47.58	41.7	85.69	517.16	122.67	16.69	67.09	37.09	23.71	107.17	51.22	31.47	294.87	52.01	48.98	36.12	12.83
02/07/2014	59.42	125	66.54	37.18	80.58	39.89	265.08	37.44	48.03	14.06	62.68	188.21	49.01	29.52	64.37	45.32	63.48	77.82	52.76	49.66	186.65	107.61	80.38	84.68	46.76	81.4	109.23	87.36	70.73	11.19	47.19	127.81	47.89	42.28	87	534.4	127.02	16.82	67.9	37.29	24.55	110.12	52.15	31.79	299.87	52.8	50.33	37.19	13.1
02/10/2014	59.01	123.32	66.37	37.16	79.97	40.11	268	37.67	48.25	14.05	62.43	188.76	48.88	30.16	64.32	45.25	63.71	76.71	52.09	49.44	187.01	105.9	81.52	84.6	46.69	80.75	109.81	87.03	71.66	11.06	47.41	129.33	49.06	42.34	88.34	526.43	127.16	16.72	68.3	37.55	25.24	110.94	52.85	31.51	301.03	53.26	52.12	36.97	12.91
02/11/2014	59.73	125.44	67.56	37.95	80.55	40.53	273.9	38.14	48.64	14.33	62.41	191.25	49	30.17	64.07	45.69	64.1	77.51	52.81	50.02	190.85	107.21	81.92	85.68	47.35	81.38	111.94	87.96	71.15	11.33	45.47	129.65	49.24	42.71	88.58	536.12	130.16	16.88	69.45	37.62	25.42	112.99	52.81	31.97	305.15	53.94	52.62	37.16	12.85
02/12/2014	59.89	124.96	67.74	38.26	81.21	40.65	276.5	38.04	48.98	14.31	62.75	189.97	49.04	29.75	63.6	45.26	64.47	78.24	52.53	50.72	194.76	106.98	81.79	84.25	48.05	81.28	111.87	88.28	71.24	11.27	45.08	128.86	49.26	42.9	89.02	542.07	128.13	16.75	69.12	37.24	24.89	113.31	53.15	31.98	303.51	53.85	52.85	37.27	12.96
02/13/2014	60.08	126.26	67.89	38.72	81.74	40.67	279.4	38.39	49.7	14.49	62.79	191.63	49.59	29.99	63.89	45.61	64.81	79.46	52.7	51.22	194.1	107.33	82.49	85.31	48.25	80.96	116.93	88.54	71.64	11.4	45.86	128.34	49.45	43.57	88.9	540.8	129.5	16.75	69.26	37.43	24.68	114.34	53.13	31.98	304.54	54.48	53.49	37.11	13.03
02/14/2014	55.25	127.34	68	38.81	82.11	40.78	280.11	38.63	50.11	14.62	63.13	191.88	48.98	29.74	64.05	45.61	65.26	81.49	52.96	51.38	190.58	107.09	83.2	87.8	48.23	83.39	117.38	88.27	72.01	11.37	45.53	128.99	49.4	43.6	89	539.08	130.16	16.7	69.08	37.6	24.78	114.4	52.81	31.79	303.03	54.63	54.37	37.28	13.3
02/18/2014	55.15	126.79	68.5	38.93	82.59	40.53	283.93	38.89	50.39	14.76	63.03	201.47	50.17	29.78	64.54	45.77	64.48	78.98	52.18	51.45	189.87	107.99	83.53	87.52	48.28	83.32	118.04	88.85	72.53	11.4	45.66	129.5	49.52	43.67	89.02	542	130.63	16.47	69.29	37.56	24.99	115.37	53.67	31.76	305.96	54.87	54.63	37.65	13.38
02/19/2014	55.94	125.94	68.11	38.76	83.26	39.95	280.69	38.27	50.15	14.41	62.44	210.56	49.25	29.76	63.8	45.61	64.41	78.34	51.79	51.61	187.42	106.66	83.75	87.5	48.68	84.07	117.08	88.55	72.58	11.76	44.94	128.35	49.24	43.63	88.84	536.34	128.39	16.2	69.12	36.81	24.88	113.99	52.86	31.13	300.49	54.91	53.46	37.25	13.06
02/20/2014	57.29	127.56	68.39	38.95	83.38	40.12	284.23	38.81	50.34	14.52	62.92	220.37	49.22	29.28	63.86	46.06	64.44	80.17	53.47	52.26	189.3	106.2	84.51	87.71	49.13	84.36	117.71	88.95	72.09	11.78	45.3	128.89	49.3	44.06	89.01	538.59	129.56	16.3	69.35	37.18	24.84	115.52	52.54	31.18	300.52	54.75	53.85	37.11	13.23
02/21/2014	56.34	127.92	68.4	38.82	83.8	39.99	282.95	40.88	50.56	14.63	62.32	218.41	48.98	29.47	63.64	45.83	63.91	81.54	53.86	52.35	186.21	106.81	84.05	88.55	49.06	84.56	118.27	88.16	72.9	11.73	45.56	128.66	48.89	44.27	88.75	538.96	128.28	16.29	69.29	37.22	24.64	114.98	52.48	31.35	299	54.92	54.14	37.02	13.14
02/24/2014	56.75	126.5	68.58	38.98	83.95	40.16	286.3	40.9	50.07	14.27	62.3	222.37	49.45	29.57	64.1	45.46	63.84	83.5	53.86	52.86	190.01	108.28	82.98	90.93	48.88	84.33	118.73	88.91	72.34	11.77	45.66	129.22	48.79	43.87	89.92	542.21	129.59	16.53	69.48	37.7	25.17	115	53.52	31.8	302.59	54.88	54.31	37.01	13.08
02/25/2014	56.89	125.5	68.72	39.25	83.41	40.39	285.48	40.49	50.06	14.29	62.52	225	49.01	29.8	63.67	45.62	64.28	85.09	53.65	52.89	188.66	107.37	80.16	89.68	47.97	83.09	119.67	88.33	72.8	11.62	45.83	129.23	48.84	43.95	89.91	539.3	126.78	16.34	68.66	37.55	25.31	114.53	52.78	31.45	300.2	54.7	53.68	37.06	13.39
02/26/2014	57.1	125.79	68.26	39.39	83.4	40.39	285.28	40.44	50.27	14.17	62.6	227.26	48.72	29.76	63.62	45.65	65.56	85.88	53.85	52.69	186.85	106.62	80.83	89.15	49.2	79.82	117.47	87.08	72.61	12.05	45.46	128.43	49.51	43.87	89.73	535.04	126.61	16.33	69.21	37.81	25.82	114.89	52.16	31.4	297.63	54.95	53.57	37.46	13.34
02/27/2014	56.36	125.03	68.01	39.79	83.36	39.89	284.27	40.15	49.8	13.78	63.38	227.15	49.31	29.81	64.91	45.96	65.58	86.3	54.23	53	187.39	108.63	81.46	89.28	49.57	79.59	119.34	87.59	72.53	12.03	45.71	127.3	49.11	44.02	90.29	538.46	128.56	16.49	68.89	37.51	25.57	115.1	52.95	31.87	305.81	55.3	53.95	37.54	13.3
02/28/2014	56.93	127.36	67.85	39.78	83.35	40.6	285.11	40.41	50.2	13.65	64.08	220.82	49.77	29.89	65.63	46.2	65.99	86.64	54.26	53.24	188.05	108.99	81.47	90.59	49.7	79.29	121.32	88.02	72.45	11.74	46.1	128.97	49.82	44.84	91.28	538.44	128.92	16.53	69.5	37.8	26.63	115.22	53.25	32	304.84	55.56	53.77	37.76	13.1
03/03/2014	56.71	126.28	67.5	39.33	82.5	39.88	278.2	40.36	49.72	13.86	64.02	218.82	49.45	30.4	65.14	46.11	65.74	86.11	54.05	52.61	187.5	107.75	81.46	89.44	48.86	79.86	120.52	87.78	72.84	11.62	45.91	129.01	49.4	44.15	89.97	541.23	128.22	16.3	68.89	37.39	26.15	114.94	52.57	31.87	300.35	55.24	53.49	37.89	13
03/04/2014	57.78	126.42	68.76	40.12	83.98	40.7	287.13	40.9	50.05	13.95	65.13	226.12	50.25	31.09	66.26	46.93	66.04	89.11	54.85	53.73	193.62	110.28	81.54	90.81	49.46	80.48	122.51	89.98	74.09	11.8	46.47	130.46	51.79	44.47	92.61	538.56	130.23	16.73	69.03	37.94	25.8	116.7	53.45	32.4	307.22	55.99	56.42	38.83	13.23
03/05/2014	57.8	125.59	68.89	39.79	84.11	40.67	284	40.59	49.68	14.04	65.01	224.55	50.89	31.08	66.47	46.84	66.04	89.47	55.07	53.62	194.62	109.85	80.8	91.56	48.97	79.01	121.58	89.3	73.69	12.1	45.99	128.84	51.06	44.35	92.14	543.84	128.79	17.25	67.94	38.39	25.54	116.28	53.42	32.44	307.08	55.76	56.61	38.79	13.38
03/06/2014	58.77	126.74	68.75	39.73	83.8	40.94	286.14	40.3	49.25	13.99	65.22	213.95	51.26	30.68	67.11	47.22	66.58	90.94	55.17	53.75	195.46	110.84	81.92	91.52	48.66	79.52	122.45	90.25	73.3	12.06	45.78	127.84	51.09	44.36	93.52	541.5	128.86	17.35	67.57	38.77	25.44	115.16	53.6	32.76	311.11	55.95	55.56	38.51	13.55
03/07/2014	58.42	126.8	68.94	39.57	83.93	41.33	287.78	39.89	49.33	14.05	65.61	213.18	51.25	30.64	67.94	47.04	66.55	89.4	55.71	54.15	196.45	112.65	81.31	91.53	49.12	80.05	121.67	90.41	72.46	12.16	45.47	128.22	51.56	44.35	93.86	541.99	128.54	17.33	67.5	39.18	25.8	115.57	53.81	33.51	310.79	56.09	55.83	38.77	13.7
03/10/2014	58.15	126.78	69.1	39.82	84.04	42.45	284.2	39.65	49.21	13.84	65.54	208.68	51.02	30.39	68.7	47.26	65.97	88.92	55.8	53.62	197.02	112.05	81.18	92.24	48.88	80.5	121.1	90.49	71.99	11.94	45.49	127.55	51.21	44.43	93.7	541.63	126.89	17.47	67.69	39.23	26.24	115.61	53.2	33.34	308.47	55.53	56.14	38.56	13.46
03/11/2014	56.86	126.94	68.34	39.71	83.55	42.45	285.38	39.65	48.7	13.61	64.95	210.1	50.53	30.42	66.94	46.99	65.54	88.81	55.61	52.97	193.86	110.92	81.7	93	47.94	79.55	120.54	89.84	73.28	12.19	45.06	128.63	50.58	43.85	93.2	539.98	125.67	17.27	67.75	38.99	25.97	115.34	52.76	33.22	308.79	55.08	55.83	38.28	13.18
03/12/2014	57.06	126.49	67.68	39.66	82.75	42.93	285.88	40.19	49.5	13.84	64.89	212.38	49.93	30.3	65.9	46.87	65.01	88.83	55.49	53.23	194.87	110.9	80.84	93.62	47.56	79.19	119.75	90.56	73.21	12.17	45.32	129.15	50.67	44.27	92.9	540.91	124.43	17.28	67.62	39.02	25.74	115.47	52.83	33.3	308.88	54.57	55.24	38	12.88
03/13/2014	55.85	124.56	67.79	39.23	82.09	42.4	278.14	40.84	49.91	13.84	64.18	210.9	48.74	30.15	65.01	46.36	64.2	87.41	55.11	52.73	188.23	109.16	80.35	93.27	46.47	78.99	119.31	90.23	73.07	11.86	45.94	129.14	50.28	44.99	90.69	528.74	121.89	17.16	66.97	38.59	25.29	115.19	51.66	33.17	299.25	54.55	54.18	37.27	12.74
03/14/2014	55.44	124.6	67.57	38.97	81.38	42.51	278.59	41.14	50.11	13.81	64.11	214.52	48.59	30.42	65.37	46.45	63.53	91.49	55.13	52.62	185.06	108.25	80.39	93.35	45.84	79.23	119.77	90.49	72.97	11.84	46.3	129.75	50.48	45.56	90.17	533.25	123.11	16.8	66.49	38.47	25.7	115.35	51.12	33.13	295.71	54.03	54	37.23	13.01
03/17/2014	55.8	126.3	68.08	39.51	83.39	42.56	281.79	41.14	50.29	13.91	63.82	214.2	48.92	30.47	65.71	46.98	64.35	91.9	55.52	53.65	187.64	108.96	81.74	95.15	46.65	79.37	120.85	91.24	73.57	11.9	46.78	130.1	50.48	45.13	91.26	539.45	125.42	17.11	66.5	38.86	26.01	115.62	51.9	33.37	298.71	54.53	54.72	37.48	12.98
03/18/2014	56.79	125.95	67.85	39.73	83.79	42.93	288.03	41.1	50.16	14.02	64.31	218.68	49.76	30.34	66.26	47.21	64.76	92.56	55.47	53.9	188.05	109.3	81.8	97.71	47.01	80.04	121.83	91.75	73.72	12	46.91	130.08	50.94	45.49	91.59	538.35	124.04	17.19	67.31	39.06	25.88	116.81	52.3	33.49	301.08	54.59	54.73	37.7	13.21
03/19/2014	56.63	124.52	66.87	39.45	82.63	42.66	284.41	40.49	48.94	13.83	63.36	216.48	49.73	29.67	65.23	46.75	64.3	92.38	55.31	53.02	187.84	108.72	80.68	99.05	46.38	79.33	121.04	91.14	71.94	11.84	46.48	129.04	50.55	44.91	90.73	533.36	122.24	17.44	67.42	39.19	25.75	115.66	51.49	34.19	298.4	53.99	54.74	37.15	13.15
03/20/2014	56.7	124.75	66.48	38.87	83.06	42.7	294.27	40.13	48.75	13.97	63.21	215.72	50.38	30.2	65.73	47.01	64.08	92.42	55.56	53.03	192.04	111.72	81.23	99.71	45.66	80.05	122.21	91.67	72.18	11.91	45.99	128.71	50.87	44.66	91.69	533	123.73	17.92	67.84	39.78	25.84	115.66	52.06	35.22	300.99	53.73	53.78	37.31	13.1
03/21/2014	56.09	126.33	64.82	38.39	82.83	42.67	286.5	40.48	48.89	13.89	62.98	209.37	50.02	30.33	65.81	47.05	64.66	90.76	56.06	52.92	189.71	111.78	81.07	99.77	45.46	80.71	122.15	93.25	73.16	12.01	46.12	129.84	51.15	45.06	91.52	536.86	122.58	17.56	67.71	40.19	26.96	114.57	52.34	35.25	301.86	54.04	52.06	36.33	12.82
03/24/2014	55.26	124.7	64.32	38.43	82	42.3	280.65	40.55	48.76	13.87	62.69	206.29	49.71	29.98	65.77	47.1	64.42	91.32	56.18	52.49	187.63	110.72	80.9	100.97	45.56	80.77	120.19	92.5	72.5	12.01	46.11	129.63	50.57	45.17	91.01	530.39	123.42	17.37	66.86	40.18	26.35	113.56	52.06	35.58	302.58	53.43	51.04	36.3	12.84
03/25/2014	55.16	123.56	64.56	38.4	83.52	42.41	278.5	40.51	49.37	13.93	62.94	206.27	50.21	30.51	65.46	47.12	64.85	92.83	56	52.68	185.29	109.84	81.71	99.69	46.51	81.93	120.95	92.72	72.58	12.02	45.91	131.57	50.47	45.05	90.84	528.9	124.02	17.21	68.39	40.77	26.19	114.31	52.86	35.4	307.6	53.57	51.04	36.52	13.26
03/26/2014	55.17	122.75	64.85	38.56	82.97	42.7	272.53	40.26	49.32	13.73	62.71	202.94	49.7	29.85	65.11	47.03	64.36	92.02	55.7	51.73	183.08	108.82	80.81	99.91	44.86	81.46	119.42	91.47	71.46	11.86	45.8	130.05	49.54	44.44	89.66	522.75	123.53	17.18	70.08	40.53	25.77	114.53	53.68	35.15	309.25	53.31	52.66	36.54	13.23
03/27/2014	54.69	123.89	64.11	38.45	78.8	43.1	273.23	40.51	49.8	14.02	62.27	202.87	49.41	29.84	63.68	46.7	64.89	91.58	55.64	51.32	181.94	107.02	80.67	97.7	45.26	82.08	118.44	90.78	71.28	12.59	45.94	129.54	49.55	44.96	89.99	525.71	123.21	17.01	72.8	39.69	25.73	115.14	53.05	35	306.5	53.6	52.33	36.32	13.21
03/28/2014	54.69	124.65	64.82	38.31	78.81	43.21	274.23	40.8	50	14.29	62.66	203.77	49.88	29.93	63.82	46.88	65.1	90.73	55.8	51.33	190.98	108.81	82.13	99.39	45.89	83.02	117.3	91.62	72.02	12.48	46.07	130.13	49.98	45.13	90.46	527.44	124.46	16.98	72.85	39.83	26.07	115.54	53.67	35.1	310.89	53.97	51.82	36.32	13.2
03/31/2014	55.92	126.5	65.59	38.51	79.72	43.39	272.45	41.2	50.66	14.28	63.04	205.85	50.01	30.22	64.96	47.58	66.42	93.31	56.58	51.49	200.05	110.07	81.87	99.55	46.02	82.95	119.04	91.65	72.56	12.87	47.13	131.32	50.67	45.4	90.03	537.1	125.49	17.2	73.58	40.17	26.41	117.08	54.18	35.29	314.48	54.81	51.95	37.14	13.52
04/01/2014	56.36	127.25	65.91	38.47	79.54	43.43	272.56	40.76	50.4	14.31	63.32	209.22	49.97	30.01	65.8	47.89	66.45	94.1	56.49	52.51	205.25	111.86	81.61	99.09	46.37	83.76	120	92.22	71.9	13.04	46.94	131.27	51.11	45.16	91.17	536.54	128.21	17.34	73.67	40.44	26.38	117.26	54.42	35.41	316.89	55.06	51.87	37.9	13.62
04/02/2014	56.67	126.86	65.58	38.58	79.99	43.43	271.88	40.57	50.41	14.25	63.46	208.77	50.56	30.04	65.91	48.21	66.92	94.88	56.15	52.84	204.07	113.47	81.27	98.32	46.81	84.23	121.76	94	72.37	12.85	47.4	131.8	51.65	45.52	90.4	535.47	128.31	17.23	73.19	40.71	26.8	117.16	55	35.27	318.55	55.4	51.59	37.97	13.69
04/03/2014	56.6	126.4	65.8	38.65	79.35	43.15	266.33	40.59	50.57	14.25	64.02	206.98	50.83	30.16	66.42	48	66.8	94.81	56.59	52.69	200.94	113.27	81.25	99.24	46.78	85.36	121.15	93.74	72.41	12.74	47.79	132.08	51.73	45.53	90.98	535.61	128.78	17.15	73.39	40.59	26.77	117.41	54.59	35.39	314.64	55.29	50.87	37.66	13.77
04/04/2014	55.57	121.64	65.05	38.63	78.14	43.05	262.69	40.4	50.78	14.33	63.28	201.31	50.55	30.2	65.61	46.84	66.11	92.33	56.41	51.4	194.4	111.42	80.73	97.59	46.11	85.47	119.1	92.72	72.53	12.63	47.65	133.43	51.13	45.79	89.17	526.12	127.38	16.72	72.93	40.04	27.7	116.34	53.41	34.6	308.92	55.18	49.89	36.56	13.5
04/07/2014	54.35	118.11	64.18	38.17	78.88	43.6	256.43	39.76	50.69	14.19	61.72	194.88	49.63	30.01	64.76	44.69	65.03	89.82	55.75	50.49	190.82	107.59	80.67	96.61	44.79	84.09	116.78	91.47	73.36	12.47	47.65	133.55	50.49	45.47	86.6	519	125.59	16.38	72.49	39.59	27.19	115.44	52.09	33.82	303.89	54.4	50.28	36.25	13.22
04/08/2014	54.66	119.16	64.17	37.62	78.29	43.53	256.22	40.28	51.41	14.38	62.35	191.08	50.04	30.21	64.74	43.59	65.37	90.81	55.89	50.63	191.19	107.48	81.5	96.65	44.79	85.18	117.12	91.72	73.02	12.53	47.99	133.82	50.66	45.48	86.49	525.48	124.15	16.44	72.3	39.59	27.37	113.75	52.9	33.88	302.4	54.8	49.06	36.74	12.91
04/09/2014	55.57	121.58	65.64	37.63	78.48	44.38	265.08	40.03	51.54	14.3	62.99	201.86	51.1	29.99	64.82	44.28	66.07	95.04	56.13	50.77	192.29	109.25	81.87	96.81	45.28	83.65	118.45	93.14	72.83	13	48.52	133.33	51.2	45.67	88.72	527.46	126.88	16.62	73.45	39.84	27.36	115.48	53.36	33.97	308.32	55.17	50.57	37.32	13.54
04/10/2014	54.05	118.61	65	37.26	76.83	44.17	253.76	40.17	50.99	14.43	61.76	191.29	50.06	29.6	63.77	43.66	65.13	91.67	55.51	49.7	182.03	105.04	81.55	95.74	44.68	82.72	115.85	91.05	71.48	12.7	48.9	132.82	49.17	45.53	85.36	514.59	123.64	16.12	72.26	38.89	26.21	112.64	52.02	33.33	295.95	54.75	49.29	36.59	12.93
04/11/2014	52.77	116.25	64.17	37.02	77.09	44.41	246.38	40.5	50.9	14.15	60.83	188.83	49.4	29.11	63.22	44.38	64.86	90.52	55.29	50.32	179.3	101.74	80.55	95.05	45.31	82.09	115.14	90.53	71.15	12.54	48.52	132.25	48.63	45.5	84.54	511.28	122.07	15.77	71.98	38.65	25.51	111.18	51.8	33.12	293.71	53.94	48.83	35.61	12.69
04/14/2014	52.65	117.2	64.51	37.74	77.82	44.69	251.77	40.97	51.28	14.31	61.19	189.13	49.57	29.18	63.54	44.74	65.59	89.35	55.2	50.56	181.14	101.91	81.31	95.38	44.73	82.57	115.19	91.22	72.46	12.86	48.99	133.25	49.16	45.75	85.5	515.28	123.25	16	72.76	38.84	25.7	112.73	52.03	33.23	298.47	53.85	47.96	35.78	13.31
04/15/2014	53.11	117.54	64.22	37.97	78.92	44.27	257.36	41.75	52.32	14.33	61.63	193.94	49.84	29.23	63.77	45.02	65.62	89.85	55.56	50.76	181.98	103.36	81.68	96.47	45.7	83.33	116.31	91.36	73.68	13.05	50.07	134.55	49.55	45.66	86.04	519.7	124.27	16.39	73.36	39.15	25	113.76	51.9	33.25	300.71	55.32	48.17	35.79	13.35
04/16/2014	53.68	119.51	64.95	38.38	79.11	45.02	264.07	41.9	52.5	14.35	62.61	199.38	50.39	29.78	64.96	45.27	66.28	92.32	55.99	51.59	184.95	104.83	82.38	95.65	45.95	84.17	118.68	93.38	73.98	13.42	50.42	135.2	50.24	45.97	87.4	522.14	126.04	16.13	73.45	39.34	24.47	112.93	52.68	33.42	310.15	56.04	49.11	36.49	13.5
04/17/2014	54.65	120.84	64.68	38.93	78.9	45.04	245.06	40.99	51.73	14.26	63.05	197.39	50.82	29.63	65.95	45.17	66.68	92.94	55.77	52.03	186.64	106.03	82.65	92	46.53	85.11	117.94	94.12	73.28	13.56	49.9	133.64	50.68	45.67	86.22	516.16	127.92	16.15	72.81	37.93	24.48	113.16	53.7	33.76	308.38	56.24	49.46	36.82	13.65
04/21/2014	54.69	121.4	64.8	38.71	79.71	44.89	244.21	40.66	51.65	14.14	62.69	202.91	50.81	29.88	65.91	45.19	67.2	92.62	55.77	51.96	185.26	106.11	83.09	93.03	46.82	85.8	117.55	94.36	73.43	13.49	49.64	134.25	50.98	45.79	86.67	519.4	127.82	16.09	73.15	37.8	24.12	114.13	53.31	33.71	305.88	56.11	50.51	36.86	13.72
04/22/2014	54.97	121.61	64.68	38.6	79.64	44.61	241.76	40.68	51.67	14.14	62.78	205.67	51	30.35	66.39	45.04	67.74	93.79	56.02	52.02	186.34	106.79	83.93	94.19	46.73	86.2	119.17	95.01	73.61	13.51	50.04	134.57	51.76	46.01	87.07	521.55	127.55	16.29	72.38	38.11	24.49	114.19	54.05	33.75	308.27	55.61	50.99	37.2	13.75
04/23/2014	55.01	122.15	64.84	38.6	79.11	44.73	242.08	41.03	51.9	14.28	62.7	203.51	51.64	30.05	66.63	44.95	67.07	95.96	56.19	51.79	185.91	106.44	84.03	94.69	47.27	87.58	118.47	95.53	73.59	13.63	50.39	133.35	49.46	45.86	87.13	526.25	130.63	16.37	72.24	38.05	24.27	113.7	54.01	34.21	307.6	55.47	50.95	37.2	13.69
04/24/2014	55.28	122.34	64.89	38.43	78.36	44.63	241.3	41.12	52.33	14.51	62.16	202.63	52.49	30.5	67.17	44.67	66.84	94.75	56.4	51.92	185.69	105.85	83.56	96.54	47.67	87.96	118.45	96.32	74.01	13.58	50.79	133.94	49.01	46	87.41	525.88	129.86	16.34	72.3	37.81	24.19	114.04	53.86	33.62	303.62	55.4	50.71	37.61	13.75
04/25/2014	54.39	120.63	62.83	38.03	78.43	44.42	236.12	41.52	53.38	14.44	61.84	198.07	51.61	30.43	66.71	44.48	65.85	93.43	56.11	51.49	182.49	103.53	83.08	96	47.16	87.28	117.12	94.71	73.37	13.33	51.27	135.33	48.62	46.12	87.03	522.32	128.66	15.95	72.32	37.33	24.38	112.56	52.77	33.6	300.45	55.95	50.5	37.17	13.38
04/28/2014	53.73	121.44	63.45	38.37	79.07	44.38	234.94	41.29	54.44	14.35	61.85	196.9	52.11	30.67	66.02	44.64	66.02	93.37	56.84	51.78	179.77	103.51	83.46	94.96	46.74	86.81	117.02	94.73	73.68	13.24	51.57	136.84	48.58	46.45	87.06	531.45	127.04	14.95	73.29	37.16	25.55	112.81	51.47	33.36	298.5	56.19	50.36	37.58	13.58
04/29/2014	53.3	119.83	63.99	38.54	79.68	43.23	239.86	41.27	53.88	14.32	63.36	197.81	52.81	30.72	66.7	44.56	66.59	93.94	56.89	52.26	195.11	109.55	83	95.39	46.79	87.83	117.13	94.99	73.48	13.44	51.07	136.54	48.49	45.89	87.79	529.62	128.37	15.24	72.94	37.23	25.79	112.18	51.57	33.82	300.5	56.09	49.32	37.55	12.73
04/30/2014	54.04	121.29	65.18	38.74	80.22	43.73	241.9	41.31	53.81	14.45	62.72	204.33	53.13	30.83	67.41	45.02	67.04	94.08	56.95	52.72	198.2	111.63	83.52	100.68	46.76	86.8	117.52	95.35	73.82	13.47	51.04	136.55	48.66	45.53	87.43	533.89	129.02	15.14	72.79	37.33	25.93	113.03	52.35	33.87	301	56.19	50.09	38.34	12.61
05/01/2014	54.47	120.98	64.87	38.67	79.84	43.24	239.68	41.29	53.87	14.73	63.17	207.77	52.94	31.15	67.63	45.08	67.74	95.98	57.29	52.75	195.87	111.6	86.23	100.77	47.21	87.04	117.42	96.33	73.57	13.64	51.28	136.37	48.48	46.22	86.82	526.79	128.46	15.09	74.39	37.24	26.02	111.59	52.52	33.95	301.05	56.94	49.52	38.23	12.6
05/02/2014	54.54	121.69	64.27	38.56	79.36	43.55	238.89	40.2	52.83	14.33	63.15	202.34	52.35	31.37	68.02	44.65	68.1	95.6	57.18	52.7	196.96	112.34	87	100.87	47.78	86.96	118.22	95.74	74.3	13.72	50.56	137.07	48.39	46.17	86.93	529.54	129.94	15.25	74.71	37.39	26.15	112.6	52.95	34.43	299	55.68	49.8	38.38	12.81
05/05/2014	55.33	121.03	65.1	38.84	79	43.41	240.17	40.62	53.36	14.29	62.68	207.9	52.72	31.47	67.75	44.75	68.57	95.17	57.12	52.95	195.7	112.16	88.4	102.44	47.39	86.96	119.35	96.54	74.25	13.53	51.05	138.24	48.45	46.56	87.36	530.06	131.96	15.08	74.51	37.5	25.91	113.49	52.5	34.3	298.5	56.49	50.03	38.6	13.07
05/06/2014	55.01	120.49	64.77	38.58	78.73	43.14	239.01	40.33	52.85	14.19	61.85	203.19	50.54	31.41	66.66	44.37	68.24	94.69	56.57	52.51	192.64	110.61	87.2	102.33	46.6	86.42	118.79	95.32	74.68	13.31	51.16	137.52	47.9	46.18	86.2	526.73	130.83	14.73	73.97	36.95	25.18	114.34	51.45	33.6	296.31	56.82	50.93	38.43	12.95
05/07/2014	55.03	119.45	64.54	38.69	78.21	44.27	233.67	40.98	53.5	14.47	62.59	202	51.66	31.79	66.32	44.64	68.5	94.07	57.82	53.02	196.04	111.58	88.35	104.74	46.61	87.76	119.92	95.67	74.77	13.32	51.59	139.11	48.86	46.92	87.98	524.6	130.35	14.8	74.74	37.29	25.25	115.34	53.11	34.3	299	57.86	50.77	38.61	12.77
05/08/2014	55.3	122.46	64.4	38.73	78.83	44.07	235.51	40.3	53.06	14.08	63.02	197.05	52.37	31.78	66.9	45.04	68.14	94.7	57.98	53.13	192.2	111.34	88.25	103.28	46.96	88.03	119.04	95.51	74.74	13.28	50.48	139.65	48.71	46.73	88.62	530.86	130.57	14.93	74.83	37.33	25.51	116.5	53.81	34.47	300.38	58.12	50.74	38.31	12.8
05/09/2014	55.39	124.56	65.58	38.99	78.74	44.39	236.42	39.31	52.32	14.04	62.98	196.18	52.28	31.5	67.64	45.42	68.27	94.66	58.13	52.97	191.68	111.23	88.65	104.51	47.13	88.89	118.72	96	74.97	13.25	50.41	139.33	48.62	46.26	88.84	535.92	131.1	14.74	75.06	37.61	25.92	117.37	54.8	34.1	302.34	58.64	51.18	38.5	12.73
05/12/2014	56.41	125.25	66.67	39.27	79.19	44.67	242.62	38.75	51.76	14.01	63.34	203.19	53.38	31.56	68.23	45.86	69.36	97.89	58.35	53.61	195.68	112.72	88.31	107.01	48.61	90.04	119.88	96.63	75.29	13.81	50.02	140.44	48.96	46.31	89.66	543.38	132.6	15.07	75.37	38.19	26.25	118	55.45	34.78	304.58	58.99	52.01	38.94	12.93
05/13/2014	56.83	123.41	66.85	39.66	79.68	44.31	244	38.81	52.23	14.09	63.73	206.97	53.96	31.25	68.45	45.64	69.07	97.82	58.4	53.35	193.34	111.9	88.53	106.45	47.75	90.02	119.3	96.12	75	13.79	50.11	139.14	48.42	47.06	89.09	533.11	133.45	15.03	75.41	37.9	26.05	117.6	55.63	34.86	302.96	58.78	52.19	39.78	12.8
05/14/2014	55.85	123.14	67.3	39.93	78.85	43.85	241.04	39.27	52.36	14.18	62.9	206.08	53.39	30.94	67.65	45.18	68.98	97.02	58.09	52.79	190.46	110.47	88.76	105.67	47.27	89.87	119.7	95.57	75.24	13.56	50.48	139.08	48.12	47.06	88.46	529.4	132.99	14.84	75.45	37.2	26.02	117.21	55.87	34.18	301.8	59.69	52.12	39.2	12.79
05/15/2014	54.49	124.23	67.5	39.24	78.42	43.53	234.98	39.37	52.02	14.2	61.89	205.55	52.86	30.92	66.99	44.95	67.67	95.65	57.56	52.32	185.89	108.23	88.66	104.93	47.28	88.92	116.98	94.8	75.43	13.32	50.14	140.23	47.43	47.38	87.6	524.28	131.21	14.55	74.58	36.81	25.47	115.78	54.31	33.65	297.02	59.45	48.93	38.49	12.69
05/16/2014	55.03	121.67	68.31	39.06	79.53	43.82	239.91	39.22	52.7	14.22	61.46	207.5	52.5	31.3	66.53	45.33	67.72	95.61	57.74	52.73	185.03	108.87	88.86	105.12	47.83	88.78	118.5	95.49	75.98	13.45	50.58	140.63	47.16	47.26	87.5	527.02	130.81	14.51	74.64	36.83	25.49	116.35	54.33	34.03	297.53	59.84	48.78	38.8	12.8
05/19/2014	54.97	122.8	69.42	39.63	79.56	43.89	239.77	38.54	51.02	14	62.15	208.56	52.71	31.16	66.51	45.3	67.89	97.01	58.2	52.65	188.5	109.69	87.84	106.43	48.89	89.33	118.23	95.77	75.66	13.51	50.12	140.86	47.31	46.85	88.12	532.76	131.35	14.67	74.66	37.24	26.12	116.11	54.96	34.1	299	60.39	49.34	39.54	12.83
05/20/2014	54.31	122.11	69.79	39.54	78.4	43.33	238.03	38.43	50.96	13.83	61.59	206.1	52.49	31.21	66.31	45.4	67.47	95.81	58.08	51.63	184.37	108.4	88.03	106	48.18	89.73	116.75	94.6	75.17	13.15	50.43	140.35	46.66	46.82	87.09	528.74	129.58	14.53	74.18	37.09	24.66	115.39	54	34.08	296.43	60.01	48.76	38.82	12.62
05/21/2014	54.99	122.58	70.71	39.56	79.37	43.86	242.39	38.05	51.11	13.58	62.17	208.25	53.51	31.09	66.56	45.85	68.07	95.88	58.42	52.15	186.26	110.14	88.38	107.12	48.28	90.29	118.51	95.15	74.98	13.12	50.26	139.83	47.01	46.82	87.86	534.87	130.96	14.61	74.36	37.37	25.35	116	54.81	34.33	299.9	59.97	48.71	39.54	12.8
05/22/2014	55.54	122.5	71.35	39.65	79.45	43.65	243.94	38.73	51.49	13.68	61.86	212.52	53.54	31.05	66.54	45.89	68.07	96.85	58.35	52.36	189.83	110.56	88.46	107.34	48.7	90.34	118.19	95.43	74.61	13.23	50.42	139.36	48.24	47.29	88.15	541.66	131.84	14.71	74.54	37.44	26.22	115.54	54.8	34.57	300.57	59.93	48.8	39.84	12.68
05/23/2014	56.18	123.24	71.64	39.6	79.79	43.56	248.88	38.64	51.41	13.61	61.31	213.77	53.6	31.24	66.57	45.95	68.66	98.05	58.38	52.49	189.85	110.93	88.41	108.82	49.6	90.18	118.74	95.71	75.2	13.52	50.33	140.06	48.2	47.61	88.78	540.9	132.41	14.72	74.57	37.73	27.01	115.7	55	34.59	300.69	60.22	48.79	40.47	12.83
05/27/2014	56.28	121.44	72.4	39.58	80.1	44.32	252.89	38.91	52.7	13.77	61.34	214.35	53.75	31.44	67.67	46.1	68.58	98.22	58.46	52.76	190.74	111.42	89	108.48	49.81	90.36	118.79	95.5	74.85	13.48	50.08	140.62	48.61	47.42	91.39	520.25	134.17	15.22	74.16	37.97	27.07	116.56	55.22	34.65	304.63	60.47	48.89	40.86	12.95
05/28/2014	57.11	121.11	72.68	39.67	79.58	44.29	253.3	39.18	52.94	13.87	60.95	210.33	53.48	31.33	67.39	45.87	68.44	99.41	58.18	52.84	186.53	111.18	89.19	107.88	49.73	91.76	118.31	95.31	74.86	13.37	50.12	140.27	48.82	47.6	91.06	533.34	134.33	15.14	74.3	38.13	26.94	116.94	55.26	34.37	301.47	60.1	48.63	40.82	13.15
05/29/2014	56.96	122.31	73.28	39.6	80.42	44.64	256.83	38.91	52.79	13.96	61.44	213.45	54.18	31.41	67.75	45.96	69.33	99.41	58.3	53.06	189.65	112.82	89.38	108.55	49.69	93.06	120.22	95.92	75.47	13.58	49.76	140.36	49.21	47.64	91.28	527.47	135.14	15.15	74.4	37.89	27.47	117	55.34	34.58	304.82	60.28	49.52	41.25	12.99
05/30/2014	56.94	124.17	73.18	40.01	81.45	44.94	256.05	39.35	53.35	14.1	61.23	211.54	54.07	31.48	67.81	45.83	69.19	98.46	58.26	53.08	188.6	112.61	89.63	108.36	49.38	93.22	119.97	95.8	76.09	13.61	50.1	141.84	50.7	48.61	91.5	532.5	135.25	15.14	74.41	37.92	27.66	117.7	55.21	34.56	304.9	60.36	49.74	41.02	12.83
06/02/2014	56.89	124.47	73.21	39.8	81.27	44.85	260.83	39.04	53.48	14.1	61.47	213.37	54.26	31.46	68.32	46.16	69.66	100.07	58.67	52.94	190.38	113.94	88.39	108.35	49.78	92.64	121.83	96.83	76.89	13.83	50.57	141.85	49.94	48.22	91.89	531.43	135.9	15.26	74.23	38.08	27.46	118.05	55.36	34.65	306.03	60.08	49.09	41.55	12.88
06/03/2014	57.22	125.23	73.09	39.82	81.87	44.35	257.47	39.31	53.94	14.19	61.41	215.29	54.59	31.53	68.41	46.04	70.02	99.89	58.58	52.96	190.7	114.72	88.72	108.01	48.92	92	121.54	96.47	76.99	13.65	51.1	142.37	49.43	48.05	91.73	528.11	135.88	15.21	74	38.16	28.06	118.27	55.22	34.58	308.61	61.03	48.98	41.23	12.97
06/04/2014	57.45	126.46	73.66	39.75	83.45	44.31	257.69	39.18	53.99	13.97	61.93	211	54.87	31.6	69.21	46.22	70.85	99.23	58.62	52.85	193.75	115.11	89.01	108.63	49.22	92.5	120.45	96.1	77.02	13.82	51.34	142.64	49.5	47.94	91.81	541.15	135.33	15.21	73	38.15	28.55	119.22	55.71	34.62	310.75	60.52	47.52	42.13	13.05
06/05/2014	58.6	127.43	72.79	40.15	83.58	44.97	258.34	39.61	54.17	14.28	61.95	208	54.95	31.93	69.39	45.89	71.47	98.9	59.11	53.27	198.55	115.79	89.73	107.26	49.45	93.17	122.86	96.87	78.3	14	51.5	144.41	49.62	48.12	92.8	537.94	136.82	15.43	73.91	38.38	28.67	118.77	56.05	34.95	309.93	61.02	47.21	41.51	13.18
06/06/2014	59.01	128.41	72.5	40.05	83.53	45.18	266.2	39.37	54.07	14.46	62.53	209.09	55.29	31.8	69.27	45.93	72.18	99.91	59.32	53.8	201.58	118.04	90.42	106.13	49.99	94.31	123.55	97.59	77.78	14.35	51.17	142.56	49.76	47.95	94.91	540.78	138.25	15.59	73.8	38.69	29.03	119.26	56.59	35.19	313.96	61.09	47.25	41.59	13.13
06/09/2014	59.28	127.71	72.34	40.13	84.26	45.14	267.25	39	53.49	14.39	63.07	208.32	55.07	31.34	68.83	45.88	72.23	99.01	59.16	54.2	201.02	117.77	89.66	105.28	51.07	94.65	122.95	98.2	77.18	14.35	51.17	139.92	50.08	48.11	95.57	532.57	137.96	15.84	73.64	39.1	28.97	120.33	56.58	35.44	314.57	61.23	46.59	41.25	12.76
06/10/2014	58.89	126.97	72.01	40.53	83.64	45.14	265.93	38.5	53.46	14.29	63.29	207.39	55.01	31.49	68.57	45.65	72.22	98.74	59.18	54.09	200.17	117.65	89.32	105.7	50.91	95.05	123.32	97.66	76.65	14.23	50.82	139.09	50.18	47.82	95.28	532.48	137.25	15.92	73.74	39.09	29.49	119.45	56.74	35.48	314.7	61.4	46.91	41.22	12.84
06/11/2014	58.91	126.14	71.92	40	82.94	44.66	267.04	38.1	52.53	14.23	62.4	210.67	54.78	31.56	68.17	45.91	71.6	96.84	59.08	53.8	199.26	116.78	88.77	107.68	50.79	95.41	121.99	98.06	76.4	14.18	50.4	138.95	49.69	47.67	95.08	529.1	134.1	15.59	73.26	38.93	28.83	119.06	56.25	35.38	311.39	60.92	46.96	41.21	12.87
06/12/2014	58.4	124.28	71.46	39.81	82.42	43.47	263.2	38.27	52.59	14.17	62.08	208.28	54.42	31.54	67.63	45.7	70.83	92.97	58.71	53.25	197.94	115.82	88.24	107.1	50.12	96.31	119.54	97.01	76.91	14.01	50.6	139.29	49.48	47.85	94.76	524.37	132.19	15.42	73	38.44	28.44	118.2	56.02	35.31	308.82	60.58	46.88	40.75	12.8
06/13/2014	58.5	124.8	71.78	39.79	82.73	43.84	269.82	38.4	52.78	14.2	61.96	209	54.7	32.07	67.53	45.44	71	95.14	59.01	53.27	196.97	116.05	88.44	106.88	49.93	97.66	121.13	96.82	76.73	14.52	51.07	140.02	49.74	47.94	94.85	523.1	132.29	15.44	73.12	38.39	28.64	117.64	55.61	35.36	309.45	60.87	47.09	40.76	12.8
06/16/2014	58.32	125.01	71.52	39.9	82.82	44.22	273.65	38.81	53.09	14.43	62.14	210.38	54.98	31.86	66.92	45.56	70.44	93.41	58.81	53.03	200.92	115.74	87.93	106.1	49.64	98.2	120.52	96.48	76.56	14.35	51.5	139.15	50.21	48.1	94.37	524.81	132.54	15.28	73.27	38.2	28.76	118.22	55.34	34.86	309.38	60.53	47.27	40.55	12.92
06/17/2014	58.87	125.95	71.74	39.86	82.51	44.41	272.49	38.67	52.81	14.56	62.96	215.06	55.22	31.58	67.45	45.95	71.34	94.94	59.21	53.27	203.59	116.92	88.23	106.06	49.79	98	121.6	96.75	76.86	14.48	51.69	140.25	50.61	48.23	94.66	524.34	132.45	15.59	73.17	38.52	29.01	117.73	56.17	35.61	312.05	60.82	47.46	40.92	12.6
06/18/2014	59.27	129.72	72.1	40.37	82.69	44.43	272.75	39.64	54.12	15.03	63.03	217	55.59	31.78	67.71	46.38	71.08	95.16	59.16	53.45	202.87	118.2	88.07	106.25	49.73	99.6	130.72	97	77.37	14.64	52.29	140.75	50.87	48.64	95.56	526.98	132.48	15.65	73.8	38.87	29.11	118.48	58.16	35.91	319.85	60.94	48.06	40.95	12.64
06/19/2014	58.62	128.84	71.93	41	83.06	45.12	271.23	40.08	54.9	15.21	62.82	215.25	55.7	31.99	67.98	46.26	71.32	94.88	58.82	53.53	201.73	117.8	88.75	107.69	49.79	100.02	129.7	97.41	77.5	14.46	52.78	141.4	50.99	48.44	95.07	527.99	132.82	15.55	73.89	38.83	28.92	118.3	57.87	35.66	318.8	61.23	47.84	40.87	12.66
06/20/2014	58.77	129.8	72.26	40.85	83.13	44.87	275.4	39.76	54.48	15.26	63.1	216.89	55.58	32.06	68.12	46.4	71.52	95.02	58.82	54.08	203.38	119.14	89.1	108.55	49.57	100.69	130.75	97.48	76.94	14.62	52.67	141.3	51.39	48.16	95.54	530.79	132.1	15.45	73.79	39.19	28.31	118.46	58.04	36.01	318.05	61.51	47.79	40.86	12.71
06/23/2014	58.11	130.67	72.48	40.73	82.67	44.98	279.68	39.62	54.45	15.28	62.95	221.35	55.72	32.05	67.91	46.48	71.19	93.82	59.2	53.72	203.38	119.38	89.09	108.65	49.45	101.6	130.13	97.1	76.78	14.77	52.44	141.72	50.92	48.44	95.51	532.94	130.85	15.64	73.76	39.26	28.57	118.49	58.08	36.11	317.92	61.73	48	40.91	12.62
06/24/2014	57.65	131.66	72.55	40.45	82.44	44.28	280.02	39.78	54.65	15.2	62.47	224.21	55.26	32.09	67.35	46.67	70.55	93.59	58.92	53.23	201.56	118.5	89.25	107.91	49.27	98.85	129.22	96.17	76.94	14.47	52.61	142.47	50.97	48.5	94.43	530.67	129.15	15.49	73.43	39.07	29.06	117.9	57.46	35.97	316.26	61.36	48.3	40.66	12.58
06/25/2014	57.97	129.85	72.74	40.7	83.06	43.89	280.75	40.08	55.12	15.32	62.6	222.83	54.89	32.25	66.29	46.75	71.22	95.3	58.71	53.27	203.98	119.24	89.28	108.74	49.5	99.38	129.54	96.13	77.13	14.55	53.02	142.84	50.83	48.74	94.64	532	127.06	15.47	73.92	39.12	30.56	119.24	57.47	36.24	317	62.22	49.73	40.79	12.7
06/26/2014	57.82	130.53	72.72	40.62	81.53	43.93	278.96	40.47	55	15.45	62.63	224.09	54.89	32.24	66.17	46.36	71.07	94.54	58.55	52.82	200.55	119.15	88.63	108.12	48.94	99.69	128.83	95.57	76.32	14.94	52.65	141.37	51.41	48.79	94.3	532.4	128.02	15.41	73.23	39.02	30.32	119.67	57.45	35.86	315.22	62.29	49.55	40.64	12.63
06/27/2014	57.5	133.48	72.87	40.54	81.35	43.82	281.91	40.61	55.33	15.53	62.72	223.27	54.61	32.54	65.59	46.4	71.85	95.38	58.69	52.92	202.45	119.81	89.02	107.55	49.38	99.76	128.61	96.27	77.06	14.93	52.71	142.35	51.48	49.03	94.93	535.32	128.54	15.33	72.83	39.29	31.04	119.6	57.6	36.23	317.09	62.99	49.05	40.77	12.76
06/30/2014	57.44	134.92	72.66	40.9	80.84	44.11	281.25	40.88	55.77	15.55	62.25	223.05	54.58	32.27	65.55	46.6	71.5	95.05	58.72	52.28	205.4	120	89.98	107.61	49.58	100.62	128.62	96.34	77.64	14.89	53.4	142.19	51.25	49.45	94.87	536.24	127.23	15.37	72.3	39.43	31.01	118.3	57.84	37.48	319.6	62.68	48.51	41.64	12.77
07/01/2014	58.25	134.53	72.98	41.18	81.25	44.85	284.89	40.77	55.21	15.57	62.66	224	55.38	32.27	66.28	47.21	72.12	97.58	59.12	52.79	205.28	121.53	89.71	108.38	49.76	100.51	129.26	97.35	77.83	14.8	52.68	142.4	51.38	49.17	95.35	536.82	128.15	15.6	73.76	39.74	30.97	119.78	57.46	37.9	322.38	62.99	48.12	41.69	12.99
07/02/2014	58.05	134.25	73.05	41.79	81.06	45.32	280.95	39.85	54.17	15.44	62.53	221.7	55.25	32.38	65.45	46.6	71.93	95.81	59	52.56	205.77	121.11	89.74	110.32	49.09	99.85	128.63	97.2	77.9	14.85	51.81	142.55	51	48.5	95.21	535.31	127.62	15.85	74.99	39.65	31.44	119.87	57.52	37.61	321.87	62.67	48.24	41.09	13.13
07/03/2014	58.46	134.94	73.23	41.89	81.55	45.77	284.8	39.28	53.76	15.46	63.29	221.58	55.64	32.29	66.11	46.77	72.46	96.8	58.97	53.14	208.66	122.42	90.01	110.16	49.53	100.03	129.42	97.82	77.36	14.98	51.45	142.03	51.49	48.06	95.84	539.46	128.51	16.03	74.88	39.98	32.1	120.12	58.22	37.93	323.6	63.03	48.44	41.56	13.11
07/07/2014	58.12	134	73.01	41.51	81.05	46.5	279.29	39.62	53.77	15.44	63.42	220.77	55.31	32.44	66.25	46.52	72.22	94.65	58.53	52.76	206.65	122	90.73	109.13	48.26	99.05	128.91	97.83	77.35	14.74	51.17	142.68	50.87	48.1	95.4	538.24	129.09	15.94	74.88	39.98	31.77	120.21	57.7	37.72	321.18	62.86	48.01	41.11	13.02
07/08/2014	57.15	132.27	72.87	41.05	81.11	45.94	276.9	39.81	54.55	15.49	62.82	216.89	54.93	32.8	66	46.35	72.26	96.79	58.48	52.62	205.7	121.1	90.36	109.46	48.39	98.46	128.58	97.68	77.54	14.85	51.53	143.46	51.08	48.61	94.57	535.11	126.79	15.58	75.38	39.59	31.15	119.78	57.08	37.6	318.31	63.03	47.86	40.84	13
07/09/2014	56.9	133.58	72.98	41.27	80.64	46.15	276.57	39.75	54.71	15.38	62.92	217.28	55.07	32.89	65.47	46.69	72.08	96.86	58.48	52.52	205.52	121.16	90.87	110.87	48.3	99.65	129.28	97.28	77.49	15.69	51.26	143.51	50.89	48.47	94.74	538.66	126.79	15.6	75.82	39.67	31.49	119.47	57.54	37.63	320.96	63.44	47.92	40.87	13.02
07/10/2014	56.49	133.16	72.92	41.24	79.77	47.35	273.99	40.2	54.8	15.53	62.42	216.52	54.48	33.05	65.76	46.58	71.6	49.01	58.07	52.17	202.82	120.27	91.41	110.76	47.61	99.22	128.69	96.66	77.87	15.62	51.65	143.8	50.85	48.6	94.46	534.02	126.79	15.44	76.75	39.6	30.49	118.87	56.8	37.72	315.9	63.34	48.51	40.76	13.1
07/11/2014	56.6	133.29	72.98	41.3	79.77	47.85	275.36	39.89	54.31	15.41	62.66	217.65	54.52	33.14	66.04	46.78	72	49.34	58.2	52.24	203.91	121.06	91.64	110.9	47.56	97.4	129.42	96.59	77.98	15.97	51.2	143.86	50.49	48.44	94.47	533.45	128.09	15.38	76.59	39.69	29.89	119.36	57.09	37.61	317.81	63.07	48.62	40.93	13.29
07/14/2014	56.82	134.81	73.1	41.82	79.46	48.07	278.58	39.33	53.6	15.19	62.8	220.59	55.1	33.38	66.17	46.61	72.62	49.75	58.28	52.55	204.77	121.77	91.97	113.15	48.02	98.55	129.61	96.96	78.16	16.11	51.03	145.27	50.98	48.22	94.54	533.66	129.52	15.57	76.79	39.57	29.46	119.48	57.33	37.64	323.26	63.73	49.08	41.16	13.03
07/15/2014	56.66	132.64	72.7	41.17	79.36	47.54	275.74	39.48	53.93	15.15	62.84	218.97	55.05	33.63	66.34	46.53	70.03	49.78	58.46	52.86	205.06	122.3	91.63	112.77	47.64	97.94	129.6	96.5	78.22	16.12	51.24	146.05	50.89	48.4	94.45	533.51	129.1	15.81	76.76	40.08	29.71	119.03	57.46	38.24	323.74	64.14	48.71	41.2	12.85
07/16/2014	56.96	131.82	72.97	41.05	79.74	47.76	275.17	39.71	54.21	15.25	63.11	217.93	55.04	33.76	66.1	46.27	69.07	49.44	58.16	52.85	205.54	122.21	92.05	112.18	47.67	99.87	129.8	96.5	78.2	16.6	51.01	146.68	51.04	48.47	94.47	531.82	127.42	15.51	76.6	39.62	30.69	119.03	57.71	38.11	325.17	64.19	48.8	40.83	12.87
07/17/2014	55.15	129.86	72.7	41.9	79.24	47.32	275.02	39.61	53.48	15.07	63.18	213.66	54.7	33.67	64.84	46.06	69.43	48.16	57.82	51.67	202.24	120.71	90.84	113.44	46.59	98.91	128.74	94.66	77.69	16.33	50.55	146.12	50.68	48.09	92.99	524.69	125.88	15.2	76.25	38.29	29.56	117.6	56.72	38	317.79	63.48	48.42	40.25	12.46
07/18/2014	56.15	130.47	73.06	42.73	79.74	48.1	270.67	40.04	54.39	15.19	63.71	218.18	55.2	33.96	65.69	46.44	70.2	48.73	58.06	52.13	205.53	122.18	92.47	114.93	46.91	98.58	129.98	96.37	78.67	16.49	51.35	147.32	50.98	48.97	93.53	520.56	127.64	15.49	76.52	38.9	30.09	118.61	57.56	38.43	320.86	64.34	49.12	40.83	12.67
07/21/2014	56.71	128.55	72.74	42.96	79.8	48.08	271.03	40.12	54.04	15.15	63.59	216.13	55.11	33.77	65.6	46.24	69.13	48.35	58.01	51.96	205.22	121.66	91.86	114.43	46.98	98.56	130.06	96.34	78.69	16.62	51.07	146.27	50.63	48.71	92.88	515.17	128.3	15.52	76.11	37.33	30.13	117.84	57.33	38.44	318.62	64.6	48.92	40.63	12.55
07/22/2014	57.72	124.15	73.72	43.09	80.29	48.2	272.3	40.21	54.05	15.22	63.62	216.37	54.7	33.86	65.77	46.46	68.49	48.87	58.09	52.16	207.21	122.73	92.88	115.32	50.5	103.12	130.33	97.21	79.4	17.09	51.2	146.37	50.52	49.01	93.37	511.92	129.74	15.52	76.87	37.49	30.88	118.24	57.95	39.06	319.06	63.21	49.12	40.95	12.85
07/23/2014	57.47	123.59	74.06	42.97	80.59	48.29	272	40.08	53.97	15.2	63.59	219.63	55.02	33.97	65.83	46.65	68.39	49.69	58.33	51.88	206.67	122.63	92.96	115.44	49.9	103.48	136.09	96.98	79.25	17.05	50.94	145.14	50.6	48.74	93.28	507.72	126.71	15.52	76.84	37.54	30.9	118.61	58.07	39.13	316.55	62.96	49.32	41.11	13.02
07/24/2014	56.84	126.63	76.37	42.89	80.69	48.43	271.71	40.12	54.01	15.28	63.93	218.68	55.17	33.93	65.79	46.64	67.54	45.03	58.49	51.78	206.81	122.53	92.37	115.25	49.47	102.6	135.16	97.71	79.32	17	50.93	149.15	50.9	48.78	93.15	514.82	124.4	15.62	77	37.82	31.45	118.49	57.72	39.77	317.36	63.83	49.46	41.12	13.26
07/25/2014	56.53	125.55	76.79	43.04	80.38	48.12	270.57	39.77	53.22	15.09	63.59	217.45	54.16	33.67	65.91	45.64	69.07	45.77	57.94	51.55	205.14	122.27	92.22	113.51	49.54	101.85	135.87	97.6	78.87	16.56	50.2	147.98	49.24	48.6	91.93	514.57	123.2	15.59	76.65	37.91	31.03	118.37	57.23	39.43	314.91	63.36	49.39	41.41	13.11
07/28/2014	56.29	124.49	77.4	42.93	80.65	48.07	266.7	40.48	54.65	15.21	63.65	214.94	53.95	33.89	66.39	45.82	68.88	45.68	57.94	51.44	206.42	121.5	92.4	115.57	48.56	101.27	136.32	97.61	79.28	17.01	50.72	150.2	48.95	49.05	91.86	513.22	123.06	15.5	76.47	37.6	31.55	118.82	57.41	39.48	316.43	62.91	49.8	41.45	12.97
07/29/2014	56.03	122.96	77.62	42.75	80.57	47.57	268.03	39.98	54.09	15.1	63.14	214.85	53.35	33.89	65.2	45.1	67.25	46.18	57.05	50.74	204.08	120.84	92.35	112.55	47.42	101.32	135.86	97.17	78.5	16.91	50.53	149.64	48.03	48.63	91.71	510.04	122.32	15.34	76.34	37.42	30.93	118.86	57.1	39.22	314.54	62.45	51.01	41.26	12.89
07/30/2014	56.78	124.2	77.95	42.86	80.49	46.74	270.46	39	53	14.99	61.38	215.55	53.05	34.32	64.67	45.85	66.71	44.9	56.89	50.18	205.47	123.45	96.25	112.47	47.42	101.29	135.34	97.41	78.48	16.72	49.28	150.98	47.85	48.33	90.91	521.84	122.29	15.58	76.09	37.64	30.91	119.38	56.07	39.82	314.82	62.49	51.12	41.29	13.14
07/31/2014	56.09	121.11	76.91	42.12	79.28	46.4	262.29	38.45	51.99	14.61	59.74	214.26	51.98	34.18	63.36	45	61.34	43.97	58.45	48.69	199.25	119.6	94.39	109.81	46.7	102.66	131.95	96.17	78.6	16.39	48.32	148.08	47.21	47.77	88	517.03	120.48	15.25	74.69	37.02	29.73	116.24	54.15	39.04	304.73	61.26	50.62	40.37	12.78
08/01/2014	56.07	121.06	77.3	42.03	78.7	46.57	259.31	38.62	52.31	14.7	59.12	216.89	52.05	33.55	63.48	44.71	61.75	44.45	58.14	48.54	195.58	118.23	94.35	111	47.06	100.32	133.12	96.22	78.07	16.44	48.16	148.68	47.31	48.04	86.47	514.41	120.38	14.98	74.97	36.7	29.17	116.08	53.66	38.73	303.45	61.68	49.81	40.52	12.59
08/04/2014	56.26	124.02	77.79	42.39	79.35	46.95	261.56	38.35	51.4	14.81	59.03	215.77	52.66	33.96	63.73	44.78	61.97	43.5	58.96	49.11	196.88	119.07	95.56	111.6	47.49	102.29	135.32	97.16	77.81	16.71	47.79	150.31	47.73	47.36	86.93	519.49	119.93	15.05	74.92	36.84	29.7	116.88	53.97	39.2	305.37	61.95	49.98	40.94	12.81
08/05/2014	55.24	124.41	77.05	41.78	78.45	48.56	258.75	37.41	50.84	14.5	58.67	214.67	52.2	33.58	63.44	44.35	61.46	42.72	58.85	50.97	193.53	117.39	94.79	110.44	47.75	99.38	132.66	97.37	77.12	16.44	47.41	148.83	47.36	46.6	86.36	518.07	121.27	15	74.46	36.45	29.56	115.83	53.17	38.95	301.1	61.41	49.36	40.71	12.88
08/06/2014	55.59	122.99	76.03	41.77	77.84	48.64	258.11	36.98	49.28	14.36	59.02	206.51	52.5	33.38	63.78	44.83	61.28	42.94	59.58	50.85	194.78	117.46	95.65	111.34	47.32	99.95	132.32	97.82	77.57	16.44	47.3	149.38	47.21	46.41	86.4	519.6	118.34	15.2	74.48	36.28	29.57	115.82	54.21	39.33	304.02	62.23	49.48	40.64	12.85
08/07/2014	55.05	121.85	74.96	41.53	77.5	48.52	256.37	37.37	49.84	14.39	58.68	203.94	52.06	33.17	63.49	44.94	60.6	42.76	59.31	50.49	194.16	116.5	97.24	107.29	46.87	98.57	131.16	97.44	77.28	16	47.59	149.07	47.14	46.55	86.02	517.26	119.84	15.12	73.77	35.96	29.03	114.78	53.51	38.42	302.97	62.26	48.65	39.88	12.26
08/08/2014	55.24	125.11	75.43	41.69	78.87	49.04	262.19	38.13	50.52	14.75	59.19	205.79	52.45	33.24	64.19	44.97	60.92	43.21	59.67	51.69	196.59	118.56	98.11	108.58	48.4	100.38	132.67	98.59	77.63	16.1	48.47	149.8	47.57	47.96	87.47	525.99	120.63	15.2	73.9	36.12	29.66	116.35	54.27	38.5	307.8	62.25	49.19	40.37	12.33
08/11/2014	55.2	125.25	75.89	42.05	78.96	49.81	262.78	38.04	50.34	14.56	59.2	202.72	52.9	33.35	63.84	45.14	60.89	43.88	59.56	51.43	197.47	118.87	98.03	107.39	48.13	99.87	132.03	99.23	77.65	16.19	48.6	150.54	47.76	47.72	86.95	525.47	120.8	15.22	74.2	36.2	29.64	116.62	54.45	38.44	308.44	62.64	49.09	40.67	12.26
08/12/2014	54.34	124.71	75.82	41.57	78.57	49.64	257.65	38.2	50.41	14.59	59.33	203.16	53.35	33.25	64.03	45.18	60.52	43.67	60.15	51.28	196.93	119.01	96.71	108.66	47.57	98.47	131.99	99.85	77.88	16.19	48.53	150.44	47.83	48.11	87.08	524.58	120.47	15.21	74.27	36.1	29.46	116.77	54.3	38.42	310.88	62.79	48.98	40.43	12.37
08/13/2014	54.78	122.93	76.14	42.16	78.99	50.04	261.1	38.33	50.77	14.68	59.64	206.97	53.53	33.44	64.73	45.61	61.39	44.67	60.11	51.59	197.87	119.95	97.21	110.35	47.79	98.6	132.44	100.03	78.59	16.24	49.13	152.45	47.98	48.36	87.4	524.03	121.98	15.25	74.96	36.33	29.57	117.74	54.39	38.45	313	62.66	49.17	40.5	12.48
08/14/2014	55.62	131.59	76.62	42.33	79.27	49.97	262.8	38.63	51.14	14.91	60.11	212.64	54.06	33.26	65.2	45.81	60.67	45.2	60.78	51.53	198.86	120.38	97.55	112.48	48.35	97.94	132.55	100.9	78.39	16.23	49.57	151.49	48.05	49.27	87.27	530.67	124.11	15.32	74.75	36.34	29.53	118.06	54.85	38.29	314.72	62.94	49.82	40.75	12.58
08/15/2014	57.58	131.47	76.33	42.06	79.01	49.74	259.51	38.5	51.42	14.81	60.1	215.43	53.99	33.33	64.91	45.62	61.16	45.46	60.69	51.41	197.98	120.22	98.21	111.78	48.2	98.68	132.78	100.39	78.08	16.11	49.77	150.96	47.88	49.91	86.6	529.03	123.16	15.22	74.41	36.17	29.19	117.27	54.79	38.24	315.11	63.12	49.68	40.82	12.46
08/18/2014	58.52	133.33	76.6	42.23	79.81	49.79	264.46	38.93	51.47	14.75	60.92	218.07	54.48	33.69	66.18	46.3	61.66	47.01	61.28	52.39	200.69	121.55	99.78	112.4	49	98.5	134.14	101.79	79.55	16.32	49.76	153.28	48.38	49.69	87.16	533.9	124.98	15.45	75.21	36.66	29.91	117.9	55.26	38.57	319.73	63.85	49.99	41	12.64
08/19/2014	58.56	134.02	76.93	42.54	80.32	49.69	265.29	39.47	52.2	14.9	60.87	223.08	54.62	33.89	65.83	46.26	61.97	46.8	61.09	52.69	200.02	121.91	99.06	113.62	49.41	99.27	134.38	102.19	79.75	16.43	50.56	154.05	49.1	49.86	88.12	536.84	125.58	15.45	75.13	36.74	30.75	118.22	55.3	38.59	321.55	64.07	50.3	41.35	12.59
08/20/2014	58.33	135.14	76.86	42.14	80.4	49.8	266.94	39.44	52.38	15.05	60.93	223.36	54.87	34.16	65.67	46.35	61.93	47.14	61.4	53.15	200.19	122.93	98.66	113.07	49.28	100.34	133.81	102.25	80.3	16.5	50.65	155.02	48.79	49.98	88.49	537.96	127.35	15.52	75.25	36.79	31.34	117.64	55.64	38.78	324.72	63.24	50.04	42.03	12.6
08/21/2014	57.99	134.48	76.93	42.32	80.82	49.57	268.22	39.53	52.8	15.07	61.01	226.25	55.58	34.14	65.78	46.69	61.92	46.03	61.51	53.12	200.8	123.48	98.93	113.12	48.96	101.13	133.13	104.38	80.2	16.35	50.21	155.43	48.53	50.08	89.14	537.78	127.5	16.16	75.8	37.12	31.13	117.53	56.18	39.14	326.29	63.58	49.99	42.23	12.66
08/22/2014	57.64	135.41	76.6	42.11	80.51	49.14	266.02	39.51	52.54	15.02	60.55	227.31	55.33	34.02	64.99	46.75	61.81	46.49	61.22	52.95	200.84	123.19	98.13	112.87	48.85	99.82	132.75	103.85	79.31	16.45	50.04	153.63	48	49.66	88.88	537.46	127.46	16.13	75.04	37.04	31.2	116.97	55.7	39.12	326	63.2	50.18	42.12	12.49
08/25/2014	57.74	136.33	76.92	42.49	80.98	49.46	265.35	39.73	52.95	15.16	60.84	226.61	55.89	33.82	65.99	46.99	62.3	46.89	61.91	53.18	204.25	125.1	98.9	113.22	49.05	101.43	133.18	104.32	78.95	16.48	50.07	153.21	48.17	49.74	89.59	540.93	128.33	16.29	75.4	37.4	31.99	117.46	56.37	39.47	332.96	63.1	50.73	42.24	12.46
08/26/2014	57.85	136.06	76.72	42.8	81.62	49.2	266.35	38.96	52.26	15.03	61.04	227.72	56.08	34.13	66.43	47.12	62.34	46.28	61.86	52.92	213.23	126.08	98.6	114.67	49.08	101.55	133.4	103.78	78.95	16.59	49.68	153.15	48.02	49.63	89.15	535.95	128.6	16.33	75.53	37.5	29.8	117.73	56.62	39.33	336.47	63.5	50.77	42.12	12.44
08/27/2014	57.38	137.44	76.37	42.6	80.98	49.58	265.58	39.24	53.15	15.04	61.39	226.31	56.16	34.02	66.53	47.13	62.4	46.5	61.53	52.83	211.3	125.99	98.8	115.78	49.12	101.53	133	103.51	78.93	16.71	49.98	153.2	47.9	50.38	89.24	538.48	128.2	16.2	75.34	37.18	31.69	116.84	56.53	39.17	333.55	63.69	50.25	41.95	12.38
08/28/2014	57.15	137.41	76.72	42.35	81.02	49.75	264.7	39.7	53.32	15.1	61.24	226.59	55.73	34.09	66.58	47.09	63.21	46.53	61.15	52.97	210.28	125.21	98.78	116.25	49.04	101.37	133.34	103.39	78.82	16.57	50.3	152.65	48.11	50.2	89.02	538.77	127.11	16.01	74.91	37.18	32.24	116.48	56.2	39	328.84	63.67	50.54	42.36	12.35
08/29/2014	57.16	136.42	77.39	42.24	81.06	49.86	264.64	39.99	53.7	15.18	61.24	226.98	56.06	34.27	66.75	47.23	63.58	46.34	61.49	52.94	211.15	125.76	98.6	116.51	49.08	101.83	133.21	103.01	79.06	16.61	50.56	154.1	48.13	50.61	89.55	538.84	126.8	16.09	74.98	37.33	31.89	117.17	56.52	39.18	330.53	64.1	50.65	42.54	12.68
09/02/2014	58.07	137.88	77.15	42.23	81.12	50.06	264.31	39.34	52.88	14.95	61.26	229.07	55.8	34.52	66.84	47.07	63.92	48.24	61.83	52.87	211.15	127.75	98.78	115.64	49.4	100.16	132.29	104.3	79.12	16.67	50.33	154.15	48.15	50.14	89.72	536.56	125.48	16.27	74.29	37.53	31.35	116.85	56.6	39.65	328.82	65.25	50.58	42.8	12.59
09/03/2014	58.06	138.3	77.36	42.76	81.86	49.93	263.47	39.79	53.36	14.56	61.08	228.55	55.58	34.73	66.41	46.68	63.56	47.54	61.64	52.78	211.54	126.01	98.11	116.62	49.36	100.36	132.88	104.15	79.59	16.93	50.76	154.31	48.44	50.29	90.14	537.13	125.94	16.1	73.97	37.53	31.23	117.07	56.49	39.52	331.21	66.06	50.53	42.85	12.44
09/04/2014	57.69	138.27	77.35	42.9	81.76	50.2	261.73	39.73	53	14.68	61.24	229.86	55.23	34.52	66.42	46.46	63.54	47.63	61.37	52.9	210.8	125.61	98.6	118.01	49.7	98.76	132.43	103.93	79.42	17.1	50.54	154.49	48.67	50.38	89.65	534.97	125.46	16.11	73.71	37.67	32.16	116.42	56.51	39.47	331.73	65.86	50.55	43.06	12.24
09/05/2014	57.92	137.76	78.14	42.95	81.83	50.36	261.97	40.28	53.86	14.89	61.46	231.29	55.04	34.83	66.66	46.3	63.72	47.14	61.35	53.15	211.18	126.41	99.63	118.97	49.48	99.53	132.54	104.12	79.88	17.28	51.31	155.86	48.88	50.51	89.61	538.04	124.69	16.02	74.2	37.58	32.39	116.22	56.83	39.47	332.74	66.33	51.12	43.17	12.01
09/08/2014	57.65	136.8	78.33	42.81	81.73	50.53	256.45	39.52	53.53	14.94	61.05	232.97	55.32	34.65	66.66	46.56	63.85	47.33	61.39	53.02	211.22	126.31	99.36	118.13	49.4	97.93	131.99	104.08	79.77	17.01	51.31	156.64	48.76	50.1	88.93	536	127.98	16.35	74.22	37.5	32.14	115.14	56.42	39.44	332.41	65.91	51.19	43.19	12.32
09/09/2014	57.45	135.88	78	42.83	80.95	50.46	245.64	38.83	52.99	14.74	60.52	232.61	55.08	34.53	65.66	46.06	63.42	46.6	60.84	52.42	207.71	124.72	98.56	120.89	49	97.11	130.11	103.44	79.03	17.11	50.59	155.83	48.49	49.59	87.9	528.13	128.21	16.14	74.27	37.27	31.8	115.55	55.82	38.79	328.44	65.67	50.48	42.9	12.38
09/10/2014	57.69	135.9	77.96	42.9	81.21	50.67	259.21	38.81	52.99	14.48	59.84	231.25	55.35	33.9	65.42	46.22	64.7	47.49	60.89	52.78	206.73	125.6	97.47	119.8	49.02	97.28	131.61	103.4	78.22	17.2	50.17	148.98	48.31	49.4	88.41	527.36	128.22	16.36	75.28	37.83	32.31	115.03	55.6	39.13	329.86	65.9	51.08	42.98	12.51
09/11/2014	57.59	134.42	77.35	42.56	81.51	50.92	252.87	39.1	53.54	14.52	59.79	232.74	55.43	33.89	64.77	46.03	64.35	47.36	61.21	52.68	205.51	124.89	97.83	119.95	49.15	97.63	128.43	104.44	78.8	16.9	50.46	149.48	48.71	49.65	88.42	530.33	127.64	16.57	75.09	37.95	32.5	115.19	55.78	39.37	328.51	66.09	50.68	42.65	12.54
09/12/2014	58.6	133.86	77.1	42.55	80.97	50.41	257.91	38.24	52.48	14.41	59.79	234.38	55.19	32.93	64.68	45.73	63.79	47.27	61	52.1	205.78	124.84	96.01	118.62	49.07	96.24	128.22	104.22	76.61	16.72	49.61	144.97	48.26	49.14	87.64	530	126.95	16.79	74.7	38.16	33.62	113.71	55.45	39.9	329.07	65.71	50.26	42.51	12.5
09/15/2014	57.92	133.99	76.84	42.72	80.6	50.56	251.03	38.43	52.69	14.4	59.84	234.84	55.4	32.7	65.18	45.57	64.29	46.26	61.62	51.77	204.06	123.75	95.14	118.4	48.98	97.12	128.95	103.62	76.24	16.39	49.83	144.1	48.43	49.18	87.38	530.57	126.31	16.74	74.55	38.05	34.01	114.06	55.38	39.92	326.95	65.66	49.95	42.4	12.39
09/16/2014	57.91	135.42	77.11	42.9	80.09	51.26	250.27	38.71	53.63	14.57	58.94	238.76	55.62	33.15	65.42	45.43	64.98	46.75	61.71	51.72	204.91	124.76	95.47	120.32	49.96	97.82	131.48	103.99	76.38	16.16	50.13	145.41	48.2	49.61	88.36	540.85	127.32	16.71	74.99	38.08	34.8	114.29	55.66	40.17	328.17	65.64	51.15	42.68	12.34
09/17/2014	58.89	134.37	76.53	43.38	79.68	51.2	248.04	38.7	53.32	14.47	58.33	237.09	55.85	33.02	65.3	45.51	64.94	46.16	61.75	51.78	206.94	126.55	95.63	120.22	49.91	97.5	130.92	104.46	76.28	16.28	49.86	145.35	47.7	49.32	89.07	536.72	127.76	16.77	72.65	38.25	34.52	114.52	55.82	40.26	329.74	64.55	50.88	42.35	12.22
09/18/2014	58.4	133.62	77.13	43.69	80.46	52.06	249.32	38.25	52.74	14.47	58.69	237.93	56.33	32.52	65.77	45.46	65.04	46.84	62.32	51.95	209.5	127.57	95.88	122.16	49.91	97.01	133.04	105.32	75.31	16.2	49.39	144.25	47.91	48.82	90.1	532.31	128.58	17.04	73.1	38.63	34.96	115.01	56.67	40.25	333.61	64.2	51.12	42.68	12.42
09/19/2014	58.25	131.76	77.33	43.59	79.93	51.69	246.25	38.64	53.28	14.7	58.4	241.81	55.24	32.71	66.32	45.2	64.05	46.22	62.2	52.16	208.54	126.65	95.16	122.04	49.24	96.51	134.5	103.92	75.18	16.21	49.24	145	47.79	49.25	89.7	526.44	129.35	16.95	72.54	38.62	34.61	113.7	55.81	39.68	331.75	64.38	51.51	42.39	12.41
09/22/2014	57.55	130.9	77.18	43.4	79.22	51.46	241.48	38.35	52.97	14.55	58.54	235.62	54.93	32.45	65.72	44.79	63.26	45.21	61.84	51.45	205.36	124.76	94.31	121.82	48.55	94.52	134.2	103.57	74.38	15.83	48.9	145	47.72	48.77	88.99	505.38	128.61	17.03	72.07	38.3	33.67	112.75	55.06	39.34	327.61	64.44	51.67	42.19	12.33
09/23/2014	56.98	129.12	76.79	42.5	79.6	50.77	244.46	38.2	52.56	14.51	57.86	240.85	54.51	32.18	64.86	44.78	63.06	44.1	61.31	50.76	202.97	123.87	93.93	119.36	48.33	95.06	133.41	101.81	73.4	15.7	48.29	144.37	46.79	48.21	88.31	507.79	127.38	17.05	71.72	37.84	33.36	112.63	54.69	38.96	325.06	63.92	51.29	41.92	12.17
09/24/2014	57.96	130.62	78.04	42.63	80.2	51.46	248.05	38.18	52.47	14.46	58.62	248	54.99	31.94	65.47	45.46	63.17	44.84	61.68	51.33	204.48	125.22	94.19	124.17	48.59	94.85	135.68	102.14	73.81	15.9	47.74	142.05	46.96	48.29	88.52	508.63	128.58	17.18	72.16	37.79	33.99	113.72	55.49	39.22	329	63.97	51.96	42.03	12.15
09/25/2014	56.89	128.2	77.49	42	78.98	50.48	243.09	37.97	52.09	14.15	58.08	244.53	54.16	31.83	64.82	44.76	60.63	43.72	61.09	50.58	200.38	122.94	93.12	120.69	48.42	93.31	133.02	100.71	74	15.63	47.25	140.94	46.18	48.24	86.76	504.62	127.14	16.85	71.28	37.19	33.26	113.77	54.45	38.65	321.52	63.51	51.62	41.3	11.95
09/26/2014	56.5	130.1	77.42	42.01	79.29	50.87	248.36	37.98	52.25	14.22	58.5	244.64	54.52	31.98	65.3	45.45	60.88	44.42	61.41	52.01	201.99	124.14	93.45	120.8	48.5	94.62	134.77	101.82	74.34	16.19	47.01	141.03	46.41	48.26	88.37	508.38	128.69	17.03	72.28	37.53	32.94	114.12	55	38.94	335.07	63.37	51.1	41.66	12.03
09/29/2014	57.15	130.64	77.63	41.9	79.92	51.3	250.96	38.24	52.18	14.21	58.47	244.39	54.17	32	64.63	45.07	60.03	43.85	61.29	50.98	200.82	123.58	93.55	121.31	48.05	94.68	133.13	101.84	74.58	15.93	47.84	140.93	45.45	48.29	87.95	507.84	128.77	17.01	71.88	37.31	33.65	114.35	54.8	38.61	330.65	64.19	51.71	41.68	11.92
09/30/2014	56.98	130.3	77.3	41.59	81.32	51.1	248.27	38.33	52.21	14.18	58.25	241.28	54.02	31.82	64.3	45.36	58.9	43.54	61.37	50.21	200.36	123.38	93.63	119.62	47.28	93.87	130.18	99.86	73.75	16.09	47.7	140.97	44.65	48.23	87.54	509.66	127.38	17.05	71.77	37.21	33.59	113.81	54.61	38.73	328.32	63.27	51.18	41.63	11.81
10/01/2014	56.2	130.52	76.69	41.18	79.72	50.4	242.64	38.48	52.38	14.2	57.56	238.48	52.96	31.9	63.03	44.82	57.79	42.74	60.81	49.33	195.4	119.65	93.45	118.15	46.74	91.05	126.48	98.1	74.16	15.7	47.45	141.59	43.96	48.1	85.81	508.01	124.67	16.82	71.51	37.13	32.62	113.6	54.17	38.22	323.24	62.11	50.53	41.17	11.8
10/02/2014	55.83	132.97	76.87	41.21	79.43	50.53	243.67	38.46	52.28	14.14	57.67	236	52.61	31.91	63.45	44.76	58.88	42.92	61.14	49.29	196.79	119.92	93.49	118.45	46.81	88.74	127.42	98.72	73.92	15.36	47.48	141.92	43.76	48.01	85.87	513.3	124.17	16.88	71.55	37.34	32.72	114.12	54.56	38.21	323.59	62.31	50.21	40.73	11.85
10/03/2014	56.91	135.13	77.89	41.79	80.32	51.11	251.86	38.89	52.87	14.14	57.84	246.07	53.35	32.22	64.32	45.48	58.98	44.15	61.73	50.09	198.77	121.84	93.88	122.07	46.88	86.95	128.56	99.38	74.13	15.6	47.69	142.69	43.92	48.19	87.16	518.11	126.36	17.29	72.91	37.61	33.37	115.84	54.66	38.7	327.08	63.12	50.85	41.35	11.93
10/06/2014	56.57	134.42	77.52	42.36	80.73	50.59	249.47	39.15	52.8	14.3	57.8	243.95	52.77	32.42	63.74	45.76	59.51	43.49	61.62	50.18	198.74	121.89	93.88	119.07	47.33	86.19	128.67	99	74.45	15.99	47.78	142.91	44.07	47.92	87.03	512.94	126.26	17.29	72.74	37.69	32.2	124.98	54.51	38.78	326.12	63.1	51.11	41.12	11.93
10/07/2014	55	133.81	76.5	41.46	78.81	49.57	243.21	39.29	52.96	14.24	57.08	243.39	51.01	32.15	62.69	44.95	58.46	42.8	60.9	48.51	195.18	119.07	93.36	117.52	46.79	84.21	125.85	97.74	74.21	15.95	47.35	142.23	42.95	48.4	85.35	511.72	123.32	16.88	71.58	37.37	30.23	128	53.42	37.88	318.85	62.41	49.77	40.44	11.78
10/08/2014	56.46	136.84	77.89	42.14	79.84	48.02	248.98	40.14	54.12	14.04	57.8	246.65	52.01	32.95	63.7	45.33	58.69	42.86	61.64	49.52	199.58	120.62	95.33	119.85	47.6	85.43	126.7	99.81	76.31	16.07	48.52	145.37	43.57	49.54	87.41	517.8	124.98	17.12	73.17	37.89	31.51	129.9	53.91	38.56	324.89	63.84	50.21	41.27	12.14
10/09/2014	55.03	133.99	77.2	41.63	78.19	47.13	242	39.04	53.56	13.47	56.93	242.28	50.42	32.78	62.05	44.82	56.3	42.68	61.01	48.4	193.25	117.05	94.75	118.93	46.72	81.88	123.31	98.68	76.9	15.39	47.69	145.91	42.64	49.02	85.89	508.32	122.76	16.59	71.81	37.26	30.86	127.94	51.43	37.31	315.21	63.06	49.5	40.58	11.92
10/10/2014	53.64	132.81	76.9	41.54	76.84	46.36	236.97	39.57	53.89	13.25	56.52	236.62	49.96	32.75	61.41	44.81	55.03	42.46	61.16	47.41	190.38	114.55	94.71	116.95	45.85	79.91	122.96	45.7	77.54	14.71	47.98	146.25	41.96	49.98	84.99	509.1	121.5	16.48	71.25	37.09	30.49	127.87	50.75	36.89	308.87	62.62	50.28	39.79	11.92
10/13/2014	52.79	130.88	75.84	40.92	76.29	44.76	234.62	40.03	54.23	13.14	56	222.8	49.81	33.44	60.81	44.17	53.16	41.58	61.06	46.3	185.36	111.78	93.04	114.41	45.19	75.93	119.03	45.56	78.31	14.49	47.92	147.26	41.28	49.54	82.78	501.78	120.45	16.4	69.66	37.05	29.72	125.83	50.3	36.35	303.91	61.81	49.09	39.18	11.74
10/14/2014	51.79	133.98	76.63	41.06	76.17	43.08	239.27	40.72	54.72	13.21	56.84	222.07	50.07	34.31	61.69	44.3	53.51	42.69	61.62	46.12	184.97	111.8	93.35	113.2	45.6	74.4	121.01	46.44	79.95	14.29	48.74	150.06	41.84	50.3	82.74	506.35	122.29	16.52	68.86	37.28	30.04	125.07	50.75	36.55	306.74	63.07	48.92	39.37	11.56
10/15/2014	51.79	133.51	76.02	40.01	75.85	42.98	238.68	40.1	54.37	12.84	55.8	217.24	49.69	34.06	61.09	44.14	53.72	41.99	60.57	46.63	181.11	109.35	91.98	111.06	46.24	72.67	126.27	47.07	79.99	14.5	48.49	149.71	41.78	49.09	80.93	505.99	120.19	15.76	68.34	35.96	30.89	124.53	50.53	35.95	310.37	63.96	48.96	39.39	11.44
10/16/2014	51.71	132.43	75.02	39.99	76.15	43.17	252.15	39.58	53.94	12.98	55.86	222.07	49.4	33.76	61.66	43.89	53.89	43.8	59.86	47.41	181.26	109.87	92.46	111.92	46.5	73.23	127.71	47.2	80.29	14.6	49.15	148.53	42.56	49.28	80.24	504.58	120.29	16.08	68.18	35.49	31.28	120.78	50.92	36.16	310.69	63.97	49.22	39.11	11.45
10/17/2014	52.27	135.79	75.84	40.86	76.62	44.5	259.72	39.67	54.61	13.29	57.01	224.73	50.76	33.51	62.32	44.62	54.59	44.7	60.64	48.83	185.15	112.3	93.17	114.99	47.26	72.85	129.01	48.03	80.06	15.62	50.21	149.37	43.13	49.6	82.58	507.59	123.24	16.21	67.24	35.2	31.34	121.73	51.71	36.36	315.68	65.03	50.42	39.69	11.37
10/20/2014	52.35	139.57	75.49	41.46	76.44	45.4	261.05	40.46	55.36	13.36	57.22	226.67	51.01	34.03	62.77	44.88	55.36	46.22	60.85	49.27	185.68	113.47	94.09	116.23	47.85	72.93	129.97	48.26	80.74	15.69	50.85	150.35	43.43	50.74	84.01	517.03	124.31	16.26	67.94	35.37	32.19	122.66	51.89	36.36	313.13	65.97	50.56	40.47	11.61
10/21/2014	54	141.02	76.62	42.39	77.93	45.7	268.14	40.48	55.56	13.51	58.17	232.13	52.15	34.41	64.37	45.26	56.53	47.38	62.03	50.47	191.4	116.57	95.6	120.43	49.94	75.53	130.75	49.67	81.69	16.35	51.24	150.68	44.65	50.98	85.64	526.94	127.12	16.6	68.65	36.07	32.6	123.31	52.93	36.8	319.16	67.89	51.95	41.69	12.03
10/22/2014	53.05	138.78	76.63	41.59	77.46	45.76	268.75	40.7	55.92	13.63	57.68	231.41	51.67	34.25	64.11	45.3	55.24	46.77	61.81	49.65	186.69	114.75	94.94	118.87	49.68	73.87	129.6	47.12	81.89	16.12	51.42	151.29	44.06	51.06	83.96	521.94	121.45	16.4	68.37	36.14	32.84	123.72	52.12	36.38	315.88	66.87	51.84	41.58	12.32
10/23/2014	53.71	140.78	77.44	42.43	78.08	45.54	273.24	41.01	55.28	13.59	58.08	237.21	51.62	34.59	64.54	45.37	56.8	49.95	62	50.83	190.28	116.51	95.87	119.77	50.72	76.08	129.52	48.01	82.52	16.24	51.92	151.59	44.18	51.43	85.61	531.57	122.03	16.6	69.1	36.24	33.12	125	52.89	36.48	322.08	66.58	52.5	42.26	12.71
10/24/2014	54.05	142.04	78.28	42.46	78.35	45.58	273.5	41.24	56.47	13.73	58.54	240.33	52.16	34.39	65.59	45.8	57.2	50.2	62.57	51.33	191.58	117.65	96.17	120.21	51.07	75.81	131.5	48.83	82.21	16.55	51.62	151.23	46.37	51.91	86.4	536.05	122.24	16.72	69.83	36.66	33.11	125.73	53.41	37.12	324.87	66.75	53.63	42.62	12.99
10/27/2014	53.99	144.46	79.45	42.24	79.02	44.62	273.06	41.23	56.76	13.42	58.75	238.43	51.74	34.49	66.5	45.97	56.53	51.82	63.13	51.28	193.62	118.5	96.15	120.34	51.38	73.05	128.55	48.37	82.39	16.38	51.62	152.46	45.25	51.79	86.63	539.57	122.12	16.59	69.85	36.76	32.99	125.8	53.9	37.4	324.79	65.51	53.53	42.53	13.1
10/28/2014	54.66	145.78	79.65	42.5	79.47	45.69	280.48	41.67	56.59	13.6	59.54	239.03	52.84	34.36	66.74	46.25	57.99	52.79	63.23	51.58	197.13	120.3	96.4	120	52.62	75.24	129.72	49.23	82.32	16.6	52.38	151.56	45.99	52.42	88.01	549.72	123.61	16.8	70.32	37.25	32.66	126.52	54.36	37.12	329.38	66.58	54.2	43.32	13.21
10/29/2014	54.5	145.03	79.74	42.74	79.55	45.82	276.6	41.41	56.76	13.41	59.9	238.78	52.36	34.27	67.23	47.41	57.19	52.91	62.98	50.87	196.99	123.76	95.05	122.2	52.37	76.39	128.85	49.19	81.87	16.27	52.45	152.4	45.4	52.21	88.34	550.04	123.08	16.99	70.41	37.58	32.35	126.77	54.37	37.7	331.99	66.59	54.16	43.42	13.14
10/30/2014	54.32	145.71	84.84	43.49	80.62	46.58	282.97	42.58	58.27	13.95	60.04	243.21	52.93	34.49	67.7	47.06	57.35	52.14	63.91	51.23	196.96	124.11	98.9	123.29	52.69	75.81	133.58	49.49	82.49	16.22	53.32	153.56	46.01	53.12	88.74	551.46	123.82	17.03	70.06	37.48	33.62	127.52	54.79	37.97	333.23	63.3	58.98	43.58	13.18
10/31/2014	55.28	146.96	85.41	43.59	81.12	47	283.35	42.34	58.34	14.07	59.73	242.74	53.57	35.79	68.22	47.7	58.38	53.23	64.85	52.15	199.79	126.17	97.5	126.69	53.35	77.2	134.66	50.58	83	16.76	53	155.84	46.85	53.37	89.95	553.52	124.91	17.16	70.14	37.88	34.14	128.7	55.61	38.72	341.11	64.43	58.19	43.93	13.28
11/03/2014	40.84	147.76	86.9	43.29	80.97	47.25	281.85	43.04	58.65	14.12	59.33	247.5	53.8	36.42	68.63	47.93	58.73	54.43	64.72	51.99	193.17	126.44	96.86	126.31	53.28	76.4	135.39	50.4	83.79	16.93	53.47	158.13	46.56	53.31	90.85	552.18	126.03	17.27	69.68	37.89	34.41	127.42	55.62	38.47	338.8	63.39	57.8	44.02	13.3
11/04/2014	40.18	148.44	88.19	43.61	81.15	49.54	278.11	42.4	58.13	13.76	59.48	245.32	53.4	36.26	68.67	47.91	58.8	55.39	64.89	51.32	191.95	127.98	96.88	126.83	52.45	74.21	133.67	49.98	83.37	16.56	53.46	159.61	46.61	52.55	91.38	554.36	125.84	17.21	68.45	37.92	34.36	126.34	55.68	38.7	341.53	63.93	57.84	44.37	13.26
11/05/2014	40.13	149.37	87.81	43.66	82.48	50.31	284.02	43.4	59.74	13.95	59.79	247.91	53.78	36.32	68.59	48.18	60.75	53.97	65.74	51.39	191.23	128.57	97.65	127.03	52.52	75.56	133.97	50.62	83.11	16.26	54.2	158.11	46.93	52.87	92.42	559.15	124.22	17.34	70.9	37.91	34.64	127.22	55.87	38.67	344.25	64.5	57.82	44.44	13.33
11/06/2014	41.37	145.56	87.4	43.69	83.24	49.97	284.98	42.42	57.87	13.06	59.53	250.38	53.91	35.93	68.42	48.08	60.86	55.4	66.13	52.17	195.2	128.89	99.55	127.8	53.14	75.44	135.01	51.04	82.47	16.37	54.22	157.2	47.37	51.99	91.58	566.05	124.58	17.36	71.6	38.26	35.21	127.93	56.31	38.77	347.63	64.69	58.46	44.34	13.36
11/07/2014	40.93	141.85	86.73	43.37	83.48	50.55	283.61	43.31	58.32	13.46	58.89	245.91	54.03	35.96	67.97	48.1	61.18	55.14	66.25	52.01	196.7	129.05	99.47	124.15	53.4	76.52	134.94	50.96	82.38	16.33	54.43	157.3	47.74	52.36	92.26	562.23	124.45	17.36	70.61	38.18	35.18	125.54	56.98	38.91	351.48	64.97	58.32	44.44	13.24
11/10/2014	41.53	145.17	87.71	44.09	84.16	50.77	284.99	43.32	58.38	13.63	59.06	245.73	54.36	36.76	68	48.26	61.45	56.32	66.76	52.22	196.16	130.16	99.3	125.5	53.52	75.1	134.9	50.68	83.74	16.32	54.3	159.03	48.04	52.87	92.4	566.39	124.64	17.37	70.63	38.44	34.71	128.3	56.57	39.5	350.7	65.9	58.81	44.9	13.45
11/11/2014	41.66	144.98	87.93	44.25	83.94	51.12	284.28	43.31	57.94	13.49	59.04	243.63	54.36	36.52	67.81	48.18	62.04	56.14	66.63	52.31	199.07	130.36	99.5	126.62	53.63	75.41	134.92	50.81	83.48	16.45	54.24	158.22	47.96	52.72	91.74	570.87	125.36	17.32	70.76	38.33	34.83	128.76	56.99	39.45	351.19	65.89	58.72	44.89	13.41
11/12/2014	41.45	146.27	88.71	44.23	84.12	50.71	283.23	42.72	56.87	13.44	59.21	240.62	54.35	36.11	68.14	47.9	61.56	56.17	67.17	52.22	200.23	130.28	99.74	126.64	53.43	73.7	134.79	51.27	82.75	16.88	53.9	156.93	48.1	52.35	91.55	568.8	125.87	17.29	71.33	37.67	35.2	129.35	56.97	39.74	349.9	65.55	58.61	45.03	13.41
11/13/2014	41.45	146	89.08	44.59	84.44	50.81	284.23	42.39	56.31	13.69	59.14	241.63	54.5	36.72	67.84	47.92	61.88	56.24	66.92	50.32	199.01	130.03	99.95	126.63	52.92	72.07	135.53	50.71	83.27	16.74	54.51	158.35	48.09	51.87	91.07	573.72	128.53	17.22	72.08	37.58	35.49	129.31	56.8	39.59	348.58	65.16	57.8	45.09	13.41
11/14/2014	41.57	144.81	88.83	43.81	84.64	51.35	285.46	42.21	56.06	13.47	59.31	243.77	53.9	36.21	67.59	47.74	61.74	55.34	66.58	51.7	196.94	129.38	99.53	125.36	53.17	73.35	134.71	50.86	82.32	16.94	53.29	156.75	47.54	51.87	90.67	567.11	128.86	17.14	71.75	37.43	35.49	129.2	56.38	39.67	347.71	64.24	57.95	45.07	13.36
11/17/2014	41.24	145.83	89.01	43.71	84.65	51.99	280.88	43.06	57.19	13.76	59.13	247.94	54.02	36.65	67.94	47.92	61.6	54.86	66.66	51.06	195.46	128.97	99.54	127.27	53.91	72.09	135.81	50.83	82.94	16.83	53.47	158.16	47.78	51.97	90.13	568.06	128.42	17.09	72	37.34	35.29	129.54	56.22	39.73	346.98	64.41	58.43	45.1	13.38
11/18/2014	40.8	146.24	89.76	43.7	84.3	52.01	282	43.33	57.25	13.74	59.1	269.6	53.89	36.97	67.99	47.81	61.69	55.86	66.79	50.71	197.76	130.31	100.65	129.04	53.75	72.07	138.9	51.55	83.12	17.16	53.42	158.25	47.97	52.34	90.58	568.59	130.66	17.14	72.58	37.44	34.9	130.94	56.38	39.69	347.94	64.93	58.7	45.54	13.68
11/19/2014	40.8	144.74	89.32	43.43	83.64	52.22	280.62	43.04	57.24	13.92	59.06	266.04	54.02	36.53	67.7	47.73	61.55	54.8	67.37	51	197.95	130.01	100.81	125.82	53.3	72.05	142.14	51.53	82.57	16.69	53.14	156.87	47.94	52.43	90.5	568.51	131.61	17.06	72.46	37.58	35.54	130.11	56.42	39.79	346.36	64.5	58.81	45.41	13.09
11/20/2014	41.26	145.19	88.9	43.78	83.44	52.57	284.83	42.66	57.23	13.93	59	258.49	54.45	36.67	67.97	47.81	61.55	54.24	67.29	50.92	198.93	130.46	100.71	126.25	53.4	74.24	142.68	51.35	81.58	17.12	53.08	157.2	47.87	52.16	90.62	567.5	131.7	17	71.99	37.73	38.02	130.4	56.56	39.96	347.54	64.84	58.61	45.32	12.95
11/21/2014	42.25	145.49	88.74	43.81	84.08	52.71	285.1	42.83	57.42	14.1	59.76	259.75	54.59	37.05	68.69	47.85	61.78	54.5	67.4	51.63	200.94	131.37	102.1	125.89	54.73	75.7	145.15	52.05	82.2	17.45	53.65	157.43	48.27	52.28	90.39	569.21	132.78	17.12	72.44	37.51	38.03	130.38	56.99	40.09	355.91	64.71	58.8	45.4	12.94
11/24/2014	42.25	145.58	90.04	44.32	84.93	52.95	286.2	42.48	56.8	14.08	60.21	266.88	55.1	36.95	68.35	47.97	61.85	55.33	67.92	51.68	203.32	132.17	102.47	126.14	54.77	75.81	144.75	52.45	84	17.22	53.61	157.65	49.15	52.23	91.04	571.38	134.61	17.18	72.44	38.07	38.9	131.11	57.04	40.04	355.79	64.97	58.87	45.62	13.14
11/25/2014	42.71	145.45	90.32	44.16	85.32	52.93	284.58	42.39	56.58	13.92	60	270.31	54.68	36.98	67.94	48.06	61.32	55.91	67.58	51.94	203.56	132.17	104.17	127.15	54.89	73.36	145.35	52.61	83.99	17.37	53.69	157.13	49.05	52.06	91.4	568.98	134.81	17.1	72.44	38.02	38.41	134.73	57.12	40.1	357.02	65.61	58.52	45.24	12.86
11/26/2014	42.74	145.71	90.09	44.25	85.15	53.18	284.37	42.58	56.66	13.82	59.68	270.47	54.61	37.36	67.59	48.04	61.67	56.2	67.52	51.7	203.17	132.19	104.7	126.9	54.63	72.24	145.21	52.98	85.68	17.6	53.74	160.41	49.19	52.44	91.45	568.55	134.78	17.11	72.4	37.9	38.75	141.26	57.04	40.21	357.61	66.29	58.86	45.13	12.81
11/28/2014	42.74	147.08	91.05	44.51	86.33	52.68	285.87	43.11	57.55	13.87	59.73	270.61	54.8	37.25	67.59	47.95	59.04	59.03	68.15	50.96	203.59	131.77	105.01	127.91	53.93	64.09	143.83	53.63	85.92	17.29	53.7	160.79	49.51	53.05	92.42	577.71	134.36	17.04	73	37.59	39.41	140.33	56.86	40.03	359.08	67.07	59.05	45.29	12.87
12/01/2014	41.59	147.07	90.84	44.32	86	52.46	281.61	43.2	58.01	13.65	59.27	263.07	54.43	37.08	67.35	47.63	58.34	55.41	67.61	50.65	201.94	130.68	103.49	127.77	53.78	63.81	144.09	52.94	85.88	17.14	53.91	161.72	49.13	52.28	92.14	575.72	132.39	16.79	72.87	37.05	37.26	141.15	57.06	39.58	355.03	67.39	59.05	45.09	12.89
12/02/2014	41.98	148.48	92.04	45.22	85.98	53.31	282.99	43.53	58.36	13.84	59.62	264.21	54.98	37.2	67.84	47.98	58.88	55.25	68.11	51.08	202.13	132.63	101.97	128.71	53.56	63.11	143.81	53.2	86.57	17.3	54.16	162.16	49.92	52.6	93	585.49	132.28	17.15	73.69	37.41	37.2	141.02	57.62	40.28	355.83	67.8	59.24	45.51	12.94
[truncated: 1,214 more rows]
[truncated: 371 more columns]
